# Supplementary material for: Towards a broader view of the metabolome: untargeted profiling of soluble and bound polyphenols in plants
Source: Anal Bioanal Chem. 2022 Jun 9;414(25):7421–33. doi: 10.1007/s00216-022-04134-z (PMC9482910; doi:10.1007/s00216-022-04134-z)
Supplement: Supplementary file 1 — (XLSX 11.7 kb) [file 216_2022_4134_MOESM1_ESM.xlsx]

## Sheet: Supplementary Table 1
Towards a broader view of the metabolome: untargeted profiling of soluble and bound polyphenols in plants Analytical and Bioanalytical Chemistry Maria Doppler1,2*, Christoph Bueschl1, Florian Ertl1, Jakob Woischitzschlaeger1, Alexandra Parich1, Rainer Schuhmacher1* 1 University of Natural Resources and Life Sciences, Vienna, Department of Agrobiotechnology (IFA-Tulln), Institute of Bioanalytics a…
Online Resource 1 Parameter settings for data processing using MetExtract II
	Parameter
Individual file processing	Isotopic enrichment % (N / L)	98.9 / 99.5
	Δ m/z	1.00335
	Min - max Cn atoms	6 - 9; 12 - 18; 27
	Scan range start - stop (minutes)	2 - 15
	Intensity threshold (≥)	1000
	Consider isotopolog abundance	No
	Mass deviation (± ppm)	3
	Isotopologs verified (N / L)	2 / 2
	Max. isotopolog ratio error % (N / L)	15 / 15
	Clustering (ppm)	8
	Min. number of spectra	3
	EIC width (± ppm)	5
	Peak width (min / max scans)	3 / 19
	Peak matching (scans)	10
	Min. peak correlation	0.85
	Min. convolution correlation	0.85
multiple files annotation	Bracketing max. m/z width (± ppm)	10
	Bracketing max. time window (minutes)	0.1
	Convolute results max. time window (minutes)	0.05
	Convolute results min. connections	0.4
	Convolute min. number of detections in files	1
	Integration max. time difference (minutes)	0.1
