# Supplementary material for: Towards a broader view of the metabolome: untargeted profiling of soluble and bound polyphenols in plants
Source: Anal Bioanal Chem. 2022 Jun 9;414(25):7421–33. doi: 10.1007/s00216-022-04134-z (PMC9482910; doi:10.1007/s00216-022-04134-z)
Supplement: Supplementary file 2 — (XLSX 732 kb) [file 216_2022_4134_MOESM2_ESM.xlsx]

## Sheet: Sheet1
Towards a broader view of the metabolome: untargeted profiling of soluble and bound polyphenols in plants Analytical and Bioanalytical Chemistry Maria Doppler1,2*, Christoph Bueschl1, Florian Ertl1, Jakob Woischitzschlaeger1, Alexandra Parich1, Rainer Schuhmacher1* 1 University of Natural Resources and Life Sciences, Vienna, Department of Agrobiotechnology (IFA-Tulln), Institute of Bioanalytics a…
Online Resource 2 Data matrix of detected features/metabolites in mock samples
Num	OGroup	Comment	representativeFeature	VENN_ExI	VENN_ExII	VENN_ExIII	VENN_Hydro	SEE (single extraction efficiency)	CEY (cumulative extraction yield)	manually removed from hydro samples due to low abundance in comparison to ExIII	MZ	RT	Xn	Charge	Ionisation_Mode	Ion	Loss	M	L_MZ	D_MZ	MZ_Range	RT_Range	PeakScalesNL	ScanEvent	Tracer	DBs_DB_Literature_Cellwallcpds_count	DBs_DB_Literature_Cellwallcpds	SFs_all_count	SFs_all	Xsample31_C4_mock_96h_rep1_ExI_Area_N	Xsample31_C4_mock_96h_rep1_ExI_Area_L	Xsample31_C4_mock_96h_rep1_ExI_FID	Xsample31_C4_mock_96h_rep1_ExI_GroupID	Xsample32_C4_mock_96h_rep2_ExI_Area_N	Xsample32_C4_mock_96h_rep2_ExI_Area_L	Xsample32_C4_mock_96h_rep2_ExI_FID	Xsample32_C4_mock_96h_rep2_ExI_GroupID	Xsample33_C4_mock_96h_rep3_ExI_Area_N	Xsample33_C4_mock_96h_rep3_ExI_Area_L	Xsample33_C4_mock_96h_rep3_ExI_FID	Xsample33_C4_mock_96h_rep3_ExI_GroupID	Xsample34_C4_mock_96h_rep4_ExI_Area_N	Xsample34_C4_mock_96h_rep4_ExI_Area_L	Xsample34_C4_mock_96h_rep4_ExI_FID	Xsample34_C4_mock_96h_rep4_ExI_GroupID	Xsample35_C4_mock_96h_rep5_ExI_Area_N	Xsample35_C4_mock_96h_rep5_ExI_Area_L	Xsample35_C4_mock_96h_rep5_ExI_FID	Xsample35_C4_mock_96h_rep5_ExI_GroupID
FP322	MET3		x	X	X	X		0.842214	0.996072		191.02	2.25	6	1	-				197.04	6.02013	191.019893 - 191.019893	2.249 - 2.249	11.0:11.0	Q Exactive HF (MS lvl: 1, pol: -)	Phe			2	C6H10O8 (Ion: [M[M-H2O-H]-], MassErrorPPM: 0.77521, MassErrorMass: 0.00016); C6H8O7 (Ion: [M[M-H]-], MassErrorPPM: 0.85312, MassErrorMass: 0.00016)	772000000				842000000				8.1407e+08				769000000				785000000
FP117	MET4		x	X	X	X		0.90549	0.999156		182.081	2.28	9	1	+				191.111	9.03019	182.081237 - 182.081319	2.254 - 2.297	13.0:13.0	Q Exactive HF (MS lvl: 1, pol: +)	Phe	1	(Name: Coumaric acid, Type: [M+NH4]+, Num: 65, Formula: C9H8O3, RT: None, MassErrorPPM: 0.64030, MassErrorMass: 0.00011, Additional information: {'AdditionalColumn2': 'Vallverdu-Queralt et al, 2014, FoodChemistry, doi: 10.1016/j.foodchem.2013.12.106', 'AdditionalColumn1': ''})	2	C9H11NO3 (Ion: [M[M+H]+], MassErrorPPM: 0.56904, MassErrorMass: 0.00010); C9H8O3 (Ion: [M[M+NH4]+], MassErrorPPM: 0.64030, MassErrorMass: 0.00011)	244000000	670000	36	1	246000000	865000	39	1	2.91263e+08	727000	44	1	264000000	989000	46	1	279000000	815000	40	1
FP118_Tyrosine	MET5	ID_Tyrosine	x	X	X	X		0.873428	0.997972	x	182.081	2.45	9	1	+				191.111	9.03019	182.081242 - 182.081242	2.449 - 2.449	3.0:12.0	Q Exactive HF (MS lvl: 1, pol: +)	Phe	1	(Name: Coumaric acid, Type: [M+NH4]+, Num: 65, Formula: C9H8O3, RT: None, MassErrorPPM: 0.45255, MassErrorMass: 0.00007, Additional information: {'AdditionalColumn2': 'Vallverdu-Queralt et al, 2014, FoodChemistry, doi: 10.1016/j.foodchem.2013.12.106', 'AdditionalColumn1': ''})	2	C9H11NO3 (Ion: [M[M+H]+], MassErrorPPM: 0.39895, MassErrorMass: 0.00007); C9H8O3 (Ion: [M[M+NH4]+], MassErrorPPM: 0.45255, MassErrorMass: 0.00007)	12000000				14300000	56500			1.6709e+07	69000			13000000	989000	47	2	16900000	78600
FP567	MET6		x	X	X			0.914077	0.999366		451.146	2.47	9	1	-				460.176	9.03019	451.145579 - 451.146176	2.464 - 2.478	4.0:12.0	Q Exactive HF (MS lvl: 1, pol: -)	Phe			68	C11H30N6O12S (Ion: [M[M-H2O-H]-], MassErrorPPM: -1.12462, MassErrorMass: -0.00053); C12H34N6O7S3 (Ion: [M[M-H2O-H]-], MassErrorPPM: -2.97291, MassErrorMass: -0.00140); C16H18N14O4 (Ion: [M[M-H2O-H]-], MassErrorPPM: 0.36422, MassErrorMass: 0.00017); C16H26N10O3S2 (Ion: [M[M-H2O-H]-], MassErrorPPM: 1.35749, MassErrorMass: 0.00064); C16H34N6O2S4 (Ion: [M[M-H2O-H]-], MassErrorPPM: 2.35076, MassErrorM…	123000	97300	191	2	83200	105000	234	2	111695	71300			75500	59400			78600	34100
FP543	MET7		x	X	X	X		0.741513	0.982729		421.135	2.78	9	1	-				430.165	9.03019	421.134977 - 421.135493	2.750 - 2.825	7.0:13.0	Q Exactive HF (MS lvl: 1, pol: -)	Phe			49	C10H28N6O11S (Ion: [M[M-H2O-H]-], MassErrorPPM: -1.22264, MassErrorMass: -0.00054); C15H16N14O3 (Ion: [M[M-H2O-H]-], MassErrorPPM: 0.36772, MassErrorMass: 0.00016); C15H24N10O2S2 (Ion: [M[M-H2O-H]-], MassErrorPPM: 1.42871, MassErrorMass: 0.00063); C15H32N6OS4 (Ion: [M[M-H2O-H]-], MassErrorPPM: 2.48971, MassErrorMass: 0.00110); C17H28O13 (Ion: [M[M-H2O-H]-], MassErrorPPM: 0.33591, MassErrorMass: 0…	1650000	246000	179	3	7840000	330000	216	3	1.53704e+06	41100	198	2	1640000	63700	223	3	1670000	323000	204	2
FP589	MET7										489.123	2.8	9	1	-				498.153	9.03019	489.123085 - 489.123090	2.765 - 2.841	10.5:10.0	Q Exactive HF (MS lvl: 1, pol: -)	Phe			99	C9H24N12O11S (Ion: [M[M-H2O-H]-], MassErrorPPM: 0.20124, MassErrorMass: 0.00010); C10H28N12O6S3 (Ion: [M[M-H2O-H]-], MassErrorPPM: -1.50891, MassErrorMass: -0.00077); C14H20N16O2S2 (Ion: [M[M-H2O-H]-], MassErrorPPM: 2.49785, MassErrorMass: 0.00127); C16H24N6O13 (Ion: [M[M-H2O-H]-], MassErrorPPM: 1.55126, MassErrorMass: 0.00079); C16H32N2O12S2 (Ion: [M[M-H2O-H]-], MassErrorPPM: 2.47030, MassErrorM…	3190000	19700			732000	27900	252	3	590269	90600			3370000	137000	251	4	763000	28900
FP325	MET8		x		X	X					347.099	2.83	6	1	-				353.119	6.02013	347.098598 - 347.098598	2.825 - 2.825	3.0:11.0	Q Exactive HF (MS lvl: 1, pol: -)	Phe			25	C12H10N14O (Ion: [M[M-H2O-H]-], MassErrorPPM: 0.64694, MassErrorMass: 0.00024); C12H18N10S2 (Ion: [M[M-H2O-H]-], MassErrorPPM: 1.92249, MassErrorMass: 0.00070); C14H22O11 (Ion: [M[M-H2O-H]-], MassErrorPPM: 0.60871, MassErrorMass: 0.00022); C15H26O6S2 (Ion: [M[M-H2O-H]-], MassErrorPPM: -1.76486, MassErrorMass: -0.00065); C27H14N2 (Ion: [M[M-H2O-H]-], MassErrorPPM: 2.02082, MassErrorMass: 0.00074);…					1190000	331000	113	4	965831
FP499	MET9		x	X	X	X		0.918316	0.999455		375.13	2.85	9	1	-	[M-H]-		376.137	384.16	9.03019	375.129428 - 375.129906	2.825 - 2.870	19.0:17.8	Q Exactive HF (MS lvl: 1, pol: -)	Phe			4	C9H24N6O8S (Ion: [M], MassErrorPPM: -1.68036, MassErrorMass: -0.00063); C14H12N14 (Ion: [M], MassErrorPPM: 0.18066, MassErrorMass: 0.00007); C16H24O10 (Ion: [M], MassErrorPPM: 0.14344, MassErrorMass: 0.00005); C17H28O5S2 (Ion: [M], MassErrorPPM: -2.16689, MassErrorMass: -0.00082)	6120000	196000	163	3	6440000	259000	201	3	6.37997e+06	214000	183	3	6870000	266000	206	4	6830000	249000	189	2
FP174	MET9										399.126	2.81	9	1	+	[M+Na]+		376.137	408.156	9.03019	399.126017 - 399.126017	2.808 - 2.808	17.0:17.0	Q Exactive HF (MS lvl: 1, pol: +)	Phe			5	C9H24N6O8S (Ion: [M], MassErrorPPM: -2.22433, MassErrorMass: -0.00084); C14H12N14 (Ion: [M], MassErrorPPM: -0.36330, MassErrorMass: -0.00014); C16H24O10 (Ion: [M], MassErrorPPM: -0.40052, MassErrorMass: -0.00015); C17H28O5S2 (Ion: [M], MassErrorPPM: -2.71085, MassErrorMass: -0.00102); C21H20N4OS (Ion: [M], MassErrorPPM: 2.70207, MassErrorMass: 0.00102)	15000000	490000	58	3	10500000				1.53423e+07				13400000	497000			10600000	6500
FP370	MET10		x	X				1	1		423.14	2.84	7	1	-				430.165	7.02348	423.140275 - 423.140275	2.838 - 2.838	4.0:19.0	Q Exactive HF (MS lvl: 1, pol: -)	Phe			50	C11H30N4O12S (Ion: [M[M-H2O-H]-], MassErrorPPM: 0.03867, MassErrorMass: 0.00002); C12H26N8O8S (Ion: [M[M-H2O-H]-], MassErrorPPM: -2.98287, MassErrorMass: -0.00132); C12H34N4O7S3 (Ion: [M[M-H2O-H]-], MassErrorPPM: -1.92669, MassErrorMass: -0.00085); C16H18N12O4 (Ion: [M[M-H2O-H]-], MassErrorPPM: 1.62182, MassErrorMass: 0.00072); C16H26N8O3S2 (Ion: [M[M-H2O-H]-], MassErrorPPM: 2.67800, MassErrorMas…	40700	246000	110	4	232000	330000			221709				52200	63700			46900	323000
FP324	MET11		x	X	X	X		0.908355	0.99923		347.098	2.96	6	1	-				353.119	6.02013	347.098186 - 347.098598	2.945 - 2.978	11.0:11.0	Q Exactive HF (MS lvl: 1, pol: -)	Phe			25	C12H10N14O (Ion: [M[M-H2O-H]-], MassErrorPPM: 0.22685, MassErrorMass: 0.00008); C12H18N10S2 (Ion: [M[M-H2O-H]-], MassErrorPPM: 1.50240, MassErrorMass: 0.00055); C14H22O11 (Ion: [M[M-H2O-H]-], MassErrorPPM: 0.18861, MassErrorMass: 0.00007); C15H26O6S2 (Ion: [M[M-H2O-H]-], MassErrorPPM: -2.18495, MassErrorMass: -0.00080); C27H14N2 (Ion: [M[M-H2O-H]-], MassErrorPPM: 1.60073, MassErrorMass: 0.00059);…	8220000	230000	91	5	8610000	331000	114	5	8.32496e+06	278000	108	4	8750000	336000	121	4	8980000	293000	105	3
FP544	MET11										421.135	2.98	9	1	-				430.165	9.03019	421.134977 - 421.135493	2.978 - 2.991	19.0:11.5	Q Exactive HF (MS lvl: 1, pol: -)	Phe			49	C10H28N6O11S (Ion: [M[M-H2O-H]-], MassErrorPPM: -1.32822, MassErrorMass: -0.00058); C15H16N14O3 (Ion: [M[M-H2O-H]-], MassErrorPPM: 0.26213, MassErrorMass: 0.00012); C15H24N10O2S2 (Ion: [M[M-H2O-H]-], MassErrorPPM: 1.32313, MassErrorMass: 0.00058); C15H32N6OS4 (Ion: [M[M-H2O-H]-], MassErrorPPM: 2.38412, MassErrorMass: 0.00105); C17H28O13 (Ion: [M[M-H2O-H]-], MassErrorPPM: 0.23032, MassErrorMass: 0…	7260000	50400	180	5	1620000	67700			7.47402e+06	250000	199	3	8060000	334000	224	4	8330000	72200	205	3
FP175	MET12		x	X	X			0.950708	0.99988		399.126	2.99	9	1	+				408.156	9.03019	399.125992 - 399.125992	2.991 - 2.991	5.0:5.0	Q Exactive HF (MS lvl: 1, pol: +)	Phe			36	C14H18N6O8 (Ion: [M[M+H]+], MassErrorPPM: 0.25613, MassErrorMass: 0.00010); C14H26N2O7S2 (Ion: [M[M+H]+], MassErrorPPM: 1.42914, MassErrorMass: 0.00057); C15H22N6O3S2 (Ion: [M[M+H]+], MassErrorPPM: -1.92664, MassErrorMass: -0.00077); C15H30N2O2S4 (Ion: [M[M+H]+], MassErrorPPM: -0.75362, MassErrorMass: -0.00030); C22H22O5S (Ion: [M[M+H]+], MassErrorPPM: -0.20353, MassErrorMass: -0.00008); C23H26S3…	3390000	127000			2370000	93900			4.35388e+06	502000			3380000	111000	73	4	2530000	101000
FP539	MET14		x	X				1	1		419.12	3.06	9	1	-				428.15	9.03019	419.119322 - 419.119885	3.058 - 3.061	17.0:16.0	Q Exactive HF (MS lvl: 1, pol: -)	Phe			50	C10H26N6O11S (Ion: [M[M-H2O-H]-], MassErrorPPM: -1.34104, MassErrorMass: -0.00059); C15H14N14O3 (Ion: [M[M-H2O-H]-], MassErrorPPM: 0.25663, MassErrorMass: 0.00011); C15H22N10O2S2 (Ion: [M[M-H2O-H]-], MassErrorPPM: 1.32251, MassErrorMass: 0.00058); C15H30N6OS4 (Ion: [M[M-H2O-H]-], MassErrorPPM: 2.38839, MassErrorMass: 0.00105); C17H26O13 (Ion: [M[M-H2O-H]-], MassErrorPPM: 0.22468, MassErrorMass: 0…	551000	112000	178	6	465000	84400			461306	91500			483000	101000	221	5	471000	105000
FP568	MET15		x	X	X	X		0.884975	0.998478		451.146	3.09	9	1	-				460.176	9.03019	451.146045 - 451.146045	3.089 - 3.089	19.0:4.0	Q Exactive HF (MS lvl: 1, pol: -)	Phe			66	C11H30N6O12S (Ion: [M[M-H2O-H]-], MassErrorPPM: -0.76760, MassErrorMass: -0.00036); C12H34N6O7S3 (Ion: [M[M-H2O-H]-], MassErrorPPM: -2.61589, MassErrorMass: -0.00123); C16H18N14O4 (Ion: [M[M-H2O-H]-], MassErrorPPM: 0.72125, MassErrorMass: 0.00034); C16H26N10O3S2 (Ion: [M[M-H2O-H]-], MassErrorPPM: 1.71452, MassErrorMass: 0.00081); C16H34N6O2S4 (Ion: [M[M-H2O-H]-], MassErrorPPM: 2.70779, MassErrorM…	297000				845000	16600			775627	23000			846000				849000	25400	218	5
FP530	MET16		x	X	X	X		0.902579	0.999075		405.14	3.09	9	1	-				414.171	9.03019	405.140041 - 405.140519	3.078 - 3.111	19.0:4.4	Q Exactive HF (MS lvl: 1, pol: -)	Phe			42	C10H28N6O10S (Ion: [M[M-H2O-H]-], MassErrorPPM: -1.39359, MassErrorMass: -0.00059); C15H16N14O2 (Ion: [M[M-H2O-H]-], MassErrorPPM: 0.25674, MassErrorMass: 0.00011); C15H24N10OS2 (Ion: [M[M-H2O-H]-], MassErrorPPM: 1.35775, MassErrorMass: 0.00058); C15H32N6S4 (Ion: [M[M-H2O-H]-], MassErrorPPM: 2.45875, MassErrorMass: 0.00104); C17H28O12 (Ion: [M[M-H2O-H]-], MassErrorPPM: 0.22373, MassErrorMass: 0.0…	1590000	37800	170	7	1700000	34600	208	6	1.70814e+06	42200	191	5	1800000	48200	214	6	1760000	47200	197	4
FP433	MET17		x				X				227.02	3.35	9	1	-				236.05	9.03019	227.019805 - 227.019805	3.353 - 3.353	12.0:19.0	Q Exactive HF (MS lvl: 1, pol: -)	Phe			2	C9H10O8 (Ion: [M[M-H2O-H]-], MassErrorPPM: 0.30390, MassErrorMass: 0.00007); C9H8O7 (Ion: [M[M-H]-], MassErrorPPM: 0.33229, MassErrorMass: 0.00008)
FP435	MET18		x	X	X	X		0.883498	0.998419		241.035	3.39	9	1	-				250.066	9.03019	241.035360 - 241.035610	3.383 - 3.396	10.0:5.0	Q Exactive HF (MS lvl: 1, pol: -)	Phe			4	C10H12O8 (Ion: [M[M-H2O-H]-], MassErrorPPM: 0.35678, MassErrorMass: 0.00009); C11H16O3S2 (Ion: [M[M-H2O-H]-], MassErrorPPM: -2.98484, MassErrorMass: -0.00078); C10H10O7 (Ion: [M[M-H]-], MassErrorPPM: 0.38746, MassErrorMass: 0.00009); C9H8O5 (Ion: [M[M+Fa-H]-], MassErrorPPM: 0.49369, MassErrorMass: 0.00010)	674000	45600	133	8	814000	27100			805696	43100	158	6	807000	35800	175	7	867000	26300
FP531	MET19		x	X	X			0.908503	0.999234		405.14	3.4	9	1	-				414.17	9.03019	405.140041 - 405.140041	3.404 - 3.404	4.0:4.0	Q Exactive HF (MS lvl: 1, pol: -)	Phe			45	C10H28N6O10S (Ion: [M[M-H2O-H]-], MassErrorPPM: -2.08754, MassErrorMass: -0.00089); C14H20N10O6 (Ion: [M[M-H2O-H]-], MassErrorPPM: 2.71256, MassErrorMass: 0.00115); C15H16N14O2 (Ion: [M[M-H2O-H]-], MassErrorPPM: -0.43721, MassErrorMass: -0.00019); C15H24N10OS2 (Ion: [M[M-H2O-H]-], MassErrorPPM: 0.66380, MassErrorMass: 0.00028); C15H32N6S4 (Ion: [M[M-H2O-H]-], MassErrorPPM: 1.76480, MassErrorMass:…	331000	19500	171	9	327000	17100			346580	21000			386000	28900			341000	25700
FP388	MET20		x	X	X		X	0.906621	0.999186		197.046	3.45	8	1	-				205.072	8.02684	197.045460 - 197.045626	3.442 - 3.457	7.0:6.8	Q Exactive HF (MS lvl: 1, pol: -)	Phe	1	(Name: Syringic acid, Type: [M-H]-, Num: 38, Formula: C9H10O5, RT: None, MassErrorPPM: -0.15421, MassErrorMass: -0.00003, Additional information: {'AdditionalColumn2': 'Vallverdu-Queralt et al, 2014, FoodChemistry, doi: 10.1016/j.foodchem.2013.12.106', 'AdditionalColumn1': ''})	3	C9H12O6 (Ion: [M[M-H2O-H]-], MassErrorPPM: -0.14598, MassErrorMass: -0.00003); C9H10O5 (Ion: [M[M-H]-], MassErrorPPM: -0.15421, MassErrorMass: -0.00003); C8H8O3 (Ion: [M[M+Fa-H]-], MassErrorPPM: -0.18113, MassErrorMass: -0.00003)	249000				288000	31500			292053				289000	25600			298000
FP361	MET21		x	X	X	X		0.899278	0.998978		345.083	3.7	7	1	-				352.106	7.02348	345.082596 - 345.082985	3.681 - 3.710	9.0:8.8	Q Exactive HF (MS lvl: 1, pol: -)	Phe			26	C7H20N6O9S (Ion: [M[M-H2O-H]-], MassErrorPPM: -1.58820, MassErrorMass: -0.00058); C12H8N14O (Ion: [M[M-H2O-H]-], MassErrorPPM: 0.33434, MassErrorMass: 0.00012); C12H16N10S2 (Ion: [M[M-H2O-H]-], MassErrorPPM: 1.61695, MassErrorMass: 0.00059); C14H20O11 (Ion: [M[M-H2O-H]-], MassErrorPPM: 0.29589, MassErrorMass: 0.00011); C15H24O6S2 (Ion: [M[M-H2O-H]-], MassErrorPPM: -2.09081, MassErrorMass: -0.0007…	2050000	187000	105	11	2250000	132000	129	7	2.11919e+06	160000	124	7	2230000	155000	139	9	2440000	138000	119	6
FP332	MET21										137.024	3.69	7	1	-				144.048	7.02348	137.024388 - 137.024528	3.673 - 3.710	9.0:9.3	Q Exactive HF (MS lvl: 1, pol: -)	Phe	2	(Name: p-Hydroxybenzoic acid, Type: [M-H]-, Num: 46, Formula: C7H6O3, RT: None, MassErrorPPM: 0.17524, MassErrorMass: 0.00002, Additional information: {'AdditionalColumn2': 'Vallverdu-Queralt et al, 2014, FoodChemistry, doi: 10.1016/j.foodchem.2013.12.106', 'AdditionalColumn1': ''});(Name: m-Hydroxybenzoic acid, Type: [M-H]-, Num: 50, Formula: C7H6O3, RT: None, MassErrorPPM: 0.17524, MassErrorMas…	2	C7H8O4 (Ion: [M[M-H2O-H]-], MassErrorPPM: 0.14860, MassErrorMass: 0.00002); C7H6O3 (Ion: [M[M-H]-], MassErrorPPM: 0.17524, MassErrorMass: 0.00002)	1220000	106000	94	10	1260000	69000			1.19373e+06	96100	110	8	1290000	90800	124	8	1290000	71600
FP387	MET22		x				X				195.03	3.72	8	1	-				203.057	8.02684	195.029759 - 195.029927	3.718 - 3.733	8.0:7.8	Q Exactive HF (MS lvl: 1, pol: -)	Phe			3	C9H10O6 (Ion: [M[M-H2O-H]-], MassErrorPPM: -0.38276, MassErrorMass: -0.00008); C9H8O5 (Ion: [M[M-H]-], MassErrorPPM: -0.41282, MassErrorMass: -0.00008); C8H6O3 (Ion: [M[M+Fa-H]-], MassErrorPPM: -0.51942, MassErrorMass: -0.00008)
FP318	MET22										108.022	3.72	6	1	-		123.0451-CH3		114.042	6.02013	108.021514 - 108.021547	3.718 - 3.733	8.0:8.0	Q Exactive HF (MS lvl: 1, pol: -)	Phe
FP320	MET22										123.045	3.72	6	1	-				129.065	6.02013	123.045114 - 123.045162	3.719 - 3.733	8.0:8.0	Q Exactive HF (MS lvl: 1, pol: -)	Phe			3	C7H10O3 (Ion: [M[M-H2O-H]-], MassErrorPPM: -0.11143, MassErrorMass: -0.00002); C7H8O2 (Ion: [M[M-H]-], MassErrorPPM: -0.11955, MassErrorMass: -0.00001); C6H6 (Ion: [M[M+Fa-H]-], MassErrorPPM: -0.15158, MassErrorMass: -0.00001)
FP146	MET23		x	X	X	X		0.875852	0.998087		292.202	3.78	9	1	+				301.232	9.03019	292.201760 - 292.201949	3.766 - 3.788	5.0:5.0	Q Exactive HF (MS lvl: 1, pol: +)	Phe	1	(Name: N-Coumaroyl spermidine, Type: [M+H]+, Num: 118, Formula: C16H25N3O2, RT: None, MassErrorPPM: -0.43825, MassErrorMass: -0.00013, Additional information: {'AdditionalColumn2': 'Bento-Silva et al, 2020, Foods, doi: 10.3390/foods9101471; Soluble Hydroxycinnamic Acid Amides; statedmz292', 'AdditionalColumn1': ''})	7	C9H25N9S (Ion: [M[M+H]+], MassErrorPPM: -2.79406, MassErrorMass: -0.00081); C16H25N3O2 (Ion: [M[M+H]+], MassErrorPPM: -0.43825, MassErrorMass: -0.00013); C9H22N8S (Ion: [M[M+NH4]+], MassErrorPPM: -2.96028, MassErrorMass: -0.00081); C16H22N2O2 (Ion: [M[M+NH4]+], MassErrorPPM: -0.45817, MassErrorMass: -0.00013); C15H21N3O (Ion: [M[M+CH3OH+H]+], MassErrorPPM: -0.48468, MassErrorMass: -0.00013); C14H…	18100000	1260000	49	12	16400000	1780000	54	8	1.4829e+07	1410000	59	9	15800000	1720000	63	10	14400000	1730000	56	7
FP358	MET24		x	X	X	X		0.900582	0.999017		331.067	4.1	7	1	-				338.091	7.02348	331.066984 - 331.067373	4.096 - 4.113	8.9:7.9	Q Exactive HF (MS lvl: 1, pol: -)	Phe			21	C11H6N14O (Ion: [M[M-H2O-H]-], MassErrorPPM: 0.56929, MassErrorMass: 0.00020); C11H14N10S2 (Ion: [M[M-H2O-H]-], MassErrorPPM: 1.90325, MassErrorMass: 0.00067); C13H18O11 (Ion: [M[M-H2O-H]-], MassErrorPPM: 0.52930, MassErrorMass: 0.00019); C14H22O6S2 (Ion: [M[M-H2O-H]-], MassErrorPPM: -1.95295, MassErrorMass: -0.00068); C26H10N2 (Ion: [M[M-H2O-H]-], MassErrorPPM: 2.00609, MassErrorMass: 0.00070); …	23900000	3530000	104	13	28200000	4340000	128	9	2.69733e+07	4660000	123	10	29800000	4650000	138	11	25600000	4270000	118	8
FP366	MET25		x	X	X	X		0.903941	0.999114		361.114	4.14	7	1	-				368.137	7.02348	361.113879 - 361.114317	4.136 - 4.153	6.0:6.5	Q Exactive HF (MS lvl: 1, pol: -)	Phe			27	C13H12N14O (Ion: [M[M-H2O-H]-], MassErrorPPM: 0.32186, MassErrorMass: 0.00012); C13H20N10S2 (Ion: [M[M-H2O-H]-], MassErrorPPM: 1.55038, MassErrorMass: 0.00059); C15H24O11 (Ion: [M[M-H2O-H]-], MassErrorPPM: 0.28503, MassErrorMass: 0.00011); C16H28O6S2 (Ion: [M[M-H2O-H]-], MassErrorPPM: -2.00102, MassErrorMass: -0.00076); C28H16N2 (Ion: [M[M-H2O-H]-], MassErrorPPM: 1.64509, MassErrorMass: 0.00063);…	1220000	141000	108	14	1710000	146000	132	10	1.35384e+06	161000	127	11	1680000	155000	142	12	1770000	137000
FP604	MET27										533.152	4.22	9	1	-				542.182	9.03019	533.151915 - 533.151915	4.219 - 4.219	5.0:5.0	Q Exactive HF (MS lvl: 1, pol: -)	Phe			131	C13H28N16O3S3 (Ion: [M[M-H2O-H]-], MassErrorPPM: 0.92303, MassErrorMass: 0.00051); C13H36N12O2S5 (Ion: [M[M-H2O-H]-], MassErrorPPM: 1.76878, MassErrorMass: 0.00098); C15H32N6O14S (Ion: [M[M-H2O-H]-], MassErrorPPM: 0.05192, MassErrorMass: 0.00003); C15H40N2O13S3 (Ion: [M[M-H2O-H]-], MassErrorPPM: 0.89767, MassErrorMass: 0.00050); C16H28N10O10S (Ion: [M[M-H2O-H]-], MassErrorPPM: -2.36763, MassError…		18400			54700	134000	264	11		53900				51400				87600
FP639	MET28		x	X	X			0.881307	0.998328		619.079	4.25	9	1	-				628.109	9.03019	619.078809 - 619.079078	4.237 - 4.259	8.5:8.0	Q Exactive HF (MS lvl: 1, pol: -)	Phe			294	Too many hits 294	117000	73800			104000	112000	279	12	104901	84100			103000	93400	273	13	98200	109000
FP202	MET28										458.202	4.26	9	1	+				467.232	9.03019	458.201801 - 458.201819	4.254 - 4.266	5.0:5.0	Q Exactive HF (MS lvl: 1, pol: +)	Phe			59	C11H31N13OS3 (Ion: [M[M+H]+], MassErrorPPM: 1.89411, MassErrorMass: 0.00087); C13H35N3O12S (Ion: [M[M+H]+], MassErrorPPM: 0.84204, MassErrorMass: 0.00038); C14H31N7O8S (Ion: [M[M+H]+], MassErrorPPM: -2.08013, MassErrorMass: -0.00095); C14H39N3O7S3 (Ion: [M[M+H]+], MassErrorPPM: -1.05869, MassErrorMass: -0.00048); C15H43N3O2S5 (Ion: [M[M+H]+], MassErrorPPM: -2.95941, MassErrorMass: -0.00135); C18H…	763000	1040000			438000	1000000			865315	1610000	84	12	708000	1690000	92	14	486000	880000
FP389	MET29		x	X	X		X	0.901393	0.999041		225.041	4.27	8	1	-				233.067	8.02684	225.040446 - 225.040638	4.262 - 4.273	6.0:6.0	Q Exactive HF (MS lvl: 1, pol: -)	Phe	1	(Name: Caffeic acid, Type: [M+Fa-H]-, Num: 54, Formula: C9H8O4, RT: None, MassErrorPPM: 0.22993, MassErrorMass: 0.00004, Additional information: {'AdditionalColumn2': 'Vallverdu-Queralt et al, 2014, FoodChemistry, doi: 10.1016/j.foodchem.2013.12.106', 'AdditionalColumn1': ''})	3	C10H12O7 (Ion: [M[M-H2O-H]-], MassErrorPPM: 0.15323, MassErrorMass: 0.00004); C10H10O6 (Ion: [M[M-H]-], MassErrorPPM: 0.16987, MassErrorMass: 0.00004); C9H8O4 (Ion: [M[M+Fa-H]-], MassErrorPPM: 0.22993, MassErrorMass: 0.00004)	690000				776000	16400			691784	21000			793000	19400			831000
FP110_Phenylalanine	MET31	ID_Phenylalanine	x	X	X	X		0.872435	0.997924	x	166.086	4.33	9	1	+				175.116	9.03019	166.086218 - 166.086375	4.313 - 4.346	5.9:5.9	Q Exactive HF (MS lvl: 1, pol: +)	Phe			2	C9H11NO2 (Ion: [M[M+H]+], MassErrorPPM: 0.28702, MassErrorMass: 0.00005); C9H8O2 (Ion: [M[M+NH4]+], MassErrorPPM: 0.33354, MassErrorMass: 0.00005)	462000000	673000000	32	18	544000000	1350000000	36	15	5.78996e+08	1150000000	40	16	575000000	1280000000	41	17	588000000	1470000000	37	11
FP74_Phenylalanine	MET31	ID_Phenylalanine									103.055	4.33	8	1	+				111.081	8.02684	103.054606 - 103.054699	4.315 - 4.343	5.9:5.3	Q Exactive HF (MS lvl: 1, pol: +)	Phe					33200000	48000000	14	18	36800000	93300000	12	15	4.03428e+07	82000000	16	16	38700000	86500000	15	17	38200000	98600000	13	11
FP49_Phenylalanine	MET31	ID_Phenylalanine									107.05	4.33	7	1	+				114.073	7.02348	107.049484 - 107.049586	4.315 - 4.345	5.3:5.9	Q Exactive HF (MS lvl: 1, pol: +)	Phe					3230000	5040000	5	18	3460000	9800000	3	15	3.62939e+06	8460000	4	16	3680000	9190000	4	17	4010000	10500000	4	11
FP76_Phenylalanine	MET31	ID_Phenylalanine									120.079	4.34	8	1	+				128.105	8.02684	120.078684 - 120.078684	4.344 - 4.344	6.0:6.0	Q Exactive HF (MS lvl: 1, pol: +)	Phe					3220000	3890000			3330000	7600000			3.6365e+06	5520000			3410000	6490000	17	17	3440000	7440000
FP77_Phenylalanine	MET31	ID_Phenylalanine									120.081	4.33	8	1	+				128.108	8.02684	120.080970 - 120.081073	4.312 - 4.343	5.9:5.9	Q Exactive HF (MS lvl: 1, pol: +)	Phe			2	C8H9N (Ion: [M[M+H]+], MassErrorPPM: 2.12751, MassErrorMass: 0.00025); C8H6 (Ion: [M[M+NH4]+], MassErrorPPM: 2.50209, MassErrorMass: 0.00026)	423000000	498000000	16	18	476000000	975000000	14	15	5.17732e+08	840000000	18	16	499000000	914000000	18	17	496000000	1030000000	15	11
FP78_Phenylalanine	MET31	ID_Phenylalanine									120.083	4.34	8	1	+				128.11	8.02684	120.083370 - 120.083585	4.315 - 4.352	5.2:5.8	Q Exactive HF (MS lvl: 1, pol: +)	Phe					2470000	2760000			2980000	6280000	15	15	3.82653e+06	5450000	19	16	3510000	6300000			3170000	6980000	16	11
FP79_Phenylalanine	MET31	ID_Phenylalanine									121.078	4.32	8	1	+				129.105	8.02684	121.078073 - 121.078073	4.325 - 4.325	6.0:6.0	Q Exactive HF (MS lvl: 1, pol: +)	Phe					1600000	1650000			1700000	3240000			1.76408e+06	2950000			1670000	3070000	19	17	1710000	3440000
FP107_Phenylalanine	MET31	ID_Phenylalanine									131.049	4.33	9	1	+				140.079	9.03019	131.049158 - 131.049259	4.307 - 4.346	6.0:5.8	Q Exactive HF (MS lvl: 1, pol: +)	Phe			1	C9H6O (Ion: [M[M+H]+], MassErrorPPM: 0.55895, MassErrorMass: 0.00007)	6310000	8140000			7270000	16200000	34	15	7.70507e+06	14100000	38	16	7590000	15800000	39	17	7540000	17300000	35	11
FP417_Phenylalanine	MET31	ID_Phenylalanine									147.045	4.35	9	1	-				156.075	9.03019	147.045141 - 147.045278	4.335 - 4.364	5.7:5.7	Q Exactive HF (MS lvl: 1, pol: -)	Phe			2	C9H10O3 (Ion: [M[M-H2O-H]-], MassErrorPPM: 0.38271, MassErrorMass: 0.00006); C9H8O2 (Ion: [M[M-H]-], MassErrorPPM: 0.43602, MassErrorMass: 0.00006)	247000	276000			267000	497000			325106	500000			290000	492000	169	17	269000	538000	152	11
FP108_Phenylalanine	MET31	ID_Phenylalanine									149.06	4.33	9	1	+				158.09	9.03019	149.059746 - 149.059828	4.323 - 4.332	6.0:6.0	Q Exactive HF (MS lvl: 1, pol: +)	Phe			1	C9H8O2 (Ion: [M[M+H]+], MassErrorPPM: 0.49926, MassErrorMass: 0.00007)	6350000	7850000	30	18	6660000	14800000	35	15	7.43496e+06	13600000	39	16	7360000	14600000	40	17	7250000	16600000	36	11
FP420_Phenylalanine	MET31	ID_Phenylalanine									164.072	4.33	9	1	-				173.102	9.03019	164.071680 - 164.071881	4.316 - 4.355	5.9:5.9	Q Exactive HF (MS lvl: 1, pol: -)	Phe			2	C9H13NO3 (Ion: [M[M-H2O-H]-], MassErrorPPM: 0.50863, MassErrorMass: 0.00009); C9H11NO2 (Ion: [M[M-H]-], MassErrorPPM: 0.57018, MassErrorMass: 0.00009)	7070000	9360000	129	18	7900000	18000000	163	15	9.45226e+06	17300000	153	16	8660000	18000000	171	17	8200000	19300000	153	11
FP109_Phenylalanine	MET31	ID_Phenylalanine									166.082	4.34	9	1	+				175.112	9.03019	166.082066 - 166.082066	4.343 - 4.343	6.0:6.0	Q Exactive HF (MS lvl: 1, pol: +)	Phe					3050000	4590000	31	18	4030000	10300000			3.51032e+06	7820000			3870000	8420000			4030000	9320000
FP111_Phenylalanine	MET31	ID_Phenylalanine									166.09	4.35	9	1	+				175.12	9.03019	166.089969 - 166.089998	4.344 - 4.347	6.0:6.0	Q Exactive HF (MS lvl: 1, pol: +)	Phe					2440000	4330000			3480000	9010000	37	15	3.84344e+06	8500000			4020000	9440000	42	17	4040000	9530000
FP112_Phenylalanine	MET31	ID_Phenylalanine									168.09	4.34	9	1	+				177.12	9.03019	168.090423 - 168.090517	4.307 - 4.363	6.0:6.0	Q Exactive HF (MS lvl: 1, pol: +)	Phe					1990000	2800000	33	18	1930000	5380000			2.42888e+06	4910000	41	16	2330000	5610000	43	17	2240000	6450000	38	11
FP434_Phenylalanine	MET31	ID_Phenylalanine									232.059	4.33	9	1	-				241.089	9.03019	232.058988 - 232.059311	4.314 - 4.364	5.9:6.1	Q Exactive HF (MS lvl: 1, pol: -)	Phe			2	C16H13NS (Ion: [M[M-H2O-H]-], MassErrorPPM: 0.56859, MassErrorMass: 0.00014); C10H13NO4 (Ion: [M[M+Na-2H]-], MassErrorPPM: 0.23100, MassErrorMass: 0.00005)	916000	1180000	132	18	799000	1760000	167	15	1.03791e+06	1910000	157	16	930000	1870000	174	17	822000	1850000	157	11
FP442_Phenylalanine	MET31	ID_Phenylalanine									263.997	4.32	9	1	-				273.027	9.03019	263.996355 - 263.996667	4.306 - 4.342	6.6:6.3	Q Exactive HF (MS lvl: 1, pol: -)	Phe			6	C11H9NO6S (Ion: [M[M-H2O-H]-], MassErrorPPM: -2.37777, MassErrorMass: -0.00067); C11H7NO5S (Ion: [M[M-H]-], MassErrorPPM: -2.53559, MassErrorMass: -0.00067); C10H5N5OS (Ion: [M[M+Na-2H]-], MassErrorPPM: 1.64618, MassErrorMass: 0.00040); C14H3N3O (Ion: [M[M+Cl]-], MassErrorPPM: -2.03444, MassErrorMass: -0.00047); C15H5N3 (Ion: [M[M+K-2H]-], MassErrorPPM: -1.78351, MassErrorMass: -0.00040); C14H2O2…	150000	154000	136	18	134000	255000	172	15	138580	204000	160	16	122000	202000	179	17	134000	223000	162	11
FP142_Phenylalanine	MET31	ID_Phenylalanine									266.011	4.32	9	1	+				275.041	9.03019	266.010775 - 266.011022	4.296 - 4.352	6.6:6.3	Q Exactive HF (MS lvl: 1, pol: +)	Phe			3	C10H5N5OS (Ion: [M[M+Na]+], MassErrorPPM: 0.70830, MassErrorMass: 0.00017); C10H13NS3 (Ion: [M[M+Na]+], MassErrorPPM: 2.62994, MassErrorMass: 0.00064); C15H5N3 (Ion: [M[M+K]+], MassErrorPPM: -2.78737, MassErrorMass: -0.00063)	1760000	2320000	48	18	2220000	5110000	52	15	1.77671e+06	3330000	56	16	1900000	3980000	60	17	2200000	5360000	52	11
FP452_Phenylalanine	MET31	ID_Phenylalanine									289.945	4.36	9	1	-				298.975	9.03019	289.944516 - 289.944516	4.357 - 4.357	7.0:7.0	Q Exactive HF (MS lvl: 1, pol: -)	Phe			4	C9H3N5O4S2 (Ion: [M[M-H2O-H]-], MassErrorPPM: -0.94680, MassErrorMass: -0.00029); C9H11NO3S4 (Ion: [M[M-H2O-H]-], MassErrorPPM: 0.56471, MassErrorMass: 0.00017); C9HN5O3S2 (Ion: [M[M-H]-], MassErrorPPM: -1.00197, MassErrorMass: -0.00029); C9H9NO2S4 (Ion: [M[M-H]-], MassErrorPPM: 0.60310, MassErrorMass: 0.00018)	129000	160000			161000	350000	178	15	116614	219000			143000	275000			180000	394000
FP453_Phenylalanine	MET31	ID_Phenylalanine									291.942	4.35	9	1	-				300.972	9.03019	291.941556 - 291.941566	4.318 - 4.376	7.0:7.0	Q Exactive HF (MS lvl: 1, pol: -)	Phe			4	C9H13NOS5 (Ion: [M[M-H2O-H]-], MassErrorPPM: -2.16522, MassErrorMass: -0.00067); C9H11NS5 (Ion: [M[M-H]-], MassErrorPPM: -2.29492, MassErrorMass: -0.00067); C11H3N3OS2 (Ion: [M[M+Cl]-], MassErrorPPM: 1.56712, MassErrorMass: 0.00040); C12H5N3S2 (Ion: [M[M+K-2H]-], MassErrorPPM: 1.81851, MassErrorMass: 0.00046)	80300	89700			108000	220000	179	15	87485.3	132000			95400	180000			111000	241000	167	11
FP456_Phenylalanine	MET31	ID_Phenylalanine									294.03	4.33	9	1	-				303.06	9.03019	294.029580 - 294.029845	4.317 - 4.342	6.2:6.2	Q Exactive HF (MS lvl: 1, pol: -)	Phe			12	C9H15NO9S (Ion: [M[M-H2O-H]-], MassErrorPPM: 2.63841, MassErrorMass: 0.00083); C10H11N5O5S (Ion: [M[M-H2O-H]-], MassErrorPPM: -1.62931, MassErrorMass: -0.00051); C10H19NO4S3 (Ion: [M[M-H2O-H]-], MassErrorPPM: -0.13752, MassErrorMass: -0.00004); C9H13NO8S (Ion: [M[M-H]-], MassErrorPPM: 2.80287, MassErrorMass: 0.00083); C10H9N5O4S (Ion: [M[M-H]-], MassErrorPPM: -1.72538, MassErrorMass: -0.00051); C…	129000	164000	142	18	121000	266000	181	15	154135	275000	166	16	132000	265000	185	17	130000	279000	169	11
FP458_Phenylalanine	MET31	ID_Phenylalanine									299.973	4.32	9	1	-				309.003	9.03019	299.972977 - 299.973341	4.298 - 4.355	6.1:6.1	Q Exactive HF (MS lvl: 1, pol: -)	Phe			5	C13H9N3OS3 (Ion: [M[M-H2O-H]-], MassErrorPPM: 0.76647, MassErrorMass: 0.00024); C13H7N3S3 (Ion: [M[M-H]-], MassErrorPPM: 0.81566, MassErrorMass: 0.00025); C15H5NO3S (Ion: [M[M+Na-2H]-], MassErrorPPM: -1.79034, MassErrorMass: -0.00050); C11H7NO5S (Ion: [M[M+Cl]-], MassErrorPPM: -2.69997, MassErrorMass: -0.00072); C12H9NO4S (Ion: [M[M+K-2H]-], MassErrorPPM: -2.48837, MassErrorMass: -0.00065)	513000	677000	143	18	530000	1250000	182	15	437271	843000	167	16	478000	967000	186	17	535000	1300000	170	11
FP460_Phenylalanine	MET31	ID_Phenylalanine									308.007	4.33	9	1	-				317.037	9.03019	308.006551 - 308.006881	4.298 - 4.355	6.7:6.4	Q Exactive HF (MS lvl: 1, pol: -)	Phe			6	C13H5N5O6 (Ion: [M[M-H2O-H]-], MassErrorPPM: 1.73180, MassErrorMass: 0.00057); C14H9N5OS2 (Ion: [M[M-H2O-H]-], MassErrorPPM: -0.92549, MassErrorMass: -0.00030); C14H17NS4 (Ion: [M[M-H2O-H]-], MassErrorPPM: 0.50254, MassErrorMass: 0.00016); C13H3N5O5 (Ion: [M[M-H]-], MassErrorPPM: 1.83598, MassErrorMass: 0.00057); C14H7N5S2 (Ion: [M[M-H]-], MassErrorPPM: -0.97620, MassErrorMass: -0.00030); C9H15N3…	268000	293000	144	18	229000	466000			236187	365000	168	16	217000	379000	187	17	216000	452000	171	11
FP462_Phenylalanine	MET31	ID_Phenylalanine									310.002	4.33	9	1	-				319.032	9.03019	310.001863 - 310.002211	4.308 - 4.344	6.4:6.4	Q Exactive HF (MS lvl: 1, pol: -)	Phe			11	C9H3N11O2S (Ion: [M[M-H2O-H]-], MassErrorPPM: 2.21691, MassErrorMass: 0.00073); C12H11NO8S (Ion: [M[M-H2O-H]-], MassErrorPPM: -1.88618, MassErrorMass: -0.00062); C9HN11OS (Ion: [M[M-H]-], MassErrorPPM: 2.34851, MassErrorMass: 0.00073); C12H9NO7S (Ion: [M[M-H]-], MassErrorPPM: -1.99219, MassErrorMass: -0.00062); C11H7N5O3S (Ion: [M[M+Na-2H]-], MassErrorPPM: 1.56528, MassErrorMass: 0.00045); C19H3N…	4010000	5040000	145	18	3560000	7770000	183	15	3.48176e+06	6030000	169	16	3300000	6580000	188	17	3460000	7660000	172	11
FP463_Phenylalanine	MET31	ID_Phenylalanine									312.002	4.32	9	1	-				321.032	9.03019	312.002116 - 312.002499	4.278 - 4.384	7.2:7.3	Q Exactive HF (MS lvl: 1, pol: -)	Phe			10	C13H9N5O2S2 (Ion: [M[M-H2O-H]-], MassErrorPPM: 1.25502, MassErrorMass: 0.00042); C13H17NOS4 (Ion: [M[M-H2O-H]-], MassErrorPPM: 2.66581, MassErrorMass: 0.00088); C21H5N3S (Ion: [M[M-H2O-H]-], MassErrorPPM: -0.70861, MassErrorMass: -0.00023); C13H7N5OS2 (Ion: [M[M-H]-], MassErrorPPM: 1.33043, MassErrorMass: 0.00042); C13H15NS4 (Ion: [M[M-H]-], MassErrorPPM: 2.82240, MassErrorMass: 0.00088); C15H5N3…	264000	345000	146	18	232000	510000	184	15	235827	416000	170	16	227000	442000	189	17	194000	449000	173	11
FP465_Phenylalanine	MET31	ID_Phenylalanine									313.998	4.29	9	1	-				323.028	9.03019	313.997811 - 313.997811	4.294 - 4.294	8.0:7.0	Q Exactive HF (MS lvl: 1, pol: -)	Phe			12	C11H11NO9S (Ion: [M[M-H2O-H]-], MassErrorPPM: 0.58538, MassErrorMass: 0.00019); C12H15NO4S3 (Ion: [M[M-H2O-H]-], MassErrorPPM: -2.02410, MassErrorMass: -0.00067); C11H9NO8S (Ion: [M[M-H]-], MassErrorPPM: 0.62203, MassErrorMass: 0.00020); C12H13NO3S3 (Ion: [M[M-H]-], MassErrorPPM: -2.13666, MassErrorMass: -0.00067); C11H3N9S (Ion: [M[M+Na-2H]-], MassErrorPPM: -0.23226, MassErrorMass: -0.00007); C1…	103000	139000	147	18	91900	201000			91950.8	182000			88300	183000			79600	175000
FP466_Phenylalanine	MET31	ID_Phenylalanine									318.01	4.34	9	1	-				327.04	9.03019	318.009714 - 318.010101	4.315 - 4.376	6.8:6.8	Q Exactive HF (MS lvl: 1, pol: -)	Phe			11	C15H7N5O3S (Ion: [M[M-H2O-H]-], MassErrorPPM: 2.47131, MassErrorMass: 0.00083); C10H9NO11 (Ion: [M[M-H]-], MassErrorPPM: -1.04414, MassErrorMass: -0.00033); C15H5N5O2S (Ion: [M[M-H]-], MassErrorPPM: 2.61397, MassErrorMass: 0.00083); C9H7N5O7 (Ion: [M[M+Na-2H]-], MassErrorPPM: 2.48758, MassErrorMass: 0.00074); C10H3N9O3 (Ion: [M[M+Na-2H]-], MassErrorPPM: -2.01020, MassErrorMass: -0.00060); C10H11N…	233000	300000	148	18	225000	511000	185	15	242120	417000	171	16	240000	487000	190	17	242000	545000	174	11
FP470_Phenylalanine	MET31	ID_Phenylalanine									326.124	4.31	9	1	-				335.155	9.03019	326.124399 - 326.124399	4.314 - 4.314	11.0:11.0	Q Exactive HF (MS lvl: 1, pol: -)	Phe			12	C15H23NO8 (Ion: [M[M-H2O-H]-], MassErrorPPM: -0.37777, MassErrorMass: -0.00013); C16H27NO3S2 (Ion: [M[M-H2O-H]-], MassErrorPPM: -2.89557, MassErrorMass: -0.00100); C15H21NO7 (Ion: [M[M-H]-], MassErrorPPM: -0.39551, MassErrorMass: -0.00013); C10H21N5O5 (Ion: [M[M+Cl]-], MassErrorPPM: 2.49564, MassErrorMass: 0.00073); C11H17N9O (Ion: [M[M+Cl]-], MassErrorPPM: -2.09298, MassErrorMass: -0.00061); C11…	75100	177000	150	18	49700	229000			69220.8	211000			67100	225000			72600	297000
FP471_Phenylalanine	MET31	ID_Phenylalanine									326.992	4.32	9	1	-				336.022	9.03019	326.992017 - 326.992440	4.276 - 4.356	6.6:6.6	Q Exactive HF (MS lvl: 1, pol: -)	Phe			14	C11H10N2O9S (Ion: [M[M-H2O-H]-], MassErrorPPM: -1.73582, MassErrorMass: -0.00060); C16H6N6S2 (Ion: [M[M-H2O-H]-], MassErrorPPM: 1.63692, MassErrorMass: 0.00057); C11H8N2O8S (Ion: [M[M-H]-], MassErrorPPM: -1.82808, MassErrorMass: -0.00060); C10H6N6O4S (Ion: [M[M+Na-2H]-], MassErrorPPM: 1.54367, MassErrorMass: 0.00047); C11H2N10S (Ion: [M[M+Na-2H]-], MassErrorPPM: -2.82209, MassErrorMass: -0.00086)…	167000	215000	151	18	118000	259000	187	15	126918	225000	173	13	111000	238000	192	17	106000	256000	176	11
FP479_Phenylalanine	MET31	ID_Phenylalanine									351.005	4.33	9	1	-				360.036	9.03019	351.004972 - 351.005352	4.315 - 4.353	5.4:5.4	Q Exactive HF (MS lvl: 1, pol: -)	Phe			17	C13H6N8O4S (Ion: [M[M-H2O-H]-], MassErrorPPM: -0.59329, MassErrorMass: -0.00022); C13H14N4O3S3 (Ion: [M[M-H2O-H]-], MassErrorPPM: 0.66879, MassErrorMass: 0.00025); C13H22O2S5 (Ion: [M[M-H2O-H]-], MassErrorPPM: 1.93088, MassErrorMass: 0.00071); C20H6N2O6 (Ion: [M[M-H2O-H]-], MassErrorPPM: 1.26065, MassErrorMass: 0.00047); C21H10N2OS2 (Ion: [M[M-H2O-H]-], MassErrorPPM: -1.08785, MassErrorMass: -0.0…	511000	638000	155	18	688000	1520000	191	15	652798	1220000	177	16	698000	1380000	197	17	689000	1650000	180	11
FP493_Phenylalanine	MET31	ID_Phenylalanine									367.961	4.33	9	1	-				376.991	9.03019	367.960292 - 367.960807	4.278 - 4.396	7.6:7.8	Q Exactive HF (MS lvl: 1, pol: -)	Phe			21	C12H5N9OS3 (Ion: [M[M-H2O-H]-], MassErrorPPM: 1.21671, MassErrorMass: 0.00047); C12H13N5S5 (Ion: [M[M-H2O-H]-], MassErrorPPM: 2.42350, MassErrorMass: 0.00094); C19H5N3O3S2 (Ion: [M[M-H2O-H]-], MassErrorPPM: 2.98942, MassErrorMass: 0.00116); C12H3N9S3 (Ion: [M[M-H]-], MassErrorPPM: 1.27881, MassErrorMass: 0.00047); C14H9N3O2S3 (Ion: [M[M+Na-2H]-], MassErrorPPM: 0.55864, MassErrorMass: 0.00019); C2…	162000	198000	161	18	145000	314000	200	15	112322	209000	182	13	117000	235000	204	17	137000	308000	188	11
FP502_Phenylalanine	MET31	ID_Phenylalanine									377.989	4.33	9	1	-				387.02	9.03019	377.989219 - 377.989718	4.256 - 4.362	8.0:8.0	Q Exactive HF (MS lvl: 1, pol: -)	Phe			31	C11H7N7O8S (Ion: [M[M-H2O-H]-], MassErrorPPM: -0.95362, MassErrorMass: -0.00038); C11H15N3O7S3 (Ion: [M[M-H2O-H]-], MassErrorPPM: 0.22268, MassErrorMass: 0.00009); C12H19N3O2S5 (Ion: [M[M-H2O-H]-], MassErrorPPM: -1.96620, MassErrorMass: -0.00078); C18H7NO10 (Ion: [M[M-H2O-H]-], MassErrorPPM: 0.77431, MassErrorMass: 0.00031); C19H3N5O6 (Ion: [M[M-H2O-H]-], MassErrorPPM: -2.59087, MassErrorMass: -0…	361000	478000	165	18	262000	596000	202	15	278332	494000	184	13	242000	497000	207	17	264000	583000	191	11
FP538_Phenylalanine	MET31	ID_Phenylalanine									419.047	4.33	9	1	-				428.077	9.03019	419.046811 - 419.047270	4.317 - 4.353	5.8:5.6	Q Exactive HF (MS lvl: 1, pol: -)	Phe			61	C9H22N6O8S3 (Ion: [M[M-H2O-H]-], MassErrorPPM: -2.76600, MassErrorMass: -0.00121); C13H6N14O5 (Ion: [M[M-H2O-H]-], MassErrorPPM: 0.81566, MassErrorMass: 0.00036); C13H14N10O4S2 (Ion: [M[M-H2O-H]-], MassErrorPPM: 1.88171, MassErrorMass: 0.00082); C13H22N6O3S4 (Ion: [M[M-H2O-H]-], MassErrorPPM: 2.94776, MassErrorMass: 0.00129); C14H10N14S2 (Ion: [M[M-H2O-H]-], MassErrorPPM: -1.16807, MassErrorMass:…	172000	428000	177	18	155000	615000	215	13	158922	503000	197	17	152000	535000	220	17	173000	662000	203	11
FP263_Phenylalanine	MET31	ID_Phenylalanine									419.047	4.33	18	1	-				437.107	18.0604	419.046769 - 419.047275	4.317 - 4.353	5.8:5.6	Q Exactive HF (MS lvl: 1, pol: -)	Phe			16	C21H10N8O2S (Ion: [M[M-H2O-H]-], MassErrorPPM: 0.42646, MassErrorMass: 0.00019); C21H18N4OS3 (Ion: [M[M-H2O-H]-], MassErrorPPM: 1.49252, MassErrorMass: 0.00065); C21H26S5 (Ion: [M[M-H2O-H]-], MassErrorPPM: 2.55857, MassErrorMass: 0.00112); C28H10N2O4 (Ion: [M[M-H2O-H]-], MassErrorPPM: 1.99244, MassErrorMass: 0.00087); C29H6N6 (Ion: [M[M-H2O-H]-], MassErrorPPM: -1.05733, MassErrorMass: -0.00046); …	172000	167000	234	18	155000	557000	295	13	158922	339000	259	16	152000	409000	287	17	173000	625000	273	11
FP265_Phenylalanine	MET31	ID_Phenylalanine									429.076	4.34	18	1	-				447.136	18.0604	429.075520 - 429.075520	4.337 - 4.337	5.0:5.0	Q Exactive HF (MS lvl: 1, pol: -)	Phe			20	C20H20N2O8S (Ion: [M[M-H2O-H]-], MassErrorPPM: -1.51795, MassErrorMass: -0.00068); C25H8N10 (Ion: [M[M-H2O-H]-], MassErrorPPM: 0.04422, MassErrorMass: 0.00002); C28H16O6 (Ion: [M[M-H2O-H]-], MassErrorPPM: -2.96854, MassErrorMass: -0.00133); C32H16OS (Ion: [M[M-H2O-H]-], MassErrorPPM: 2.61735, MassErrorMass: 0.00117); C20H18N2O7S (Ion: [M[M-H]-], MassErrorPPM: -1.57920, MassErrorMass: -0.00068); C…	1080000	1740000			875000	4300000	297	13	1.00384e+06	3090000			898000	3530000			883000	4500000
FP551_Phenylalanine	MET31	ID_Phenylalanine									431.075	4.31	9	1	-				440.106	9.03019	431.075165 - 431.075716	4.303 - 4.314	5.0:5.5	Q Exactive HF (MS lvl: 1, pol: -)	Phe			63	C13H14N12O5S (Ion: [M[M-H2O-H]-], MassErrorPPM: 0.43360, MassErrorMass: 0.00020); C13H22N8O4S3 (Ion: [M[M-H2O-H]-], MassErrorPPM: 1.47116, MassErrorMass: 0.00066); C13H30N4O3S5 (Ion: [M[M-H2O-H]-], MassErrorPPM: 2.50872, MassErrorMass: 0.00113); C14H10N16OS (Ion: [M[M-H2O-H]-], MassErrorPPM: -2.53467, MassErrorMass: -0.00114); C14H18N12S3 (Ion: [M[M-H2O-H]-], MassErrorPPM: -1.49711, MassErrorMass…	156000	373000	184	18	148000	574000			169376	549000	204	17	147000	534000			143000	550000
FP267_Phenylalanine	MET31	ID_Phenylalanine									431.076	4.3	18	1	-				449.136	18.0604	431.075697 - 431.075697	4.303 - 4.303	5.0:5.0	Q Exactive HF (MS lvl: 1, pol: -)	Phe			26	C20H14N6O7 (Ion: [M[M-H2O-H]-], MassErrorPPM: 2.52839, MassErrorMass: 0.00114); C21H10N10O3 (Ion: [M[M-H2O-H]-], MassErrorPPM: -0.43989, MassErrorMass: -0.00020); C21H18N6O2S2 (Ion: [M[M-H2O-H]-], MassErrorPPM: 0.59768, MassErrorMass: 0.00027); C21H26N2OS4 (Ion: [M[M-H2O-H]-], MassErrorPPM: 1.63524, MassErrorMass: 0.00074); C28H18O4S (Ion: [M[M-H2O-H]-], MassErrorPPM: 2.12180, MassErrorMass: 0.00…	156000	210000			148000	574000			169376	449000	261	17	147000	503000			143000	572000
FP229_Phenylalanine	MET31	ID_Phenylalanine									431.095	4.34	14	1	-				445.141	14.047	431.095226 - 431.095349	4.335 - 4.337	6.0:5.0	Q Exactive HF (MS lvl: 1, pol: -)	Phe			40	C14H10N16O3 (Ion: [M[M-H2O-H]-], MassErrorPPM: 2.10659, MassErrorMass: 0.00095); C16H22N2O13 (Ion: [M[M-H2O-H]-], MassErrorPPM: 2.07549, MassErrorMass: 0.00093); C17H18N6O9 (Ion: [M[M-H2O-H]-], MassErrorPPM: -0.89265, MassErrorMass: -0.00040); C17H26N2O8S2 (Ion: [M[M-H2O-H]-], MassErrorPPM: 0.14486, MassErrorMass: 0.00007); C18H22N6O4S2 (Ion: [M[M-H2O-H]-], MassErrorPPM: -2.82328, MassErrorMass: …	347000	78700				252000				173000			617000	189000	281	18	572000	239000	268	12
FP555_Phenylalanine	MET31	ID_Phenylalanine									438.106	4.34	9	1	-				447.136	9.03019	438.105767 - 438.105767	4.337 - 4.337	5.0:5.0	Q Exactive HF (MS lvl: 1, pol: -)	Phe			58	C12H23N7O10S (Ion: [M[M-H2O-H]-], MassErrorPPM: 1.95195, MassErrorMass: 0.00089); C12H31N3O9S3 (Ion: [M[M-H2O-H]-], MassErrorPPM: 2.97356, MassErrorMass: 0.00136); C13H19N11O6S (Ion: [M[M-H2O-H]-], MassErrorPPM: -0.97067, MassErrorMass: -0.00044); C13H27N7O5S3 (Ion: [M[M-H2O-H]-], MassErrorPPM: 0.05094, MassErrorMass: 0.00002); C13H35N3O4S5 (Ion: [M[M-H2O-H]-], MassErrorPPM: 1.07254, MassErrorMas…	2720000	1740000			4010000	4300000	223	14	3.61524e+06	3090000			3630000	3530000			4070000	4500000
FP559_Phenylalanine	MET31	ID_Phenylalanine									440.106	4.35	9	1	-				449.136	9.03019	440.106014 - 440.106132	4.337 - 4.355	6.0:6.0	Q Exactive HF (MS lvl: 1, pol: -)	Phe			55	C9H21N11O9S (Ion: [M[M-H2O-H]-], MassErrorPPM: -1.16051, MassErrorMass: -0.00053); C14H17N15S2 (Ion: [M[M-H2O-H]-], MassErrorPPM: 1.38129, MassErrorMass: 0.00063); C16H21N5O11 (Ion: [M[M-H2O-H]-], MassErrorPPM: 0.33364, MassErrorMass: 0.00015); C16H29NO10S2 (Ion: [M[M-H2O-H]-], MassErrorPPM: 1.35079, MassErrorMass: 0.00062); C17H17N9O7 (Ion: [M[M-H2O-H]-], MassErrorPPM: -2.57625, MassErrorMass: -…	373000	210000			574000	574000	227	14	549487	449000			534000	503000	230	17	550000	572000
FP226_Phenylalanine	MET31	ID_Phenylalanine									442.101	4.36	13	1	-				455.144	13.0436	442.101403 - 442.101403	4.362 - 4.362	5.0:5.0	Q Exactive HF (MS lvl: 1, pol: -)	Phe			45	C13H15N15O3S (Ion: [M[M-H2O-H]-], MassErrorPPM: -2.29576, MassErrorMass: -0.00106); C13H23N11O2S3 (Ion: [M[M-H2O-H]-], MassErrorPPM: -1.28300, MassErrorMass: -0.00059); C13H31N7OS5 (Ion: [M[M-H2O-H]-], MassErrorPPM: -0.27025, MassErrorMass: -0.00012); C13H39N3S7 (Ion: [M[M-H2O-H]-], MassErrorPPM: 0.74250, MassErrorMass: 0.00034); C15H27NO13S (Ion: [M[M-H2O-H]-], MassErrorPPM: -2.32612, MassErrorM…	147000	51800			214000	153000			210542	113000	254	19	215000	128000			203000	187000
FP560_Phenylalanine	MET31	ID_Phenylalanine									442.102	4.34	9	1	-				451.132	9.03019	442.101617 - 442.101658	4.337 - 4.337	5.5:5.0	Q Exactive HF (MS lvl: 1, pol: -)	Phe			56	C12H19N11O7S (Ion: [M[M-H2O-H]-], MassErrorPPM: 1.10925, MassErrorMass: 0.00051); C12H27N7O6S3 (Ion: [M[M-H2O-H]-], MassErrorPPM: 2.12200, MassErrorMass: 0.00098); C13H15N15O3S (Ion: [M[M-H2O-H]-], MassErrorPPM: -1.78805, MassErrorMass: -0.00082); C13H23N11O2S3 (Ion: [M[M-H2O-H]-], MassErrorPPM: -0.77529, MassErrorMass: -0.00036); C13H31N7OS5 (Ion: [M[M-H2O-H]-], MassErrorPPM: 0.23746, MassErrorM…	147000	82500			215000	245000	228	14	210247	170000			215000	193000			203000	218000	211	10
FP565_Phenylalanine	MET31	ID_Phenylalanine									446.115	4.31	9	1	-				455.144	9.03019	446.114532 - 446.114780	4.303 - 4.317	5.0:5.0	Q Exactive HF (MS lvl: 1, pol: -)	Phe			64	C11H19N11O10 (Ion: [M[M-H2O-H]-], MassErrorPPM: 1.84241, MassErrorMass: 0.00086); C11H27N7O9S2 (Ion: [M[M-H2O-H]-], MassErrorPPM: 2.84642, MassErrorMass: 0.00132); C12H15N15O6 (Ion: [M[M-H2O-H]-], MassErrorPPM: -1.02989, MassErrorMass: -0.00048); C12H23N11O5S2 (Ion: [M[M-H2O-H]-], MassErrorPPM: -0.02588, MassErrorMass: -0.00001); C12H31N7O4S4 (Ion: [M[M-H2O-H]-], MassErrorPPM: 0.97814, MassErrorM…	79200	51800			143000	153000			131652	113000	212	15	149000	128000			160000	189000	216	10
FP570_Phenylalanine	MET31	ID_Phenylalanine									454.15	4.33	9	1	-				463.18	9.03019	454.149500 - 454.150093	4.298 - 4.364	5.3:5.7	Q Exactive HF (MS lvl: 1, pol: -)	Phe			52	C13H23N13O5S (Ion: [M[M-H2O-H]-], MassErrorPPM: 2.29764, MassErrorMass: 0.00109); C14H19N17OS (Ion: [M[M-H2O-H]-], MassErrorPPM: -0.52588, MassErrorMass: -0.00025); C14H27N13S3 (Ion: [M[M-H2O-H]-], MassErrorPPM: 0.46108, MassErrorMass: 0.00022); C16H31N3O11S (Ion: [M[M-H2O-H]-], MassErrorPPM: -0.55547, MassErrorMass: -0.00026); C17H35N3O6S3 (Ion: [M[M-H2O-H]-], MassErrorPPM: -2.39203, MassErrorMa…	109000	63600			128000	137000			136810	104000			129000	123000	237	17	150000	166000	220	10
FP580_Phenylalanine	MET31	ID_Phenylalanine									474.073	4.34	9	1	-				483.104	9.03019	474.072837 - 474.073457	4.315 - 4.362	5.6:5.9	Q Exactive HF (MS lvl: 1, pol: -)	Phe			89	C11H15N11O12 (Ion: [M[M-H2O-H]-], MassErrorPPM: 1.80396, MassErrorMass: 0.00089); C11H23N7O11S2 (Ion: [M[M-H2O-H]-], MassErrorPPM: 2.75105, MassErrorMass: 0.00136); C12H11N15O8 (Ion: [M[M-H2O-H]-], MassErrorPPM: -0.90548, MassErrorMass: -0.00045); C12H19N11O7S2 (Ion: [M[M-H2O-H]-], MassErrorPPM: 0.04161, MassErrorMass: 0.00002); C12H27N7O6S4 (Ion: [M[M-H2O-H]-], MassErrorPPM: 0.98869, MassErrorMa…	196000	513000	197	18	119000	598000	242	13	143285	559000	219	17	132000	578000	243	17	128000	594000	227	11
FP274_Phenylalanine	MET31	ID_Phenylalanine									474.073	4.33	18	1	-				492.134	18.0604	474.072837 - 474.073605	4.306 - 4.362	5.2:5.3	Q Exactive HF (MS lvl: 1, pol: -)	Phe			40	C19H19N5O9S (Ion: [M[M-H2O-H]-], MassErrorPPM: 1.52784, MassErrorMass: 0.00075); C19H27NO8S3 (Ion: [M[M-H2O-H]-], MassErrorPPM: 2.47493, MassErrorMass: 0.00122); C20H15N9O5S (Ion: [M[M-H2O-H]-], MassErrorPPM: -1.18160, MassErrorMass: -0.00058); C20H23N5O4S3 (Ion: [M[M-H2O-H]-], MassErrorPPM: -0.23451, MassErrorMass: -0.00012); C20H31NO3S5 (Ion: [M[M-H2O-H]-], MassErrorPPM: 0.71257, MassErrorMass:…	196000	334000	240	18	119000	686000	304	18	143285	488000	266	17	132000	572000	293	17	128000	686000	280	11
FP279_Phenylalanine	MET31	ID_Phenylalanine									497.063	4.34	18	1	-				515.124	18.0604	497.063067 - 497.063351	4.315 - 4.362	5.7:6.0	Q Exactive HF (MS lvl: 1, pol: -)	Phe			58	C18H20N4O12S (Ion: [M[M-H2O-H]-], MassErrorPPM: 2.40709, MassErrorMass: 0.00124); C19H16N8O8S (Ion: [M[M-H2O-H]-], MassErrorPPM: -0.18165, MassErrorMass: -0.00009); C19H24N4O7S3 (Ion: [M[M-H2O-H]-], MassErrorPPM: 0.72325, MassErrorMass: 0.00037); C19H32O6S5 (Ion: [M[M-H2O-H]-], MassErrorPPM: 1.62814, MassErrorMass: 0.00084); C20H12N12O4S (Ion: [M[M-H2O-H]-], MassErrorPPM: -2.77039, MassErrorMass:…	196000	302000			119000	620000			158069	452000	270	17	132000	530000	298	17	129000	630000	284	11
FP596_Phenylalanine	MET31	ID_Phenylalanine									506.093	4.34	9	1	-				515.124	9.03019	506.093041 - 506.093481	4.318 - 4.364	5.8:5.8	Q Exactive HF (MS lvl: 1, pol: -)	Phe			105	C11H19N13O10S (Ion: [M[M-H2O-H]-], MassErrorPPM: 2.36875, MassErrorMass: 0.00124); C12H23N13O5S3 (Ion: [M[M-H2O-H]-], MassErrorPPM: 0.71387, MassErrorMass: 0.00037); C12H31N9O4S5 (Ion: [M[M-H2O-H]-], MassErrorPPM: 1.60320, MassErrorMass: 0.00084); C13H27N13S5 (Ion: [M[M-H2O-H]-], MassErrorPPM: -0.94102, MassErrorMass: -0.00049); C14H27N3O16S (Ion: [M[M-H2O-H]-], MassErrorPPM: -0.20213, MassErrorM…	501000	302000			576000	624000	256	14	563867	452000	229	15	539000	530000	257	17	567000	630000	240	10
FP625_Phenylalanine	MET31	ID_Phenylalanine									593.147	4.31	9	1	-				602.177	9.03019	593.146896 - 593.146896	4.314 - 4.314	4.0:4.0	Q Exactive HF (MS lvl: 1, pol: -)	Phe			202	C12H32N14O9S3 (Ion: [M[M-H2O-H]-], MassErrorPPM: 1.38667, MassErrorMass: 0.00085); C13H36N14O4S5 (Ion: [M[M-H2O-H]-], MassErrorPPM: -0.03288, MassErrorMass: -0.00002); C15H32N8O16S (Ion: [M[M-H2O-H]-], MassErrorPPM: -1.58148, MassErrorMass: -0.00097); C15H40N4O15S3 (Ion: [M[M-H2O-H]-], MassErrorPPM: -0.81862, MassErrorMass: -0.00050); C16H44N4O10S5 (Ion: [M[M-H2O-H]-], MassErrorPPM: -2.23817, Mas…	102000	393000	223	16		415000				468000				444000				423000
FP314_Phenylalanine	MET31	ID_Phenylalanine									593.147	4.33	27	1	-				620.238	27.0906	593.146849 - 593.147694	4.314 - 4.337	4.8:4.8	Q Exactive HF (MS lvl: 1, pol: -)	Phe			60	C27H28N6O9S (Ion: [M[M-H2O-H]-], MassErrorPPM: 2.12894, MassErrorMass: 0.00130); C27H36N2O8S3 (Ion: [M[M-H2O-H]-], MassErrorPPM: 2.89181, MassErrorMass: 0.00177); C28H24N10O5S (Ion: [M[M-H2O-H]-], MassErrorPPM: -0.05347, MassErrorMass: -0.00003); C28H32N6O4S3 (Ion: [M[M-H2O-H]-], MassErrorPPM: 0.70939, MassErrorMass: 0.00043); C28H40N2O3S5 (Ion: [M[M-H2O-H]-], MassErrorPPM: 1.47226, MassErrorMass…	102000	197000	256	18	62200	649000	320	17		441000			72400	562000	310	16	59000	696000	297	14
FP297_Phenylalanine	MET31	ID_Phenylalanine									593.147	4.33	18	1	-				611.208	18.0604	593.146822 - 593.147694	4.314 - 4.337	4.8:4.8	Q Exactive HF (MS lvl: 1, pol: -)	Phe			155	C19H24N12O12 (Ion: [M[M-H2O-H]-], MassErrorPPM: 2.45912, MassErrorMass: 0.00151); C20H20N16O8 (Ion: [M[M-H2O-H]-], MassErrorPPM: 0.27670, MassErrorMass: 0.00017); C20H28N12O7S2 (Ion: [M[M-H2O-H]-], MassErrorPPM: 1.03957, MassErrorMass: 0.00064); C20H36N8O6S4 (Ion: [M[M-H2O-H]-], MassErrorPPM: 1.80244, MassErrorMass: 0.00110); C20H44N4O5S6 (Ion: [M[M-H2O-H]-], MassErrorPPM: 2.56530, MassErrorMass:…	102000	469000	251	16	62200	915000	316	16	85346	817000	276	14	72400	892000	305	15	59000	972000	292	13
FP301_Phenylalanine	MET31	ID_Phenylalanine									602.178	4.33	18	1	-				620.238	18.0604	602.177218 - 602.177922	4.315 - 4.353	4.8:4.8	Q Exactive HF (MS lvl: 1, pol: -)	Phe			142	C18H39NO22 (Ion: [M[M-H2O-H]-], MassErrorPPM: -1.53137, MassErrorMass: -0.00095); C18H51N7S8 (Ion: [M[M-H2O-H]-], MassErrorPPM: -2.80311, MassErrorMass: -0.00174); C19H43NO17S2 (Ion: [M[M-H2O-H]-], MassErrorPPM: -2.93029, MassErrorMass: -0.00182); C20H27N15O7S (Ion: [M[M-H2O-H]-], MassErrorPPM: 2.52050, MassErrorMass: 0.00157); C21H23N19O3S (Ion: [M[M-H2O-H]-], MassErrorPPM: 0.36980, MassErrorMas…	393000	197000	252	21	419000	649000	317	15	473298	441000	277	15	445000	562000	306	17	423000	696000	293	11
FP631_Phenylalanine	MET31	ID_Phenylalanine									602.178	4.33	9	1	-				611.208	9.03019	602.177464 - 602.177923	4.315 - 4.337	5.0:5.0	Q Exactive HF (MS lvl: 1, pol: -)	Phe			193	C15H31N11O16 (Ion: [M[M-H2O-H]-], MassErrorPPM: 0.87465, MassErrorMass: 0.00054); C15H39N7O15S2 (Ion: [M[M-H2O-H]-], MassErrorPPM: 1.62643, MassErrorMass: 0.00101); C16H27N15O12 (Ion: [M[M-H2O-H]-], MassErrorPPM: -1.27604, MassErrorMass: -0.00079); C16H35N11O11S2 (Ion: [M[M-H2O-H]-], MassErrorPPM: -0.52426, MassErrorMass: -0.00033); C16H43N7O10S4 (Ion: [M[M-H2O-H]-], MassErrorPPM: 0.22751, MassEr…	389000	469000			419000	915000	277	15	473298	817000	245	16	445000	892000	271	17	423000	972000	259	11
FP641_Phenylalanine	MET31	ID_Phenylalanine									670.165	4.33	9	1	-				679.195	9.03019	670.164835 - 670.165838	4.296 - 4.357	4.8:4.8	Q Exactive HF (MS lvl: 1, pol: -)	Phe			325	Too many hits 325	122000	153000	225	18	111000	229000	280	15	130929	215000	246	16	113000	234000	274	17	110000	234000	261	11
FP306_Phenylalanine	MET31	ID_Phenylalanine									670.166	4.32	18	1	-				688.226	18.0604	670.165611 - 670.165765	4.296 - 4.337	5.0:5.0	Q Exactive HF (MS lvl: 1, pol: -)	Phe			257	Too many hits 257	122000	61800			111000	175000			130929	115000			113000	137000	307	17	110000	173000	294	11
FP307_Phenylalanine	MET31	ID_Phenylalanine									712.22	4.33	18	1	-				730.281	18.0604	712.220359 - 712.220359	4.333 - 4.333	3.0:3.0	Q Exactive HF (MS lvl: 1, pol: -)	Phe			340	Too many hits 340	43200	393000	253	19		723000			39735.6	751000				762000				748000
FP317_Phenylalanine	MET31	ID_Phenylalanine									712.22	4.33	27	1	-				739.312	27.0906	712.220359 - 712.220359	4.333 - 4.333	3.0:3.0	Q Exactive HF (MS lvl: 1, pol: -)	Phe			175	C27H33N13O12 (Ion: [M[M-H2O-H]-], MassErrorPPM: 1.41191, MassErrorMass: 0.00103); C27H41N9O11S2 (Ion: [M[M-H2O-H]-], MassErrorPPM: 2.05055, MassErrorMass: 0.00150); C27H49N5O10S4 (Ion: [M[M-H2O-H]-], MassErrorPPM: 2.68920, MassErrorMass: 0.00197); C28H29N17O8 (Ion: [M[M-H2O-H]-], MassErrorPPM: -0.41513, MassErrorMass: -0.00030); C28H37N13O7S2 (Ion: [M[M-H2O-H]-], MassErrorPPM: 0.22352, MassErrorM…	43200	319000	257	20		1030000			39735.6	851000				941000				1090000
FP643_Phenylalanine	MET31	ID_Phenylalanine									721.252	4.33	9	1	-				730.282	9.03019	721.251054 - 721.251981	4.317 - 4.342	4.0:3.8	Q Exactive HF (MS lvl: 1, pol: -)	Phe			397	Too many hits 397	197000	393000	227	18	213000	723000	282	13	274155	751000	248	17	233000	762000	276	17	205000	748000	263	11
FP308_Phenylalanine	MET31	ID_Phenylalanine									721.252	4.33	18	1	-				739.312	18.0604	721.251096 - 721.251961	4.317 - 4.342	4.0:3.8	Q Exactive HF (MS lvl: 1, pol: -)	Phe			372	Too many hits 372	197000	319000	254	18	213000	1030000	318	13	274155	851000	278	17	233000	941000	308	17	205000	1090000	295	11
FP353	MET33		x	X	X	X		0.881417	0.998332		315.072	4.49	7	1	-				322.096	7.02348	315.072136 - 315.072521	4.473 - 4.498	5.4:5.2	Q Exactive HF (MS lvl: 1, pol: -)	Phe			18	C11H6N14 (Ion: [M[M-H2O-H]-], MassErrorPPM: 0.65488, MassErrorMass: 0.00022); C13H18O10 (Ion: [M[M-H2O-H]-], MassErrorPPM: 0.61298, MassErrorMass: 0.00020); C14H22O5S2 (Ion: [M[M-H2O-H]-], MassErrorPPM: -1.98812, MassErrorMass: -0.00066); C13H16O9 (Ion: [M[M-H]-], MassErrorPPM: 0.65107, MassErrorMass: 0.00021); C14H20O4S2 (Ion: [M[M-H]-], MassErrorPPM: -2.09824, MassErrorMass: -0.00066); C8H22O9S…	30500000	4650000	101	22	36000000	6150000	125	21	3.31027e+07	6200000	119	20	36300000	6140000	135	19	33000000	5520000	115	15
FP369	MET33										383.06	4.49	7	1	-	[M-H]-	429.0651-CH2O2	384.067	390.083	7.02348	383.059792 - 383.059820	4.494 - 4.495	6.0:6.0	Q Exactive HF (MS lvl: 1, pol: -)	Phe			8	C12H12N6O9 (Ion: [M], MassErrorPPM: 1.30911, MassErrorMass: 0.00050); C12H20N2O8S2 (Ion: [M], MassErrorPPM: 2.52505, MassErrorMass: 0.00097); C13H8N10O5 (Ion: [M], MassErrorPPM: -2.16945, MassErrorMass: -0.00083); C13H16N6O4S2 (Ion: [M], MassErrorPPM: -0.95351, MassErrorMass: -0.00037); C13H24N2O3S4 (Ion: [M], MassErrorPPM: 0.26242, MassErrorMass: 0.00010); C20H16O6S (Ion: [M], MassErrorPPM: 0.83…	1090000	157000			1180000	185000	135	21	1.19069e+06	207000			1250000	190000	145	19	982000	155000
FP371	MET33										429.065	4.48	7	1	-	[M+Fa-H]-		384.067	436.089	7.02348	429.065074 - 429.065074	4.475 - 4.475	5.0:5.0	Q Exactive HF (MS lvl: 1, pol: -)	Phe			7	C12H12N6O9 (Ion: [M], MassErrorPPM: 0.76638, MassErrorMass: 0.00029); C12H20N2O8S2 (Ion: [M], MassErrorPPM: 1.98232, MassErrorMass: 0.00076); C13H8N10O5 (Ion: [M], MassErrorPPM: -2.71218, MassErrorMass: -0.00104); C13H16N6O4S2 (Ion: [M], MassErrorPPM: -1.49624, MassErrorMass: -0.00057); C13H24N2O3S4 (Ion: [M], MassErrorPPM: -0.28031, MassErrorMass: -0.00011); C20H16O6S (Ion: [M], MassErrorPPM: 0.…	614000	77100			878000	124000	136	21	728441	104000			836000	116000			786000	105000
FP379	MET33										631.153	4.48	7	1	-				638.176	7.02348	631.152561 - 631.152561	4.475 - 4.475	4.0:4.0	Q Exactive HF (MS lvl: 1, pol: -)	Phe			280	Too many hits 280	316000				477000	145000	141	20	414414				502000				383000
FP65	MET34		x	X	X	X		0.854989	0.996951		334.113	4.49	7	1	+				341.137	7.02348	334.112928 - 334.113258	4.483 - 4.490	5.0:5.0	Q Exactive HF (MS lvl: 1, pol: +)	Phe			12	C13H19NO9 (Ion: [M[M+H]+], MassErrorPPM: -0.63085, MassErrorMass: -0.00021); C18H15N5S (Ion: [M[M+H]+], MassErrorPPM: 2.87254, MassErrorMass: 0.00096); C13H16O9 (Ion: [M[M+NH4]+], MassErrorPPM: -0.65850, MassErrorMass: -0.00021); C12H17N5O5 (Ion: [M[M+Na]+], MassErrorPPM: 2.77015, MassErrorMass: 0.00086); C13H13N9O (Ion: [M[M+Na]+], MassErrorPPM: -1.52396, MassErrorMass: -0.00047); C13H21N5S2 (Io…	3040000	427000	9	22	3320000	554000			3.25735e+06	551000	9	20	3290000	560000	8	19	3010000	488000	7	15
FP357	MET34										329.088	4.52	7	1	-				336.111	7.02348	329.087740 - 329.087740	4.520 - 4.520	5.0:5.0	Q Exactive HF (MS lvl: 1, pol: -)	Phe	1	(Name: Vanillic acid-O-hexoside, Type: [M-H]-, Num: 37, Formula: C14H18O9, RT: None, MassErrorPPM: -0.20801, MassErrorMass: -0.00007, Additional information: {'AdditionalColumn2': 'Vallverdu-Queralt et al, 2014, FoodChemistry, doi: 10.1016/j.foodchem.2013.12.106', 'AdditionalColumn1': ''})	22	C7H20N6O8S (Ion: [M[M-H2O-H]-], MassErrorPPM: -2.17079, MassErrorMass: -0.00076); C12H8N14 (Ion: [M[M-H2O-H]-], MassErrorPPM: -0.15991, MassErrorMass: -0.00006); C14H20O10 (Ion: [M[M-H2O-H]-], MassErrorPPM: -0.20012, MassErrorMass: -0.00007); C15H24O5S2 (Ion: [M[M-H2O-H]-], MassErrorPPM: -2.69649, MassErrorMass: -0.00094); C7H18N6O7S (Ion: [M[M-H]-], MassErrorPPM: -2.28620, MassErrorMass: -0.0007…	3050000	263000			3830000	188000			3.56647e+06	264000	121	21	3680000	245000			3850000	191000
FP148	MET35		x	X				1	1		298.128	4.51	9	1	+				307.159	9.03019	298.128453 - 298.128471	4.503 - 4.525	5.0:7.5	Q Exactive HF (MS lvl: 1, pol: +)	Phe			5	C14H19NO6 (Ion: [M[M+H]+], MassErrorPPM: -0.17809, MassErrorMass: -0.00005); C14H16O6 (Ion: [M[M+NH4]+], MassErrorPPM: -0.18177, MassErrorMass: -0.00005); C13H15NO5 (Ion: [M[M+CH3OH+H]+], MassErrorPPM: -0.19206, MassErrorMass: -0.00005); C12H16O6 (Ion: [M[M+ACN+H]+], MassErrorPPM: -0.19881, MassErrorMass: -0.00005); C16H19N3 (Ion: [M[M+2Na-H]+], MassErrorPPM: -2.34998, MassErrorMass: -0.00059)	263000	869000			154000	719000			218692	752000			222000	884000	65	20	195000	1010000	58	16
FP429	MET36		x				X				211.025	4.53	9	1	-				220.055	9.03019	211.024816 - 211.024854	4.527 - 4.531	5.0:4.0	Q Exactive HF (MS lvl: 1, pol: -)	Phe			2	C9H10O7 (Ion: [M[M-H2O-H]-], MassErrorPPM: 0.08467, MassErrorMass: 0.00002); C9H8O6 (Ion: [M[M-H]-], MassErrorPPM: 0.09657, MassErrorMass: 0.00002)		16100				16800				17400				23600				18700
FP603	MET37		x	X	X			0.908471	0.999233		529.157	4.58	9	1	-				538.187	9.03019	529.156759 - 529.156759	4.575 - 4.575	5.0:5.0	Q Exactive HF (MS lvl: 1, pol: -)	Phe			130	C13H24N16O7S (Ion: [M[M-H2O-H]-], MassErrorPPM: 2.07651, MassErrorMass: 0.00114); C13H32N12O6S3 (Ion: [M[M-H2O-H]-], MassErrorPPM: 2.92843, MassErrorMass: 0.00161); C14H28N16O2S3 (Ion: [M[M-H2O-H]-], MassErrorPPM: 0.49125, MassErrorMass: 0.00027); C14H36N12OS5 (Ion: [M[M-H2O-H]-], MassErrorPPM: 1.34317, MassErrorMass: 0.00074); C15H36N2O17S (Ion: [M[M-H2O-H]-], MassErrorPPM: 2.05097, MassErrorMas…	162000	70400			163000	94900	263	22	186664	102000			151000	85800			163000	94000
FP345	MET38		x	X	X	X		0.899749	0.998992		299.077	4.69	7	1	-				306.101	7.02348	299.077068 - 299.077395	4.675 - 4.696	5.0:4.4	Q Exactive HF (MS lvl: 1, pol: -)	Phe			12	C13H18O9 (Ion: [M[M-H2O-H]-], MassErrorPPM: 0.09155, MassErrorMass: 0.00003); C14H22O4S2 (Ion: [M[M-H2O-H]-], MassErrorPPM: -2.64034, MassErrorMass: -0.00084); C13H16O8 (Ion: [M[M-H]-], MassErrorPPM: 0.10038, MassErrorMass: 0.00003); C14H20O3S2 (Ion: [M[M-H]-], MassErrorPPM: -2.79548, MassErrorMass: -0.00084); C13H10N8 (Ion: [M[M+Na-2H]-], MassErrorPPM: -0.84098, MassErrorMass: -0.00023); C9H12N8…	4450000	773000	98	23	4770000	361000	120	23	4.61409e+06	557000	115	22	4670000	462000	130	21	4980000	396000	111	17
FP75	MET39		x	X	X			0.876602	0.998121		105.07	4.72	8	1	+	[M+H]+	122.0967-H3N	104.063	113.097	8.02684	105.070245 - 105.070362	4.711 - 4.738	4.1:3.6	Q Exactive HF (MS lvl: 1, pol: +)	Phe					10300000	8400000	15	24	9610000	12100000	13	24	1.12522e+07	11800000	17	24	9870000	11900000	16	23	10400000	12400000	14	19
FP80	MET39										122.097	4.72	8	1	+	[M+NH4]+		104.063	130.123	8.02684	122.096601 - 122.096742	4.703 - 4.746	4.1:3.8	Q Exactive HF (MS lvl: 1, pol: +)	Phe			1	C8H8 (Ion: [M], MassErrorPPM: 2.51262, MassErrorMass: 0.00026)	2820000	2240000	17	24	2700000	3570000	16	24	3.06414e+06	3370000	20	24	2640000	3160000	20	23	2940000	3660000	17	19
FP130	MET39										213.076	4.71	9	1	+				222.106	9.03019	213.075761 - 213.075879	4.705 - 4.725	9.6:9.0	Q Exactive HF (MS lvl: 1, pol: +)	Phe	1	(Name: Caffeic acid, Type: [M+CH3OH+H]+, Num: 54, Formula: C9H8O4, RT: None, MassErrorPPM: 0.36284, MassErrorMass: 0.00007, Additional information: {'AdditionalColumn2': 'Vallverdu-Queralt et al, 2014, FoodChemistry, doi: 10.1016/j.foodchem.2013.12.106', 'AdditionalColumn1': ''})	2	C10H12O5 (Ion: [M[M+H]+], MassErrorPPM: 0.29861, MassErrorMass: 0.00006); C9H8O4 (Ion: [M[M+CH3OH+H]+], MassErrorPPM: 0.36284, MassErrorMass: 0.00007)	4330000	294000	40	26	4430000	335000	42	25	4.23694e+06	282000	47	23	4770000	363000	50	22	4320000	358000	43	18
FP615	MET39										577.135	4.73	9	1	-				586.166	9.03019	577.135415 - 577.135415	4.734 - 4.734	6.0:6.0	Q Exactive HF (MS lvl: 1, pol: -)	Phe	11	(Name: TFA, hydrated 1, Type: [M-H2O-H]-, Num: 106, Formula: C30H28O13, RT: None, MassErrorPPM: 0.43615, MassErrorMass: 0.00026, Additional information: {'AdditionalColumn2': 'Bento-Silva et al, 2020, Foods, doi: 10.3390/foods9101471; Ferulic Acid Dehydrotrimers and Tetramers; statedmz595', 'AdditionalColumn1': ''});(Name: TFA, hydrated 2, Type: [M-H2O-H]-, Num: 108, Formula: C30H28O13, RT: None,…	192	C13H36N14OS6 (Ion: [M[M-H2O-H]-], MassErrorPPM: 1.96596, MassErrorMass: 0.00117); C15H24N12O14 (Ion: [M[M-H2O-H]-], MassErrorPPM: -0.40759, MassErrorMass: -0.00024); C15H32N8O13S2 (Ion: [M[M-H2O-H]-], MassErrorPPM: 0.37577, MassErrorMass: 0.00022); C15H40N4O12S4 (Ion: [M[M-H2O-H]-], MassErrorPPM: 1.15912, MassErrorMass: 0.00069); C16H20N16O10 (Ion: [M[M-H2O-H]-], MassErrorPPM: -2.64862, MassError…	865000	138000	218	25	59700	17700			294036	94400			179000	55400			70300	18300
FP172	MET40		x	X	X	X		0.931245	0.999675		397.11	4.77	9	1	+				406.141	9.03019	397.110370 - 397.110505	4.704 - 4.806	9.0:9.3	Q Exactive HF (MS lvl: 1, pol: +)	Phe			39	C14H16N6O8 (Ion: [M[M+H]+], MassErrorPPM: 0.47325, MassErrorMass: 0.00019); C14H24N2O7S2 (Ion: [M[M+H]+], MassErrorPPM: 1.65224, MassErrorMass: 0.00065); C15H12N10O4 (Ion: [M[M+H]+], MassErrorPPM: -2.89961, MassErrorMass: -0.00115); C15H20N6O3S2 (Ion: [M[M+H]+], MassErrorPPM: -1.72062, MassErrorMass: -0.00068); C15H28N2O2S4 (Ion: [M[M+H]+], MassErrorPPM: -0.54163, MassErrorMass: -0.00021); C22H20…	5660000	311000	56	26	5120000	313000	62	25	5.3705e+06	296000			5710000	387000	71	22	4870000	299000
FP350	MET42		x	X	X	X		0.861289	0.997331		313.057	4.84	7	1	-				320.08	7.02348	313.056713 - 313.056774	4.836 - 4.837	3.0:6.0	Q Exactive HF (MS lvl: 1, pol: -)	Phe			18	C11H4N14 (Ion: [M[M-H2O-H]-], MassErrorPPM: 0.74475, MassErrorMass: 0.00025); C13H16O10 (Ion: [M[M-H2O-H]-], MassErrorPPM: 0.70260, MassErrorMass: 0.00023); C14H20O5S2 (Ion: [M[M-H2O-H]-], MassErrorPPM: -1.91429, MassErrorMass: -0.00064); C13H14O9 (Ion: [M[M-H]-], MassErrorPPM: 0.74607, MassErrorMass: 0.00023); C14H18O4S2 (Ion: [M[M-H]-], MassErrorPPM: -2.02088, MassErrorMass: -0.00063); C8H20O9S…	318000				391000	391000	122	26	439837				435000	367000	132	24	466000
FP481	MET43		x	X	X	X		0.896845	0.998902		353.088	4.92	9	1	-				362.118	9.03019	353.087668 - 353.088079	4.915 - 4.921	5.0:3.2	Q Exactive HF (MS lvl: 1, pol: -)	Phe	3	(Name: Neochlorogenic acid (3-Ocaffeoylquinicacid), Type: [M-H]-, Num: 40, Formula: C16H18O9, RT: None, MassErrorPPM: 0.34326, MassErrorMass: 0.00012, Additional information: {'AdditionalColumn2': 'Vallverdu-Queralt et al, 2014, FoodChemistry, doi: 10.1016/j.foodchem.2013.12.106', 'AdditionalColumn1': ''});(Name: Chlorogenic acid (5-O-caffeoylquinicacid), Type: [M-H]-, Num: 47, Formula: C16H18O9,…	24	C9H20N6O8S (Ion: [M[M-H2O-H]-], MassErrorPPM: -1.51960, MassErrorMass: -0.00057); C9H28N2O7S3 (Ion: [M[M-H2O-H]-], MassErrorPPM: -0.26458, MassErrorMass: -0.00010); C14H8N14 (Ion: [M[M-H2O-H]-], MassErrorPPM: 0.36159, MassErrorMass: 0.00013); C16H20O10 (Ion: [M[M-H2O-H]-], MassErrorPPM: 0.32396, MassErrorMass: 0.00012); C17H24O5S2 (Ion: [M[M-H2O-H]-], MassErrorPPM: -2.01140, MassErrorMass: -0.000…	884000	97300	156	27	1430000	344000	192	27	1.1693e+06	222000	178	25	1040000	234000	198	25	1350000	304000	181	21
FP139	MET44		x	X	X			0.910816	0.999291		251.139	4.95	9	1	+	[M+H]+		250.132	260.169	9.03019	251.138938 - 251.139093	4.945 - 4.951	4.0:4.0	Q Exactive HF (MS lvl: 1, pol: +)	Phe			1	C13H18N2O3 (Ion: [M], MassErrorPPM: -0.06092, MassErrorMass: -0.00002)	619000	1930000	46	28	2560000	7230000	49	28	1.07046e+06	918000	53	26	596000	2190000	58	26	1360000	4140000	50	22
FP437	MET44										249.125	4.95	9	1	-	[M-H]-		250.132	258.155	9.03019	249.124638 - 249.124666	4.937 - 4.956	4.0:4.0	Q Exactive HF (MS lvl: 1, pol: -)	Phe			1	C13H18N2O3 (Ion: [M], MassErrorPPM: 0.74020, MassErrorMass: 0.00019)	37600	118000			160000	433000	169	28	63974.2	56400			37500	117000			88500	247000	159	22
FP356	MET45		x	X	X	X		0.901461	0.999043		329.088	4.99	7	1	-	[M-H]-		330.095	336.112	7.02348	329.087694 - 329.088174	4.979 - 5.001	4.0:4.0	Q Exactive HF (MS lvl: 1, pol: -)	Phe	1	(Name: Vanillic acid-O-hexoside, Type: M match, Num: 37, Formula: C14H18O9, RT: None, MassErrorPPM: 0.60706, MassErrorMass: 0.00020, Additional information: {'AdditionalColumn2': 'Vallverdu-Queralt et al, 2014, FoodChemistry, doi: 10.1016/j.foodchem.2013.12.106', 'AdditionalColumn1': ''})	3	C7H18N6O7S (Ion: [M], MassErrorPPM: -1.47113, MassErrorMass: -0.00049); C14H18O9 (Ion: [M], MassErrorPPM: 0.60706, MassErrorMass: 0.00020); C15H22O4S2 (Ion: [M], MassErrorPPM: -2.02552, MassErrorMass: -0.00067)	8420000	787000	103	29	10200000	910000	127	29	9.22029e+06	839000	122	27	9860000	882000	137	27	10200000	858000	117	24
FP56	MET45										169.05	4.99	7	1	+				176.073	7.02348	169.049596 - 169.049604	4.986 - 4.986	4.0:4.0	Q Exactive HF (MS lvl: 1, pol: +)	Phe	1	(Name: Vanillic acid, Type: [M+H]+, Num: 62, Formula: C8H8O4, RT: None, MassErrorPPM: 0.38059, MassErrorMass: 0.00006, Additional information: {'AdditionalColumn2': 'Vallverdu-Queralt et al, 2014, FoodChemistry, doi: 10.1016/j.foodchem.2013.12.106', 'AdditionalColumn1': ''})	2	C8H8O4 (Ion: [M[M+H]+], MassErrorPPM: 0.38059, MassErrorMass: 0.00006); C7H4O3 (Ion: [M[M+CH3OH+H]+], MassErrorPPM: 0.48491, MassErrorMass: 0.00007)	3150000	309000			3820000	311000	4	29	3.43191e+06	341000			3730000	371000	5	27	3810000	344000
FP137	MET45										243.086	4.99	9	1	+				252.116	9.03019	243.086310 - 243.086484	4.985 - 5.006	9.2:5.6	Q Exactive HF (MS lvl: 1, pol: +)	Phe			3	C11H14O6 (Ion: [M[M+H]+], MassErrorPPM: 0.24977, MassErrorMass: 0.00006); C10H10O5 (Ion: [M[M+CH3OH+H]+], MassErrorPPM: 0.29737, MassErrorMass: 0.00006); C13H14N2 (Ion: [M[M+2Na-H]+], MassErrorPPM: -2.43059, MassErrorMass: -0.00048)	3960000	816000	44	30	3560000	418000	47	30	3.80216e+06	654000	51	27	4090000	645000	56	27	3370000	443000	48	23
FP66	MET45										353.084	4.99	7	1	+	[M+Na]+	443.0808-C2H2O4	330.095	360.108	7.02348	353.084145 - 353.084347	4.985 - 4.991	4.8:4.5	Q Exactive HF (MS lvl: 1, pol: +)	Phe	1	(Name: Vanillic acid-O-hexoside, Type: M match, Num: 37, Formula: C14H18O9, RT: None, MassErrorPPM: -0.27220, MassErrorMass: -0.00009, Additional information: {'AdditionalColumn2': 'Vallverdu-Queralt et al, 2014, FoodChemistry, doi: 10.1016/j.foodchem.2013.12.106', 'AdditionalColumn1': ''})	3	C7H18N6O7S (Ion: [M], MassErrorPPM: -2.35039, MassErrorMass: -0.00078); C14H18O9 (Ion: [M], MassErrorPPM: -0.27220, MassErrorMass: -0.00009); C15H22O4S2 (Ion: [M], MassErrorPPM: -2.90478, MassErrorMass: -0.00096)	4750000	447000			6080000	508000	7	29	5.51823e+06	493000	10	27	5680000	504000	9	27	6110000	490000	8	24
FP528	MET45										403.125	5	9	1	-	[M-H]-		404.132	412.155	9.03019	403.124280 - 403.124837	4.993 - 5.002	7.0:5.6	Q Exactive HF (MS lvl: 1, pol: -)	Phe			6	C10H24N6O9S (Ion: [M], MassErrorPPM: -1.52944, MassErrorMass: -0.00062); C15H12N14O (Ion: [M], MassErrorPPM: 0.20267, MassErrorMass: 0.00008); C15H20N10S2 (Ion: [M], MassErrorPPM: 1.35823, MassErrorMass: 0.00055); C17H24O11 (Ion: [M], MassErrorPPM: 0.16803, MassErrorMass: 0.00007); C18H28O6S2 (Ion: [M], MassErrorPPM: -1.98226, MassErrorMass: -0.00080); C30H16N2 (Ion: [M], MassErrorPPM: 1.44731, M…	3180000	688000	169	30	2790000	347000	207	30	3.02711e+06	521000	190	27	3200000	532000	213	27	2620000	357000	196	23
FP189	MET45										427.121	5	9	1	+	[M+Na]+		404.132	436.151	9.03019	427.120933 - 427.121052	4.986 - 5.006	7.0:5.0	Q Exactive HF (MS lvl: 1, pol: +)	Phe			7	C10H24N6O9S (Ion: [M], MassErrorPPM: -1.89953, MassErrorMass: -0.00077); C15H12N14O (Ion: [M], MassErrorPPM: -0.16743, MassErrorMass: -0.00007); C15H20N10S2 (Ion: [M], MassErrorPPM: 0.98814, MassErrorMass: 0.00040); C17H24O11 (Ion: [M], MassErrorPPM: -0.20207, MassErrorMass: -0.00008); C18H28O6S2 (Ion: [M], MassErrorPPM: -2.35236, MassErrorMass: -0.00095); C22H20N4O2S (Ion: [M], MassErrorPPM: 2.6…	3980000	849000	65	30	2910000	344000	70	30	3.7687e+06	673000	72	27	3860000	632000	80	27	2790000	400000
FP374	MET45										443.081	4.99	7	1	-				450.104	7.02348	443.080414 - 443.081008	4.977 - 5.001	4.0:4.0	Q Exactive HF (MS lvl: 1, pol: -)	Phe			72	C12H22N12S4 (Ion: [M[M-H2O-H]-], MassErrorPPM: 2.82463, MassErrorMass: 0.00131); C14H18N6O12 (Ion: [M[M-H2O-H]-], MassErrorPPM: 0.77312, MassErrorMass: 0.00036); C14H26N2O11S2 (Ion: [M[M-H2O-H]-], MassErrorPPM: 1.78372, MassErrorMass: 0.00082); C15H14N10O8 (Ion: [M[M-H2O-H]-], MassErrorPPM: -2.11804, MassErrorMass: -0.00098); C15H22N6O7S2 (Ion: [M[M-H2O-H]-], MassErrorPPM: -1.10743, MassErrorMass…	2160000	201000	112	29	2650000	231000	138	29	2.17816e+06	186000	131	27	2350000	206000	147	27	2550000	207000	125	24
FP348	MET46		x	X	X	X		0.88789	0.998591		313.057	5.04	7	1	-				320.08	7.02348	313.056377 - 313.056774	5.035 - 5.041	19.0:6.0	Q Exactive HF (MS lvl: 1, pol: -)	Phe			18	C11H4N14 (Ion: [M[M-H2O-H]-], MassErrorPPM: 0.34320, MassErrorMass: 0.00011); C13H16O10 (Ion: [M[M-H2O-H]-], MassErrorPPM: 0.30104, MassErrorMass: 0.00010); C14H20O5S2 (Ion: [M[M-H2O-H]-], MassErrorPPM: -2.31584, MassErrorMass: -0.00077); C13H14O9 (Ion: [M[M-H]-], MassErrorPPM: 0.32149, MassErrorMass: 0.00010); C14H18O4S2 (Ion: [M[M-H]-], MassErrorPPM: -2.44546, MassErrorMass: -0.00077); C8H20O9S…	1910000	266000	100	31	2440000	391000	123	31	2.14728e+06	383000	117	28	2230000	367000	133	28	2230000	363000	113	25
FP542	MET46										421.045	5.04	9	1	-				430.075	9.03019	421.044941 - 421.044941	5.036 - 5.036	19.0:4.0	Q Exactive HF (MS lvl: 1, pol: -)	Phe			57	C9H24N6O6S4 (Ion: [M[M-H2O-H]-], MassErrorPPM: -2.81945, MassErrorMass: -0.00124); C13H8N14O3S (Ion: [M[M-H2O-H]-], MassErrorPPM: 0.74595, MassErrorMass: 0.00033); C13H16N10O2S3 (Ion: [M[M-H2O-H]-], MassErrorPPM: 1.80717, MassErrorMass: 0.00080); C13H24N6OS5 (Ion: [M[M-H2O-H]-], MassErrorPPM: 2.86838, MassErrorMass: 0.00126); C15H20O13S (Ion: [M[M-H2O-H]-], MassErrorPPM: 0.71414, MassErrorMass: 0…	1160000	56200			1200000	62500			1.14626e+06	45100			1310000	69400	222	29	1140000	53700
FP398	MET47		x	X	X	X		0.892389	0.998754		343.103	5.09	8	1	-	[M+Fa-H]-		298.105	351.13	8.02684	343.103169 - 343.103654	5.082 - 5.100	4.0:4.0	Q Exactive HF (MS lvl: 1, pol: -)	Phe			2	C14H18O7 (Ion: [M], MassErrorPPM: 0.08724, MassErrorMass: 0.00003); C15H22O2S2 (Ion: [M], MassErrorPPM: -2.82784, MassErrorMass: -0.00084)	14900000	2940000	116	32	12200000	3420000	146	32	1.28726e+07	2900000	137	29	12600000	3390000	155	30	9730000	2660000	135	26
FP384	MET47										135.045	5.1	8	1	-	[M-H]-		136.053	143.072	8.02684	135.045283 - 135.045299	5.095 - 5.096	4.0:3.3	Q Exactive HF (MS lvl: 1, pol: -)	Phe			1	C8H8O2 (Ion: [M], MassErrorPPM: 1.00182, MassErrorMass: 0.00014)	799000	79200			623000	103000	142	32	652649	69000			632000	109000	151	30	467000	71100	129	26
FP81	MET47										137.06	5.08	8	1	+	[M+H]+		136.053	145.087	8.02684	137.059713 - 137.059866	5.071 - 5.094	4.0:3.5	Q Exactive HF (MS lvl: 1, pol: +)	Phe			1	C8H8O2 (Ion: [M], MassErrorPPM: 0.72567, MassErrorMass: 0.00010)	12000000	2400000	18	32	9610000	3160000	17	32	1.0827e+07	2520000	21	29	10000000	3000000	21	30	7460000	2310000	18	26
FP395	MET47										333.075	5.1	8	1	-	[M+Cl]-		298.106	341.101	8.02684	333.074749 - 333.074996	5.095 - 5.100	4.0:4.2	Q Exactive HF (MS lvl: 1, pol: -)	Phe			2	C14H18O7 (Ion: [M], MassErrorPPM: 0.83380, MassErrorMass: 0.00025); C15H22O2S2 (Ion: [M], MassErrorPPM: -2.08128, MassErrorMass: -0.00062)	897000	172000			839000	242000	145	32	787642	175000	135	29	844000	251000	154	30	635000	194000	133	26
FP399	MET47										360.094	5.09	8	1	-				368.12	8.02684	360.093628 - 360.094081	5.075 - 5.100	4.0:4.0	Q Exactive HF (MS lvl: 1, pol: -)	Phe			26	C12H9N15O (Ion: [M[M-H2O-H]-], MassErrorPPM: 0.77261, MassErrorMass: 0.00029); C12H17N11S2 (Ion: [M[M-H2O-H]-], MassErrorPPM: 2.00444, MassErrorMass: 0.00076); C14H21NO11 (Ion: [M[M-H2O-H]-], MassErrorPPM: 0.73568, MassErrorMass: 0.00028); C15H17N5O7 (Ion: [M[M-H2O-H]-], MassErrorPPM: -2.78835, MassErrorMass: -0.00106); C15H25NO6S2 (Ion: [M[M-H2O-H]-], MassErrorPPM: -1.55652, MassErrorMass: -0.00…	1450000	313000	117	32	1030000	346000	147	32	1.29048e+06	337000	138	29	1120000	365000	156	30	856000	287000	136	26
FP409	MET47										411.091	5.09	8	1	-				419.118	8.02684	411.090567 - 411.091092	5.076 - 5.096	4.2:3.0	Q Exactive HF (MS lvl: 1, pol: -)	Phe			47	C14H18N6O10 (Ion: [M[M-H2O-H]-], MassErrorPPM: 0.71227, MassErrorMass: 0.00031); C14H26N2O9S2 (Ion: [M[M-H2O-H]-], MassErrorPPM: 1.79804, MassErrorMass: 0.00077); C15H14N10O6 (Ion: [M[M-H2O-H]-], MassErrorPPM: -2.39392, MassErrorMass: -0.00103); C15H22N6O5S2 (Ion: [M[M-H2O-H]-], MassErrorPPM: -1.30815, MassErrorMass: -0.00056); C15H30N2O4S4 (Ion: [M[M-H2O-H]-], MassErrorPPM: -0.22238, MassErrorMa…	5030000	783000	124	32	3890000	978000	155	32	4.20345e+06	815000	147	29	4030000	967000	164	30	3450000	822000	145	26
FP321	MET48		x				X				153.019	5.11	6	1	-				159.039	6.02013	153.019317 - 153.019388	5.098 - 5.122	7.0:7.7	Q Exactive HF (MS lvl: 1, pol: -)	Phe	1	(Name: Protocatechuic acid, Type: [M-H]-, Num: 41, Formula: C7H6O4, RT: None, MassErrorPPM: 0.14131, MassErrorMass: 0.00002, Additional information: {'AdditionalColumn2': 'Vallverdu-Queralt et al, 2014, FoodChemistry, doi: 10.1016/j.foodchem.2013.12.106', 'AdditionalColumn1': ''})	3	C7H8O5 (Ion: [M[M-H2O-H]-], MassErrorPPM: 0.12071, MassErrorMass: 0.00002); C7H6O4 (Ion: [M[M-H]-], MassErrorPPM: 0.14131, MassErrorMass: 0.00002); C6H4O2 (Ion: [M[M+Fa-H]-], MassErrorPPM: 0.22927, MassErrorMass: 0.00002)					140000								179000				113000
FP595	MET49		x	X	X			0.833132	0.995354		503.141	5.13	9	1	-				512.171	9.03019	503.140934 - 503.140934	5.135 - 5.135	3.0:3.0	Q Exactive HF (MS lvl: 1, pol: -)	Phe			110	C11H30N12O6S3 (Ion: [M[M-H2O-H]-], MassErrorPPM: 2.73777, MassErrorMass: 0.00143); C12H34N12OS5 (Ion: [M[M-H2O-H]-], MassErrorPPM: 1.07353, MassErrorMass: 0.00056); C14H30N6O13S (Ion: [M[M-H2O-H]-], MassErrorPPM: -0.74201, MassErrorMass: -0.00039); C14H38N2O12S3 (Ion: [M[M-H2O-H]-], MassErrorPPM: 0.15235, MassErrorMass: 0.00008); C15H34N6O8S3 (Ion: [M[M-H2O-H]-], MassErrorPPM: -2.40626, MassError…	294000				104000	40800			89485.3	24900			109000	28200	256	31	80800	26000
FP135_CouPut	MET50	ID_CouPut	x	X				1	1		235.144	5.17	9	1	+				244.174	9.03019	235.144164 - 235.144164	5.169 - 5.169	4.0:4.0	Q Exactive HF (MS lvl: 1, pol: +)	Phe			4	C13H18N2O2 (Ion: [M[M+H]+], MassErrorPPM: 0.25535, MassErrorMass: 0.00006); C13H15NO2 (Ion: [M[M+NH4]+], MassErrorPPM: 0.28459, MassErrorMass: 0.00006); C12H14N2O (Ion: [M[M+CH3OH+H]+], MassErrorPPM: 0.30571, MassErrorMass: 0.00006); C11H15NO2 (Ion: [M[M+ACN+H]+], MassErrorPPM: 0.31996, MassErrorMass: 0.00006)	211000	442000			305000	1830000			620718	1010000	49	31	195000	1010000			309000	1440000
FP365	MET51		x	X	X	X		0.897905	0.998936		359.099	5.18	7	1	-				366.122	7.02348	359.098261 - 359.098738	5.163 - 5.186	7.1:7.3	Q Exactive HF (MS lvl: 1, pol: -)	Phe			29	C8H22N6O9S (Ion: [M[M-H2O-H]-], MassErrorPPM: -1.28811, MassErrorMass: -0.00049); C13H10N14O (Ion: [M[M-H2O-H]-], MassErrorPPM: 0.56317, MassErrorMass: 0.00021); C13H18N10S2 (Ion: [M[M-H2O-H]-], MassErrorPPM: 1.79824, MassErrorMass: 0.00068); C15H22O11 (Ion: [M[M-H2O-H]-], MassErrorPPM: 0.52614, MassErrorMass: 0.00020); C16H26O6S2 (Ion: [M[M-H2O-H]-], MassErrorPPM: -1.77209, MassErrorMass: -0.000…	22100000	1010000	107	35	23100000	1220000	131	35	2.11465e+07	1140000	126	33	23300000	1250000	141	34	22300000	1170000	121	29
FP61	MET51										199.06	5.18	7	1	+				206.084	7.02348	199.060214 - 199.060214	5.184 - 5.184	8.0:7.0	Q Exactive HF (MS lvl: 1, pol: +)	Phe	1	(Name: Syringic acid, Type: [M+H]+, Num: 38, Formula: C9H10O5, RT: None, MassErrorPPM: 0.56842, MassErrorMass: 0.00011, Additional information: {'AdditionalColumn2': 'Vallverdu-Queralt et al, 2014, FoodChemistry, doi: 10.1016/j.foodchem.2013.12.106', 'AdditionalColumn1': ''})	2	C9H10O5 (Ion: [M[M+H]+], MassErrorPPM: 0.56842, MassErrorMass: 0.00011); C8H6O4 (Ion: [M[M+CH3OH+H]+], MassErrorPPM: 0.69011, MassErrorMass: 0.00011)	6880000	249000	8	35	7610000	328000			6.59175e+06	263000			7360000	335000			7140000	283000
FP354	MET51										315.072	5.18	7	1	-		359.0986-C2H4O		322.096	7.02348	315.072136 - 315.072493	5.174 - 5.191	5.0:5.4	Q Exactive HF (MS lvl: 1, pol: -)	Phe			18	C11H6N14 (Ion: [M[M-H2O-H]-], MassErrorPPM: 0.70470, MassErrorMass: 0.00024); C13H18O10 (Ion: [M[M-H2O-H]-], MassErrorPPM: 0.66280, MassErrorMass: 0.00022); C14H22O5S2 (Ion: [M[M-H2O-H]-], MassErrorPPM: -1.93830, MassErrorMass: -0.00065); C13H16O9 (Ion: [M[M-H]-], MassErrorPPM: 0.70373, MassErrorMass: 0.00022); C14H20O4S2 (Ion: [M[M-H]-], MassErrorPPM: -2.04558, MassErrorMass: -0.00065); C8H22O9S…	13100000	1150000	102	34	18700000	1700000	126	34	1.42043e+07	1520000	120	32	20400000	1940000	136	33	16300000	1540000	116	28
FP473	MET51										341.088	5.16	9	1	-				350.118	9.03019	341.087620 - 341.088052	5.140 - 5.166	3.4:4.0	Q Exactive HF (MS lvl: 1, pol: -)	Phe	3	(Name: Caffeic acid-O-hexoside, Type: [M-H]-, Num: 39, Formula: C15H18O9, RT: None, MassErrorPPM: 0.12441, MassErrorMass: 0.00004, Additional information: {'AdditionalColumn2': 'Vallverdu-Queralt et al, 2014, FoodChemistry, doi: 10.1016/j.foodchem.2013.12.106', 'AdditionalColumn1': ''});(Name: Caffeic acid-O-hexoside, Type: [M-H]-, Num: 42, Formula: C15H18O9, RT: None, MassErrorPPM: 0.12441, Mass…	20	C13H8N14 (Ion: [M[M-H2O-H]-], MassErrorPPM: 0.15429, MassErrorMass: 0.00006); C15H20O10 (Ion: [M[M-H2O-H]-], MassErrorPPM: 0.11541, MassErrorMass: 0.00004); C16H24O5S2 (Ion: [M[M-H2O-H]-], MassErrorPPM: -2.29777, MassErrorMass: -0.00083); C15H18O9 (Ion: [M[M-H]-], MassErrorPPM: 0.12441, MassErrorMass: 0.00004); C16H22O4S2 (Ion: [M[M-H]-], MassErrorPPM: -2.41582, MassErrorMass: -0.00083); C10H24O9…	3460000	1420000	153	33	3360000	1460000	189	33	3.83059e+06	1710000	175	30	2860000	1370000	194	32	3150000	1290000	178	27
FP378	MET51										473.091	5.18	7	1	-				480.115	7.02348	473.091471 - 473.091519	5.174 - 5.195	4.0:4.5	Q Exactive HF (MS lvl: 1, pol: -)	Phe			93	C13H16N16O2S2 (Ion: [M[M-H2O-H]-], MassErrorPPM: 1.98516, MassErrorMass: 0.00098); C13H24N12OS4 (Ion: [M[M-H2O-H]-], MassErrorPPM: 2.93414, MassErrorMass: 0.00144); C15H20N6O13 (Ion: [M[M-H2O-H]-], MassErrorPPM: 1.00774, MassErrorMass: 0.00050); C15H28N2O12S2 (Ion: [M[M-H2O-H]-], MassErrorPPM: 1.95671, MassErrorMass: 0.00096); C16H16N10O9 (Ion: [M[M-H2O-H]-], MassErrorPPM: -1.70711, MassErrorMass…	3770000	127000			4000000	149000	140	36	3.472e+06	150000			3700000	159000			3890000	154000	127	30
FP62	MET52		x	X				1	1		208.133	5.21	7	1	+				215.157	7.02348	208.133277 - 208.133277	5.209 - 5.209	4.0:4.0	Q Exactive HF (MS lvl: 1, pol: +)	Phe			4	C12H17NO2 (Ion: [M[M+H]+], MassErrorPPM: 0.34619, MassErrorMass: 0.00007); C12H14O2 (Ion: [M[M+NH4]+], MassErrorPPM: 0.38772, MassErrorMass: 0.00007); C11H13NO (Ion: [M[M+CH3OH+H]+], MassErrorPPM: 0.42093, MassErrorMass: 0.00007); C10H14O2 (Ion: [M[M+ACN+H]+], MassErrorPPM: 0.44374, MassErrorMass: 0.00007)	711000	994000			374000	459000			744156	879000	8	34	534000	796000			512000	644000
FP495	MET53										371.098	5.21	9	1	-				380.128	9.03019	371.098133 - 371.098133	5.214 - 5.214	6.0:4.0	Q Exactive HF (MS lvl: 1, pol: -)	Phe	2	(Name: Coumaric acid-O-hexoside, Type: [M+Fa-H]-, Num: 49, Formula: C15H18O8, RT: None, MassErrorPPM: -0.72896, MassErrorMass: -0.00024, Additional information: {'AdditionalColumn2': 'Vallverdu-Queralt et al, 2014, FoodChemistry, doi: 10.1016/j.foodchem.2013.12.106', 'AdditionalColumn1': ''});(Name: Coumaric acid-O-hexoside, Type: [M+Fa-H]-, Num: 60, Formula: C15H18O8, RT: None, MassErrorPPM: -0.…	34	C9H22N6O9S (Ion: [M[M-H2O-H]-], MassErrorPPM: -2.37805, MassErrorMass: -0.00093); C13H14N10O5 (Ion: [M[M-H2O-H]-], MassErrorPPM: 2.84091, MassErrorMass: 0.00111); C14H10N14O (Ion: [M[M-H2O-H]-], MassErrorPPM: -0.58371, MassErrorMass: -0.00023); C14H18N10S2 (Ion: [M[M-H2O-H]-], MassErrorPPM: 0.61337, MassErrorMass: 0.00024); C16H22O11 (Ion: [M[M-H2O-H]-], MassErrorPPM: -0.61960, MassErrorMass: -0.…	715000	415000	162	36		189000				228000				158000				173000
FP642	MET54		x	X	X	X		0.895899	0.998872		697.221	5.4	9	1	-				706.251	9.03019	697.220556 - 697.221223	5.394 - 5.400	4.0:4.0	Q Exactive HF (MS lvl: 1, pol: -)	Phe			360	Too many hits 360	435000	117000	226	37	395000	147000	281	37	359956	119000	247	35	367000	147000	275	35	386000	150000	262	31
FP444	MET55		x	X	X		X	0.959395	0.999933		267.051	5.44	9	1	-				276.081	9.03019	267.051044 - 267.051109	5.428 - 5.446	4.7:4.7	Q Exactive HF (MS lvl: 1, pol: -)	Phe			5	C12H14O8 (Ion: [M[M-H2O-H]-], MassErrorPPM: 0.15454, MassErrorMass: 0.00004); C13H18O3S2 (Ion: [M[M-H2O-H]-], MassErrorPPM: -2.88319, MassErrorMass: -0.00082); C12H12O7 (Ion: [M[M-H]-], MassErrorPPM: 0.16866, MassErrorMass: 0.00005); C9H10N8 (Ion: [M[M+K-2H]-], MassErrorPPM: -1.62445, MassErrorMass: -0.00037); C11H10O5 (Ion: [M[M+Fa-H]-], MassErrorPPM: 0.21711, MassErrorMass: 0.00005)	224000				157000				227263				190000				180000
FP488	MET56		x	X	X			0.915125	0.999389		357.119	5.46	9	1	-				366.149	9.03019	357.119010 - 357.119010	5.456 - 5.456	4.0:4.0	Q Exactive HF (MS lvl: 1, pol: -)	Phe			26	C9H24N6O8S (Ion: [M[M-H2O-H]-], MassErrorPPM: -2.09066, MassErrorMass: -0.00079); C14H12N14 (Ion: [M[M-H2O-H]-], MassErrorPPM: -0.22963, MassErrorMass: -0.00009); C16H24O10 (Ion: [M[M-H2O-H]-], MassErrorPPM: -0.26685, MassErrorMass: -0.00010); C17H28O5S2 (Ion: [M[M-H2O-H]-], MassErrorPPM: -2.57718, MassErrorMass: -0.00097); C21H20N4OS (Ion: [M[M-H2O-H]-], MassErrorPPM: 2.83574, MassErrorMass: 0.0…	883000	330000	159	38	547000	85100			667260	195000			563000	123000			472000	76900
FP451	MET57		x	X	X	X		0.909397	0.999256		289.072	5.48	9	1	-				298.102	9.03019	289.071677 - 289.072003	5.473 - 5.485	4.0:4.0	Q Exactive HF (MS lvl: 1, pol: -)	Phe	2	(Name: Catechin, Type: [M-H]-, Num: 48, Formula: C15H14O6, RT: None, MassErrorPPM: 0.41977, MassErrorMass: 0.00012, Additional information: {'AdditionalColumn2': 'Vallverdu-Queralt et al, 2014, FoodChemistry, doi: 10.1016/j.foodchem.2013.12.106', 'AdditionalColumn1': ''});(Name: Epicatechin, Type: [M-H]-, Num: 56, Formula: C15H14O6, RT: None, MassErrorPPM: 0.41977, MassErrorMass: 0.00012, Additio…	8	C15H16O7 (Ion: [M[M-H2O-H]-], MassErrorPPM: 0.39199, MassErrorMass: 0.00012); C16H20O2S2 (Ion: [M[M-H2O-H]-], MassErrorPPM: -2.42862, MassErrorMass: -0.00075); C15H14O6 (Ion: [M[M-H]-], MassErrorPPM: 0.41977, MassErrorMass: 0.00012); C16H18OS2 (Ion: [M[M-H]-], MassErrorPPM: -2.57596, MassErrorMass: -0.00075); C11H10N8 (Ion: [M[M+Cl]-], MassErrorPPM: -1.40980, MassErrorMass: -0.00036); C14H12O4 (I…	13700000	1240000	140	39	1940000	321000	177	38	6.96684e+06	1040000	163	36	4370000	819000	183	36	1990000	394000	166	32
FP403	MET58		x	X	X	X	X	0.864936	0.997536		381.08	5.52	8	1	-	[M+Fa-H]-,[M-H]-	427.0859-CH2O2	336.082163512,382.087640512	389.107	8.02684	381.080127 - 381.080562	5.513 - 5.534	4.6:4.0	Q Exactive HF (MS lvl: 1, pol: -)	Phe			13	C12H12N6O6 (Ion: [M], MassErrorPPM: 0.98045, MassErrorMass: 0.00033); C12H20N2O5S2 (Ion: [M], MassErrorPPM: 2.36999, MassErrorMass: 0.00080); C13H8N10O2 (Ion: [M], MassErrorPPM: -2.99477, MassErrorMass: -0.00101); C13H16N6OS2 (Ion: [M], MassErrorPPM: -1.60523, MassErrorMass: -0.00054); C13H24N2S4 (Ion: [M], MassErrorPPM: -0.21569, MassErrorMass: -0.00007); C20H16O3S (Ion: [M], MassErrorPPM: 0.435…	603000	513000	120	40	407000	429000	151	40	767735	643000	142	37	426000	500000	159	37	478000	496000	139	34
FP431	MET58										221.093	5.51	9	1	-				230.123	9.03019	221.093052 - 221.093207	5.512 - 5.518	4.0:3.3	Q Exactive HF (MS lvl: 1, pol: -)	Phe			3	C11H16N2O4 (Ion: [M[M-H2O-H]-], MassErrorPPM: -0.06663, MassErrorMass: -0.00002); C11H14N2O3 (Ion: [M[M-H]-], MassErrorPPM: -0.06753, MassErrorMass: -0.00001); C10H12N2O (Ion: [M[M+Fa-H]-], MassErrorPPM: -0.06813, MassErrorMass: -0.00001)	276000	77000			256000	163000	166	39	342266	175000	156	38	265000	146000			359000	209000	156	33
FP341	MET58										269.103	5.51	7	1	-		313.0931-CO2		276.127	7.02348	269.103243 - 269.103338	5.512 - 5.513	3.0:4.0	Q Exactive HF (MS lvl: 1, pol: -)	Phe			8	C13H20O7 (Ion: [M[M-H2O-H]-], MassErrorPPM: 0.78270, MassErrorMass: 0.00023); C14H24O2S2 (Ion: [M[M-H2O-H]-], MassErrorPPM: -2.23340, MassErrorMass: -0.00064); C13H18O6 (Ion: [M[M-H]-], MassErrorPPM: 0.83859, MassErrorMass: 0.00023); C14H22OS2 (Ion: [M[M-H]-], MassErrorPPM: -2.37861, MassErrorMass: -0.00064); C9H14N8 (Ion: [M[M+Cl]-], MassErrorPPM: -1.08267, MassErrorMass: -0.00025); C12H16O4 (Io…	491000	391000			341000	333000			626575	485000			334000	378000	129	37	428000	423000	110	34
FP393	MET58										313.093	5.52	8	1	-	[M-H]-		314.1	321.12	8.02684	313.092823 - 313.093289	5.507 - 5.533	4.0:4.0	Q Exactive HF (MS lvl: 1, pol: -)	Phe			2	C14H18O8 (Ion: [M], MassErrorPPM: 0.58385, MassErrorMass: 0.00018); C15H22O3S2 (Ion: [M], MassErrorPPM: -2.18278, MassErrorMass: -0.00069)	18100000	15200000	115	40	11300000	12700000	144	40	2.20955e+07	18700000	134	37	12100000	14500000	153	37	15100000	15600000	131	34
FP93	MET58										332.134	5.52	8	1	+	[M+NH4]+	427.0859-O4P	314.1	340.16	8.02684	332.133599 - 332.133727	5.523 - 5.528	5.3:5.7	Q Exactive HF (MS lvl: 1, pol: +)	Phe			1	C14H18O8 (Ion: [M], MassErrorPPM: -1.09349, MassErrorMass: -0.00034)	989000	858000			1000000	1190000	24	40	1.35817e+06	1060000	27	39	973000	1080000	28	37	1100000	1130000
FP94	MET58										337.089	5.51	8	1	+	[M+Na]+,[M+H]+		314.099790542,336.081732542	345.116	8.02684	337.088882 - 337.089134	5.502 - 5.528	4.7:5.0	Q Exactive HF (MS lvl: 1, pol: +)	Phe			6	C14H18O8 (Ion: [M], MassErrorPPM: -1.20808, MassErrorMass: -0.00038); C12H12N6O6 (Ion: [M], MassErrorPPM: -0.30188, MassErrorMass: -0.00010); C12H20N2O5S2 (Ion: [M], MassErrorPPM: 1.08766, MassErrorMass: 0.00037); C13H16N6OS2 (Ion: [M], MassErrorPPM: -2.88757, MassErrorMass: -0.00097); C13H24N2S4 (Ion: [M], MassErrorPPM: -1.49802, MassErrorMass: -0.00050); C20H16O3S (Ion: [M], MassErrorPPM: -0.84…	1620000	1450000			1040000	1250000			2.07193e+06	1640000	28	37	1120000	1330000	29	37	1410000	1410000	25	34
FP410	MET58										427.086	5.51	8	1	-	[M+Fa-H]-	519.1972-CH18NOS	382.088	435.113	8.02684	427.085747 - 427.085977	5.512 - 5.518	3.0:4.0	Q Exactive HF (MS lvl: 1, pol: -)	Phe			7	C13H14N6O8 (Ion: [M], MassErrorPPM: 0.96296, MassErrorMass: 0.00037); C13H22N2O7S2 (Ion: [M], MassErrorPPM: 2.18520, MassErrorMass: 0.00083); C14H10N10O4 (Ion: [M], MassErrorPPM: -2.53361, MassErrorMass: -0.00097); C14H18N6O3S2 (Ion: [M], MassErrorPPM: -1.31138, MassErrorMass: -0.00050); C14H26N2O2S4 (Ion: [M], MassErrorPPM: -0.08915, MassErrorMass: -0.00003); C21H18O5S (Ion: [M], MassErrorPPM: 0…	305000	289000			223000	301000	156	40	355949	340000	148	37	218000	272000			356000	343000	146	34
FP105	MET58										519.197	5.52	8	1	+				527.224	8.02684	519.197102 - 519.197319	5.503 - 5.524	3.4:3.4	Q Exactive HF (MS lvl: 1, pol: +)	Phe			97	C11H30N14O6S2 (Ion: [M[M+H]+], MassErrorPPM: -2.87500, MassErrorMass: -0.00149); C15H22N18O2S (Ion: [M[M+H]+], MassErrorPPM: 1.05407, MassErrorMass: 0.00055); C15H30N14OS3 (Ion: [M[M+H]+], MassErrorPPM: 1.95528, MassErrorMass: 0.00101); C15H38N10S5 (Ion: [M[M+H]+], MassErrorPPM: 2.85649, MassErrorMass: 0.00148); C17H34N4O12S (Ion: [M[M+H]+], MassErrorPPM: 1.02705, MassErrorMass: 0.00053); C17H42O…	5500000	4620000	29	40	3140000	3800000	33	40	6.50871e+06	5310000	37	37	3440000	4050000	38	37	4290000	4730000	34	34
FP349	MET59		x	X	X			0.953523	0.9999		313.057	5.54	7	1	-				320.08	7.02348	313.056231 - 313.056774	5.533 - 5.551	3.0:3.0	Q Exactive HF (MS lvl: 1, pol: -)	Phe			16	C11H4N14 (Ion: [M[M-H2O-H]-], MassErrorPPM: 0.17250, MassErrorMass: 0.00006); C13H16O10 (Ion: [M[M-H2O-H]-], MassErrorPPM: 0.13034, MassErrorMass: 0.00004); C14H20O5S2 (Ion: [M[M-H2O-H]-], MassErrorPPM: -2.48655, MassErrorMass: -0.00083); C13H14O9 (Ion: [M[M-H]-], MassErrorPPM: 0.14100, MassErrorMass: 0.00004); C14H18O4S2 (Ion: [M[M-H]-], MassErrorPPM: -2.62596, MassErrorMass: -0.00082); C13H8N8O…	326000	174000			345000	294000	124	41	451601	299000	118	40	316000	250000	134	38	370000	349000	114	35
FP402	MET60		x	X	X	X		0.886231	0.998527		373.114	5.6	8	1	-	[M+Fa-H]-		328.116	381.141	8.02684	373.113827 - 373.114319	5.590 - 5.606	4.0:4.0	Q Exactive HF (MS lvl: 1, pol: -)	Phe			3	C8H20N6O6S (Ion: [M], MassErrorPPM: -1.84236, MassErrorMass: -0.00060); C15H20O8 (Ion: [M], MassErrorPPM: 0.24836, MassErrorMass: 0.00008); C16H24O3S2 (Ion: [M], MassErrorPPM: -2.40009, MassErrorMass: -0.00079)	8650000	1370000	119	41	7240000	1780000	150	43	7.30026e+06	1360000	141	42	6970000	1590000	158	39	6000000	1420000	138	36
FP85	MET60										167.07	5.62	8	1	+				175.097	8.02684	167.070279 - 167.070385	5.619 - 5.626	4.0:3.2	Q Exactive HF (MS lvl: 1, pol: +)	Phe			2	C9H10O3 (Ion: [M[M+H]+], MassErrorPPM: 0.28725, MassErrorMass: 0.00005); C8H6O2 (Ion: [M[M+CH3OH+H]+], MassErrorPPM: 0.37081, MassErrorMass: 0.00005)	10800000	1070000	19	43	10000000	1380000	19	44	9.36052e+06	1050000	22	43	9540000	1270000	22	41	9110000	1070000	19	38
FP400	MET60										363.085	5.59	8	1	-	[M+Cl]-		328.116	371.112	8.02684	363.085309 - 363.085504	5.593 - 5.596	4.0:4.0	Q Exactive HF (MS lvl: 1, pol: -)	Phe			3	C8H20N6O6S (Ion: [M], MassErrorPPM: -1.52875, MassErrorMass: -0.00050); C15H20O8 (Ion: [M], MassErrorPPM: 0.56197, MassErrorMass: 0.00018); C16H24O3S2 (Ion: [M], MassErrorPPM: -2.08648, MassErrorMass: -0.00068)	1130000	140000			1150000	201000	148	42	991917	129000	139	41	992000	187000			1110000	198000
FP407	MET60										390.104	5.59	8	1	-				398.131	8.02684	390.104138 - 390.104460	5.576 - 5.592	4.3:4.0	Q Exactive HF (MS lvl: 1, pol: -)	Phe			37	C8H23N7O10S (Ion: [M[M-H2O-H]-], MassErrorPPM: -1.28770, MassErrorMass: -0.00053); C13H11N15O2 (Ion: [M[M-H2O-H]-], MassErrorPPM: 0.42328, MassErrorMass: 0.00017); C13H19N11OS2 (Ion: [M[M-H2O-H]-], MassErrorPPM: 1.56475, MassErrorMass: 0.00064); C13H27N7S4 (Ion: [M[M-H2O-H]-], MassErrorPPM: 2.70621, MassErrorMass: 0.00111); C15H23NO12 (Ion: [M[M-H2O-H]-], MassErrorPPM: 0.38906, MassErrorMass: 0.0…	2100000	172000			1650000	194000			2.00915e+06	188000	145	41	1680000	214000	162	40	1670000	180000	143	37
FP413	MET60										441.101	5.6	8	1	-				449.128	8.02684	441.101209 - 441.101604	5.592 - 5.610	4.2:4.0	Q Exactive HF (MS lvl: 1, pol: -)	Phe			65	C13H16N16S2 (Ion: [M[M-H2O-H]-], MassErrorPPM: 1.66920, MassErrorMass: 0.00077); C15H20N6O11 (Ion: [M[M-H2O-H]-], MassErrorPPM: 0.62382, MassErrorMass: 0.00029); C15H28N2O10S2 (Ion: [M[M-H2O-H]-], MassErrorPPM: 1.63877, MassErrorMass: 0.00075); C16H16N10O7 (Ion: [M[M-H2O-H]-], MassErrorPPM: -2.27978, MassErrorMass: -0.00105); C16H24N6O6S2 (Ion: [M[M-H2O-H]-], MassErrorPPM: -1.26482, MassErrorMass…	4690000	480000	126	42	4310000	613000	159	42	4.19509e+06	473000	150	41	3930000	531000	166	40	4140000	513000	149	37
FP334_HydroxybenzoicAcid	MET61	ID_HydroxybenzoicAcid	x				X				137.024	5.66	7	1	-				144.048	7.02348	137.024388 - 137.024506	5.650 - 5.667	4.0:4.2	Q Exactive HF (MS lvl: 1, pol: -)	Phe	2	(Name: p-Hydroxybenzoic acid, Type: [M-H]-, Num: 46, Formula: C7H6O3, RT: None, MassErrorPPM: 0.13837, MassErrorMass: 0.00002, Additional information: {'AdditionalColumn2': 'Vallverdu-Queralt et al, 2014, FoodChemistry, doi: 10.1016/j.foodchem.2013.12.106', 'AdditionalColumn1': ''});(Name: m-Hydroxybenzoic acid, Type: [M-H]-, Num: 50, Formula: C7H6O3, RT: None, MassErrorPPM: 0.13837, MassErrorMas…	2	C7H8O4 (Ion: [M[M-H2O-H]-], MassErrorPPM: 0.11599, MassErrorMass: 0.00002); C7H6O3 (Ion: [M[M-H]-], MassErrorPPM: 0.13837, MassErrorMass: 0.00002)
FP116	MET62		x	X	X			0.847336	0.996442		180.102	5.68	9	1	+				189.132	9.03019	180.101913 - 180.101986	5.665 - 5.685	4.0:3.5	Q Exactive HF (MS lvl: 1, pol: +)	Phe			3	C10H13NO2 (Ion: [M[M+H]+], MassErrorPPM: 0.29018, MassErrorMass: 0.00005); C10H10O2 (Ion: [M[M+NH4]+], MassErrorPPM: 0.33301, MassErrorMass: 0.00005); C9H9NO (Ion: [M[M+CH3OH+H]+], MassErrorPPM: 0.36697, MassErrorMass: 0.00005)	1210000	464000	35	44	586000	402000			1.22816e+06	716000	43	44	921000	665000	45	42	556000	379000
FP339	MET63		x				X				153.019	5.69	7	1	-				160.043	7.02348	153.019296 - 153.019423	5.687 - 5.708	5.2:4.6	Q Exactive HF (MS lvl: 1, pol: -)	Phe	1	(Name: Protocatechuic acid, Type: [M-H]-, Num: 41, Formula: C7H6O4, RT: None, MassErrorPPM: 0.08737, MassErrorMass: 0.00001, Additional information: {'AdditionalColumn2': 'Vallverdu-Queralt et al, 2014, FoodChemistry, doi: 10.1016/j.foodchem.2013.12.106', 'AdditionalColumn1': ''})	2	C7H8O5 (Ion: [M[M-H2O-H]-], MassErrorPPM: 0.07241, MassErrorMass: 0.00001); C7H6O4 (Ion: [M[M-H]-], MassErrorPPM: 0.08737, MassErrorMass: 0.00001)
FP474	MET64		x	X	X			0.906706	0.999188		341.088	5.75	9	1	-				350.118	9.03019	341.087627 - 341.087993	5.735 - 5.751	3.0:3.0	Q Exactive HF (MS lvl: 1, pol: -)	Phe	3	(Name: Caffeic acid-O-hexoside, Type: [M-H]-, Num: 39, Formula: C15H18O9, RT: None, MassErrorPPM: 0.06517, MassErrorMass: 0.00002, Additional information: {'AdditionalColumn2': 'Vallverdu-Queralt et al, 2014, FoodChemistry, doi: 10.1016/j.foodchem.2013.12.106', 'AdditionalColumn1': ''});(Name: Caffeic acid-O-hexoside, Type: [M-H]-, Num: 42, Formula: C15H18O9, RT: None, MassErrorPPM: 0.06517, Mass…	20	C13H8N14 (Ion: [M[M-H2O-H]-], MassErrorPPM: 0.09802, MassErrorMass: 0.00004); C15H20O10 (Ion: [M[M-H2O-H]-], MassErrorPPM: 0.05914, MassErrorMass: 0.00002); C16H24O5S2 (Ion: [M[M-H2O-H]-], MassErrorPPM: -2.35404, MassErrorMass: -0.00085); C15H18O9 (Ion: [M[M-H]-], MassErrorPPM: 0.06517, MassErrorMass: 0.00002); C16H22O4S2 (Ion: [M[M-H]-], MassErrorPPM: -2.47505, MassErrorMass: -0.00085); C10H24O9…	546000	156000	154	45	538000	183000	190	45	491421	161000	176	45	606000	212000	195	43	444000	168000	179	39
FP323	MET65		x				X				195.03	5.77	6	1	-				201.05	6.02013	195.029809 - 195.029975	5.768 - 5.792	4.0:4.0	Q Exactive HF (MS lvl: 1, pol: -)	Phe			3	C9H10O6 (Ion: [M[M-H2O-H]-], MassErrorPPM: -0.18397, MassErrorMass: -0.00004); C9H8O5 (Ion: [M[M-H]-], MassErrorPPM: -0.19577, MassErrorMass: -0.00004); C8H6O3 (Ion: [M[M+Fa-H]-], MassErrorPPM: -0.23580, MassErrorMass: -0.00004)
FP480_ChlorogenicAcid	MET66A	ID_ChlorogenicAcid	x	X	X	X		0.884596	0.998463		353.088	5.77	9	1	-	[M-H]-		354.095	362.118	9.03019	353.087691 - 353.088185	5.767 - 5.790	4.5:4.5	Q Exactive HF (MS lvl: 1, pol: -)	Phe	3	(Name: Neochlorogenic acid (3-Ocaffeoylquinicacid), Type: M match, Num: 40, Formula: C16H18O9, RT: None, MassErrorPPM: 0.49285, MassErrorMass: 0.00017, Additional information: {'AdditionalColumn2': 'Vallverdu-Queralt et al, 2014, FoodChemistry, doi: 10.1016/j.foodchem.2013.12.106', 'AdditionalColumn1': ''});(Name: Chlorogenic acid (5-O-caffeoylquinicacid), Type: M match, Num: 47, Formula: C16H18O…	4	C9H18N6O7S (Ion: [M], MassErrorPPM: -1.44448, MassErrorMass: -0.00051); C9H26N2O6S3 (Ion: [M], MassErrorPPM: -0.12563, MassErrorMass: -0.00004); C16H18O9 (Ion: [M], MassErrorPPM: 0.49285, MassErrorMass: 0.00017); C17H22O4S2 (Ion: [M], MassErrorPPM: -1.96129, MassErrorMass: -0.00069)	66600000	1980000	157	46	65700000	2960000	193	48	5.12791e+07	1790000	179	46	58300000	2540000	199	44	48200000	2230000	182	40
FP141_ChlorogenicAcid	MET66A	ID_ChlorogenicAcid									263.139	5.77	9	1	+		355.1022-CH2NS2		272.169	9.03019	263.138924 - 263.138978	5.761 - 5.784	5.5:4.0	Q Exactive HF (MS lvl: 1, pol: +)	Phe			4	C14H18N2O3 (Ion: [M[M+H]+], MassErrorPPM: -0.25956, MassErrorMass: -0.00007); C14H15NO3 (Ion: [M[M+NH4]+], MassErrorPPM: -0.26944, MassErrorMass: -0.00007); C13H14N2O2 (Ion: [M[M+CH3OH+H]+], MassErrorPPM: -0.28700, MassErrorMass: -0.00007); C12H15NO3 (Ion: [M[M+ACN+H]+], MassErrorPPM: -0.29868, MassErrorMass: -0.00007)	620000	486000			687000	781000	51	46	854334	769000	55	47	736000	845000			800000	751000
FP154_ChlorogenicAcid	MET66A	ID_ChlorogenicAcid									355.102	5.78	9	1	+	[M+H]+		354.095	364.132	9.03019	355.102094 - 355.102346	5.778 - 5.784	4.6:4.4	Q Exactive HF (MS lvl: 1, pol: +)	Phe	3	(Name: Neochlorogenic acid (3-Ocaffeoylquinicacid), Type: M match, Num: 40, Formula: C16H18O9, RT: None, MassErrorPPM: -0.49459, MassErrorMass: -0.00018, Additional information: {'AdditionalColumn2': 'Vallverdu-Queralt et al, 2014, FoodChemistry, doi: 10.1016/j.foodchem.2013.12.106', 'AdditionalColumn1': ''});(Name: Chlorogenic acid (5-O-caffeoylquinicacid), Type: M match, Num: 47, Formula: C16H1…	5	C9H18N6O7S (Ion: [M], MassErrorPPM: -2.43192, MassErrorMass: -0.00086); C9H26N2O6S3 (Ion: [M], MassErrorPPM: -1.11307, MassErrorMass: -0.00039); C16H18O9 (Ion: [M], MassErrorPPM: -0.49459, MassErrorMass: -0.00018); C17H22O4S2 (Ion: [M], MassErrorPPM: -2.94873, MassErrorMass: -0.00104); C21H14N4S (Ion: [M], MassErrorPPM: 2.80114, MassErrorMass: 0.00099)	43000000	1210000	54	46	44500000	1930000	59	48	3.35889e+07	1120000	64	46	39400000	1640000	69	44	32800000	1420000	62	40
FP164_ChlorogenicAcid	MET66A	ID_ChlorogenicAcid									377.084	5.78	9	1	+	[M+Na]+	467.0808-C2H2O4	354.095	386.114	9.03019	377.084110 - 377.084110	5.781 - 5.781	5.0:5.0	Q Exactive HF (MS lvl: 1, pol: +)	Phe	3	(Name: Neochlorogenic acid (3-Ocaffeoylquinicacid), Type: M match, Num: 40, Formula: C16H18O9, RT: None, MassErrorPPM: -0.54429, MassErrorMass: -0.00019, Additional information: {'AdditionalColumn2': 'Vallverdu-Queralt et al, 2014, FoodChemistry, doi: 10.1016/j.foodchem.2013.12.106', 'AdditionalColumn1': ''});(Name: Chlorogenic acid (5-O-caffeoylquinicacid), Type: M match, Num: 47, Formula: C16H1…	4	C9H18N6O7S (Ion: [M], MassErrorPPM: -2.48162, MassErrorMass: -0.00088); C9H26N2O6S3 (Ion: [M], MassErrorPPM: -1.16276, MassErrorMass: -0.00041); C16H18O9 (Ion: [M], MassErrorPPM: -0.54429, MassErrorMass: -0.00019); C21H14N4S (Ion: [M], MassErrorPPM: 2.75144, MassErrorMass: 0.00097)	9370000	230000			8280000	313000	61	48	7.35516e+06	211000			7820000	294000			6130000	244000
FP614	MET66B		x	X	X	X		0.895607	0.998862		575.162	5.77	9	1	-				584.193	9.03019	575.162347 - 575.162347	5.771 - 5.771	4.0:4.0	Q Exactive HF (MS lvl: 1, pol: -)	Phe			179	C14H26N16O9S (Ion: [M[M-H2O-H]-], MassErrorPPM: 2.09759, MassErrorMass: 0.00125); C14H34N12O8S3 (Ion: [M[M-H2O-H]-], MassErrorPPM: 2.88355, MassErrorMass: 0.00171); C15H30N16O4S3 (Ion: [M[M-H2O-H]-], MassErrorPPM: 0.63507, MassErrorMass: 0.00038); C15H38N12O3S5 (Ion: [M[M-H2O-H]-], MassErrorPPM: 1.42103, MassErrorMass: 0.00084); C16H26N20S3 (Ion: [M[M-H2O-H]-], MassErrorPPM: -1.61341, MassErrorMa…	2010000	132000			2490000	165000	272	47	1.86559e+06	132000			2100000	149000			2270000	142000
FP578	MET66B										467.081	5.77	9	1	-				476.111	9.03019	467.080846 - 467.080846	5.771 - 5.771	4.0:3.0	Q Exactive HF (MS lvl: 1, pol: -)	Phe			92	C9H18N12O10S (Ion: [M[M-H2O-H]-], MassErrorPPM: -0.56419, MassErrorMass: -0.00027); C9H26N8O9S3 (Ion: [M[M-H2O-H]-], MassErrorPPM: 0.39652, MassErrorMass: 0.00019); C10H22N12O5S3 (Ion: [M[M-H2O-H]-], MassErrorPPM: -2.35189, MassErrorMass: -0.00114); C14H14N16OS2 (Ion: [M[M-H2O-H]-], MassErrorPPM: 1.83656, MassErrorMass: 0.00089); C14H22N12S4 (Ion: [M[M-H2O-H]-], MassErrorPPM: 2.79727, MassErrorMa…	3280000	76000			3510000	137000	240	48	2.54442e+06	76100			2850000	106000			2350000	91300
FP492	MET67		x	X	X	X		0.92008	0.99949		367.103	5.81	9	1	-	[M-H]-	369.1179-H2	368.111	376.134	9.03019	367.103091 - 367.103670	5.800 - 5.818	5.0:4.0	Q Exactive HF (MS lvl: 1, pol: -)	Phe			5	C9H24N2O11S (Ion: [M], MassErrorPPM: 1.67933, MassErrorMass: 0.00062); C10H20N6O7S (Ion: [M], MassErrorPPM: -1.95001, MassErrorMass: -0.00072); C10H28N2O6S3 (Ion: [M], MassErrorPPM: -0.68137, MassErrorMass: -0.00025); C17H20O9 (Ion: [M], MassErrorPPM: -0.08644, MassErrorMass: -0.00003); C18H24O4S2 (Ion: [M], MassErrorPPM: -2.44715, MassErrorMass: -0.00090)	12900000	3460000	160	47	10000000	3410000	199	49	1.43492e+07	4650000	181	49	11500000	4350000	203	45	10600000	3460000	187	42
FP161	MET67										369.118	5.8	9	1	+	[M+H]+		368.111	378.148	9.03019	369.117803 - 369.118030	5.798 - 5.804	5.0:4.8	Q Exactive HF (MS lvl: 1, pol: +)	Phe			6	C9H24N2O11S (Ion: [M], MassErrorPPM: 1.37913, MassErrorMass: 0.00051); C10H20N6O7S (Ion: [M], MassErrorPPM: -2.25021, MassErrorMass: -0.00083); C10H28N2O6S3 (Ion: [M], MassErrorPPM: -0.98157, MassErrorMass: -0.00036); C17H20O9 (Ion: [M], MassErrorPPM: -0.38664, MassErrorMass: -0.00014); C18H24O4S2 (Ion: [M], MassErrorPPM: -2.74734, MassErrorMass: -0.00101); C22H16N4S (Ion: [M], MassErrorPPM: 2.78…	1740000	570000	55	47	1320000	532000	60	49	1.9156e+06	786000	65	49	1560000	757000	70	45	1440000	630000	63	41
FP34	MET67										495.296	5.8	18	1	+				513.357	18.0604	495.296327 - 495.296327	5.804 - 5.804	4.0:4.0	Q Exactive HF (MS lvl: 1, pol: +)	Phe			40	C20H42N6O6S (Ion: [M[M+H]+], MassErrorPPM: 0.79906, MassErrorMass: 0.00039); C20H50N2O5S3 (Ion: [M[M+H]+], MassErrorPPM: 1.74386, MassErrorMass: 0.00086); C21H38N10O2S (Ion: [M[M+H]+], MassErrorPPM: -1.90381, MassErrorMass: -0.00094); C21H46N6OS3 (Ion: [M[M+H]+], MassErrorPPM: -0.95902, MassErrorMass: -0.00047); C21H54N2S5 (Ion: [M[M+H]+], MassErrorPPM: -0.01422, MassErrorMass: -0.00001); C27H42O…	2390000	234000			1780000	234000			2.3821e+06	267000	105	48	1840000	272000			1430000	227000
FP440	MET68		x	X	X	X		0.936752	0.999747		258.992	5.83	9	1	-				268.022	9.03019	258.991697 - 258.991966	5.810 - 5.849	19.0:7.5	Q Exactive HF (MS lvl: 1, pol: -)	Phe			5	C9H10O8S (Ion: [M[M-H2O-H]-], MassErrorPPM: 0.21778, MassErrorMass: 0.00006); C10H14O3S3 (Ion: [M[M-H2O-H]-], MassErrorPPM: -2.90801, MassErrorMass: -0.00081); C9H8O7S (Ion: [M[M-H]-], MassErrorPPM: 0.23672, MassErrorMass: 0.00006); C12H4N2O3 (Ion: [M[M+Cl]-], MassErrorPPM: 1.19428, MassErrorMass: 0.00027); C13H6N2O2 (Ion: [M[M+K-2H]-], MassErrorPPM: 1.47965, MassErrorMass: 0.00033)	2440000	173000	135	50	2540000	196000	171	50	2.27424e+06	155000			2500000	209000	178	46	2310000	179000	161	43
FP123	MET68										197.081	5.84	9	1	+				206.111	9.03019	197.080882 - 197.080931	5.839 - 5.840	4.0:4.0	Q Exactive HF (MS lvl: 1, pol: +)	Phe	1	(Name: Coumaric acid, Type: [M+CH3OH+H]+, Num: 65, Formula: C9H8O3, RT: None, MassErrorPPM: 0.48234, MassErrorMass: 0.00008, Additional information: {'AdditionalColumn2': 'Vallverdu-Queralt et al, 2014, FoodChemistry, doi: 10.1016/j.foodchem.2013.12.106', 'AdditionalColumn1': ''})	2	C10H12O4 (Ion: [M[M+H]+], MassErrorPPM: 0.39336, MassErrorMass: 0.00008); C9H8O3 (Ion: [M[M+CH3OH+H]+], MassErrorPPM: 0.48234, MassErrorMass: 0.00008)	7210000	309000	38	48	11000000	376000	41	51	9.0209e+06	294000			11300000	460000	49	47	10800000	356000
FP333_HydroxybenzoicAcid	MET69A	ID_HydroxybenzoicAcid	x	X				1	1		137.024	5.85	7	1	-				144.048	7.02348	137.024371 - 137.024516	5.847 - 5.868	3.8:4.0	Q Exactive HF (MS lvl: 1, pol: -)	Phe	2	(Name: p-Hydroxybenzoic acid, Type: [M-H]-, Num: 46, Formula: C7H6O3, RT: None, MassErrorPPM: 0.19013, MassErrorMass: 0.00003, Additional information: {'AdditionalColumn2': 'Vallverdu-Queralt et al, 2014, FoodChemistry, doi: 10.1016/j.foodchem.2013.12.106', 'AdditionalColumn1': ''});(Name: m-Hydroxybenzoic acid, Type: [M-H]-, Num: 50, Formula: C7H6O3, RT: None, MassErrorPPM: 0.19013, MassErrorMas…	2	C7H8O4 (Ion: [M[M-H2O-H]-], MassErrorPPM: 0.16178, MassErrorMass: 0.00003); C7H6O3 (Ion: [M[M-H]-], MassErrorPPM: 0.19013, MassErrorMass: 0.00003)	468000	169000	95	51	436000	187000	117	52	513764	290000	111	50	496000	257000	125	48	527000	230000	107	44
FP50_HydroxybenzoicAcid	MET69A	ID_HydroxybenzoicAcid									121.029	5.84	7	1	+				128.052	7.02348	121.028661 - 121.028661	5.843 - 5.843	3.0:4.0	Q Exactive HF (MS lvl: 1, pol: +)	Phe			1	C7H4O2 (Ion: [M[M+H]+], MassErrorPPM: 2.12661, MassErrorMass: 0.00026)	491000	220000			408000	213000			425474	336000	5	50	437000	276000			431000	299000
FP344	MET69B		x	X	X	X		0.891793	0.998733		299.077	5.85	7	1	-				306.101	7.02348	299.077061 - 299.077505	5.847 - 5.865	4.0:4.0	Q Exactive HF (MS lvl: 1, pol: -)	Phe			12	C13H18O9 (Ion: [M[M-H2O-H]-], MassErrorPPM: 0.16631, MassErrorMass: 0.00005); C14H22O4S2 (Ion: [M[M-H2O-H]-], MassErrorPPM: -2.56558, MassErrorMass: -0.00082); C13H16O8 (Ion: [M[M-H]-], MassErrorPPM: 0.17962, MassErrorMass: 0.00005); C14H20O3S2 (Ion: [M[M-H]-], MassErrorPPM: -2.71623, MassErrorMass: -0.00082); C13H10N8 (Ion: [M[M+Na-2H]-], MassErrorPPM: -0.75547, MassErrorMass: -0.00021); C9H12N8…	3750000	1480000	99	49	3350000	1670000	121	53	3.90846e+06	2370000	116	51	3930000	2020000	131	49	3960000	1870000	112	45
FP469	MET69B										325.093	5.87	9	1	-				334.123	9.03019	325.092764 - 325.093056	5.867 - 5.873	6.6:4.0	Q Exactive HF (MS lvl: 1, pol: -)	Phe	3	(Name: Homovanillic acid-O-hexoside, Type: [M-H2O-H]-, Num: 43, Formula: C15H20O9, RT: None, MassErrorPPM: 0.10498, MassErrorMass: 0.00004, Additional information: {'AdditionalColumn2': 'Vallverdu-Queralt et al, 2014, FoodChemistry, doi: 10.1016/j.foodchem.2013.12.106', 'AdditionalColumn1': ''});(Name: Coumaric acid-O-hexoside, Type: [M-H]-, Num: 49, Formula: C15H18O8, RT: None, MassErrorPPM: 0.1…	14	C15H20O9 (Ion: [M[M-H2O-H]-], MassErrorPPM: 0.10498, MassErrorMass: 0.00004); C16H24O4S2 (Ion: [M[M-H2O-H]-], MassErrorPPM: -2.42037, MassErrorMass: -0.00083); C15H18O8 (Ion: [M[M-H]-], MassErrorPPM: 0.11385, MassErrorMass: 0.00004); C16H22O3S2 (Ion: [M[M-H]-], MassErrorPPM: -2.55098, MassErrorMass: -0.00083); C15H12N8 (Ion: [M[M+Na-2H]-], MassErrorPPM: -0.74601, MassErrorMass: -0.00023); C11H14N…	1640000	1200000	149	52	1460000	1590000	186	54	3.16964e+06	1470000	172	51	1130000	1290000	191	50	2680000	1500000	175	46
FP557	MET69B										439.086	5.87	9	1	-				448.116	9.03019	439.085609 - 439.085994	5.867 - 5.873	7.0:3.0	Q Exactive HF (MS lvl: 1, pol: -)	Phe			65	C9H22N12O4S3 (Ion: [M[M-H2O-H]-], MassErrorPPM: -2.66054, MassErrorMass: -0.00122); C13H14N16S2 (Ion: [M[M-H2O-H]-], MassErrorPPM: 1.78386, MassErrorMass: 0.00082); C15H18N6O11 (Ion: [M[M-H2O-H]-], MassErrorPPM: 0.73388, MassErrorMass: 0.00034); C15H26N2O10S2 (Ion: [M[M-H2O-H]-], MassErrorPPM: 1.75330, MassErrorMass: 0.00080); C16H14N10O7 (Ion: [M[M-H2O-H]-], MassErrorPPM: -2.18249, MassErrorMass…	278000	139000			254000	171000	225	53	303086	162000	206	52	193000	142000	229	51	274000	179000	210	45
FP610	MET70		x	X	X			0.889764	0.99866		563.162	5.91	9	1	-				572.193	9.03019	563.162382 - 563.162382	5.909 - 5.909	4.0:5.0	Q Exactive HF (MS lvl: 1, pol: -)	Phe			161	C13H26N16O9S (Ion: [M[M-H2O-H]-], MassErrorPPM: 2.19959, MassErrorMass: 0.00128); C14H30N16O4S3 (Ion: [M[M-H2O-H]-], MassErrorPPM: 0.70693, MassErrorMass: 0.00041); C14H38N12O3S5 (Ion: [M[M-H2O-H]-], MassErrorPPM: 1.50908, MassErrorMass: 0.00088); C16H34N6O15S (Ion: [M[M-H2O-H]-], MassErrorPPM: -0.11928, MassErrorMass: -0.00007); C16H42N2O14S3 (Ion: [M[M-H2O-H]-], MassErrorPPM: 0.68288, MassError…	245000	105000			285000	161000	270	55	237487	121000			245000	138000			263000	151000
FP599	MET71		x	X	X	X		0.905372	0.999153		517.156	5.91	9	1	-				526.187	9.03019	517.156177 - 517.156177	5.908 - 5.908	19.0:5.0	Q Exactive HF (MS lvl: 1, pol: -)	Phe			121	C12H32N12O6S3 (Ion: [M[M-H2O-H]-], MassErrorPPM: 1.90789, MassErrorMass: 0.00102); C13H28N16O2S3 (Ion: [M[M-H2O-H]-], MassErrorPPM: -0.58384, MassErrorMass: -0.00031); C13H36N12OS5 (Ion: [M[M-H2O-H]-], MassErrorPPM: 0.28715, MassErrorMass: 0.00015); C15H32N6O13S (Ion: [M[M-H2O-H]-], MassErrorPPM: -1.48094, MassErrorMass: -0.00079); C15H40N2O12S3 (Ion: [M[M-H2O-H]-], MassErrorPPM: -0.60995, MassEr…	1510000	426000	208	53	1520000	583000			1.50957e+06	455000			1590000	568000			1550000	562000
FP125	MET71										207.065	5.94	9	1	+		225.0758-H2O		216.095	9.03019	207.065227 - 207.065232	5.938 - 5.942	4.0:4.0	Q Exactive HF (MS lvl: 1, pol: +)	Phe			2	C11H10O4 (Ion: [M[M+H]+], MassErrorPPM: 0.21226, MassErrorMass: 0.00004); C10H6O3 (Ion: [M[M+CH3OH+H]+], MassErrorPPM: 0.26281, MassErrorMass: 0.00005)	2700000	1830000	39	54	1190000	774000			1.99284e+06	1390000	46	53	1370000	1060000			1200000	772000
FP132	MET71										225.076	5.94	9	1	+				234.106	9.03019	225.075754 - 225.075922	5.936 - 5.958	4.8:4.0	Q Exactive HF (MS lvl: 1, pol: +)	Phe			2	C11H12O5 (Ion: [M[M+H]+], MassErrorPPM: 0.33834, MassErrorMass: 0.00008); C10H8O4 (Ion: [M[M+CH3OH+H]+], MassErrorPPM: 0.40518, MassErrorMass: 0.00008)	1560000	1270000	42	54	731000	513000	44	56	1.09948e+06	950000	48	53	776000	696000	52	52	751000	536000	45	47
FP182	MET71										409.11	5.95	9	1	+		499.1069-C2H2O4		418.141	9.03019	409.110224 - 409.110526	5.938 - 5.962	6.2:4.5	Q Exactive HF (MS lvl: 1, pol: +)	Phe	1	(Name: Sinapic acid-C-hexoside, Type: [M+Na]+, Num: 61, Formula: C17H22O10, RT: None, MassErrorPPM: -0.44945, MassErrorMass: -0.00017, Additional information: {'AdditionalColumn2': 'Vallverdu-Queralt et al, 2014, FoodChemistry, doi: 10.1016/j.foodchem.2013.12.106', 'AdditionalColumn1': ''})	42	C9H28N8S5 (Ion: [M[M+H]+], MassErrorPPM: -2.41004, MassErrorMass: -0.00098); C15H16N6O8 (Ion: [M[M+H]+], MassErrorPPM: 0.25596, MassErrorMass: 0.00010); C15H24N2O7S2 (Ion: [M[M+H]+], MassErrorPPM: 1.40028, MassErrorMass: 0.00057); C16H20N6O3S2 (Ion: [M[M+H]+], MassErrorPPM: -1.87341, MassErrorMass: -0.00076); C16H28N2O2S4 (Ion: [M[M+H]+], MassErrorPPM: -0.72909, MassErrorMass: -0.00030); C23H20O5…	1100000	769000	60	54	429000	305000	65	56	665979	549000	67	53	438000	360000	75	52	454000	294000
FP594	MET71										499.107	5.95	9	1	-				508.137	9.03019	499.106891 - 499.106891	5.948 - 5.948	4.0:4.0	Q Exactive HF (MS lvl: 1, pol: -)	Phe			113	C10H22N12O11S (Ion: [M[M-H2O-H]-], MassErrorPPM: -0.85660, MassErrorMass: -0.00044); C11H26N12O6S3 (Ion: [M[M-H2O-H]-], MassErrorPPM: -2.53380, MassErrorMass: -0.00131); C15H18N16O2S2 (Ion: [M[M-H2O-H]-], MassErrorPPM: 1.39576, MassErrorMass: 0.00072); C15H26N12OS4 (Ion: [M[M-H2O-H]-], MassErrorPPM: 2.29708, MassErrorMass: 0.00119); C17H22N6O13 (Ion: [M[M-H2O-H]-], MassErrorPPM: 0.46741, MassErro…	526000	424000	206	54	241000	162000			391375	318000			256000	232000			253000	176000
FP133	MET72		x	X	X	X		0.903472	0.999101		227.091	5.94	9	1	+				236.122	9.03019	227.091375 - 227.091375	5.938 - 5.938	4.0:4.0	Q Exactive HF (MS lvl: 1, pol: +)	Phe	1	(Name: Ferulic acid, Type: [M+CH3OH+H]+, Num: 67, Formula: C10H10O4, RT: None, MassErrorPPM: -0.12550, MassErrorMass: -0.00002, Additional information: {'AdditionalColumn2': 'Vallverdu-Queralt et al, 2014, FoodChemistry, doi: 10.1016/j.foodchem.2013.12.106', 'AdditionalColumn1': ''})	2	C11H14O5 (Ion: [M[M+H]+], MassErrorPPM: -0.11657, MassErrorMass: -0.00003); C10H10O4 (Ion: [M[M+CH3OH+H]+], MassErrorPPM: -0.12550, MassErrorMass: -0.00002)	10800000	243000			13600000	357000			1.20786e+07	330000			14200000	378000	53	53	11800000	288000
FP223	MET73		x				X				265.072	5.95	12	1	-				277.112	12.0403	265.071715 - 265.071800	5.932 - 5.954	6.0:15.8	Q Exactive HF (MS lvl: 1, pol: -)	Phe			3	C13H16O7 (Ion: [M[M-H2O-H]-], MassErrorPPM: -0.02564, MassErrorMass: -0.00001); C13H14O6 (Ion: [M[M-H]-], MassErrorPPM: -0.02361, MassErrorMass: -0.00001); C12H12O4 (Ion: [M[M+Fa-H]-], MassErrorPPM: -0.01492, MassErrorMass: -0.00000)
FP445	MET73										268.082	5.95	9	1	-				277.112	9.03019	268.081817 - 268.081899	5.932 - 5.954	6.0:15.8	Q Exactive HF (MS lvl: 1, pol: -)	Phe			6	C9H9N11O (Ion: [M[M-H2O-H]-], MassErrorPPM: 1.90324, MassErrorMass: 0.00055); C12H17NO7 (Ion: [M[M-H2O-H]-], MassErrorPPM: -2.79896, MassErrorMass: -0.00080); C9H7N11 (Ion: [M[M-H]-], MassErrorPPM: 2.03434, MassErrorMass: 0.00055); C12H15NO6 (Ion: [M[M-H]-], MassErrorPPM: -2.98258, MassErrorMass: -0.00080); C11H13N5O2 (Ion: [M[M+Na-2H]-], MassErrorPPM: 1.09030, MassErrorMass: 0.00027); C11H21NOS2…
FP510	MET74		x		X						385.114	5.95	9	1	-				394.144	9.03019	385.114180 - 385.114454	5.946 - 5.951	7.0:4.0	Q Exactive HF (MS lvl: 1, pol: -)	Phe	1	(Name: Sinapic acid-C-hexoside, Type: [M-H]-, Num: 61, Formula: C17H22O10, RT: None, MassErrorPPM: 0.75838, MassErrorMass: 0.00029, Additional information: {'AdditionalColumn2': 'Vallverdu-Queralt et al, 2014, FoodChemistry, doi: 10.1016/j.foodchem.2013.12.106', 'AdditionalColumn1': ''})	33	C10H24N6O9S (Ion: [M[M-H2O-H]-], MassErrorPPM: -0.97535, MassErrorMass: -0.00039); C15H12N14O (Ion: [M[M-H2O-H]-], MassErrorPPM: 0.75675, MassErrorMass: 0.00031); C15H20N10S2 (Ion: [M[M-H2O-H]-], MassErrorPPM: 1.91232, MassErrorMass: 0.00077); C17H24O11 (Ion: [M[M-H2O-H]-], MassErrorPPM: 0.72211, MassErrorMass: 0.00029); C18H20N4O7 (Ion: [M[M-H2O-H]-], MassErrorPPM: -2.58374, MassErrorMass: -0.00…	7200000	3020000				1310000			6.37941e+06	2390000				1780000				1280000
FP484	MET75		x	X	X	X		0.911617	0.99931		355.104	6	9	1	-	[M-H]-	391.0801-ClH,418.0993-HNO3,429.1038-C2H2O3	356.111	364.134	9.03019	355.103377 - 355.103823	5.988 - 6.012	4.1:4.0	Q Exactive HF (MS lvl: 1, pol: -)	Phe	1	(Name: Ferulic acid-O-hexoside, Type: M match, Num: 59, Formula: C16H20O9, RT: None, MassErrorPPM: 0.52135, MassErrorMass: 0.00019, Additional information: {'AdditionalColumn2': 'Vallverdu-Queralt et al, 2014, FoodChemistry, doi: 10.1016/j.foodchem.2013.12.106', 'AdditionalColumn1': ''})	4	C9H20N6O7S (Ion: [M], MassErrorPPM: -1.40502, MassErrorMass: -0.00050); C9H28N2O6S3 (Ion: [M], MassErrorPPM: -0.09363, MassErrorMass: -0.00003); C16H20O9 (Ion: [M], MassErrorPPM: 0.52135, MassErrorMass: 0.00019); C17H24O4S2 (Ion: [M], MassErrorPPM: -1.91890, MassErrorMass: -0.00068)	9080000	3250000	158	55	7470000	3300000	195	58	7.99853e+06	3160000	180	55	6750000	2730000	200	55	7810000	3320000	183	48
FP120	MET75										195.065	6	9	1	+				204.095	9.03019	195.065254 - 195.065367	5.995 - 6.017	4.0:4.4	Q Exactive HF (MS lvl: 1, pol: +)	Phe	1	(Name: Ferulic acid, Type: [M+H]+, Num: 67, Formula: C10H10O4, RT: None, MassErrorPPM: 0.62059, MassErrorMass: 0.00012, Additional information: {'AdditionalColumn2': 'Vallverdu-Queralt et al, 2014, FoodChemistry, doi: 10.1016/j.foodchem.2013.12.106', 'AdditionalColumn1': ''})	2	C10H10O4 (Ion: [M[M+H]+], MassErrorPPM: 0.62059, MassErrorMass: 0.00012); C9H6O3 (Ion: [M[M+CH3OH+H]+], MassErrorPPM: 0.75559, MassErrorMass: 0.00012)	3080000	1280000	37	55	2670000	1400000	40	58	2.68094e+06	1270000	45	55	2200000	1100000	48	56	2720000	1330000	41	48
FP518	MET75										391.08	5.99	9	1	-	[M+Cl]-		356.111	400.11	9.03019	391.080137 - 391.080137	5.992 - 5.992	4.0:4.0	Q Exactive HF (MS lvl: 1, pol: -)	Phe	1	(Name: Ferulic acid-O-hexoside, Type: M match, Num: 59, Formula: C16H20O9, RT: None, MassErrorPPM: -0.00060, MassErrorMass: -0.00000, Additional information: {'AdditionalColumn2': 'Vallverdu-Queralt et al, 2014, FoodChemistry, doi: 10.1016/j.foodchem.2013.12.106', 'AdditionalColumn1': ''})	4	C9H20N6O7S (Ion: [M], MassErrorPPM: -1.92697, MassErrorMass: -0.00069); C9H28N2O6S3 (Ion: [M], MassErrorPPM: -0.61558, MassErrorMass: -0.00022); C16H20O9 (Ion: [M], MassErrorPPM: -0.00060, MassErrorMass: -0.00000); C17H24O4S2 (Ion: [M], MassErrorPPM: -2.44085, MassErrorMass: -0.00087)	242000	96400			234000	105000			206373	96700	187	55	200000	93900			278000	108000
FP536	MET75										418.099	6	9	1	-				427.129	9.03019	418.099044 - 418.099550	5.989 - 6.012	4.0:4.0	Q Exactive HF (MS lvl: 1, pol: -)	Phe			50	C9H23N7O11S (Ion: [M[M-H2O-H]-], MassErrorPPM: -1.09988, MassErrorMass: -0.00048); C14H11N15O3 (Ion: [M[M-H2O-H]-], MassErrorPPM: 0.50152, MassErrorMass: 0.00022); C14H19N11O2S2 (Ion: [M[M-H2O-H]-], MassErrorPPM: 1.56989, MassErrorMass: 0.00069); C14H27N7OS4 (Ion: [M[M-H2O-H]-], MassErrorPPM: 2.63825, MassErrorMass: 0.00115); C16H23NO13 (Ion: [M[M-H2O-H]-], MassErrorPPM: 0.46949, MassErrorMass: 0…	779000	306000	176	55	603000	304000	213	58	680125	297000	196	55	544000	273000	219	55	613000	265000	202	48
FP549	MET75										429.104	5.97	9	1	-	[M-H2O-H]-		448.122	438.134	9.03019	429.103583 - 429.103948	5.968 - 5.972	5.0:4.0	Q Exactive HF (MS lvl: 1, pol: -)	Phe			12	C11H24N6O11S (Ion: [M], MassErrorPPM: -1.71496, MassErrorMass: -0.00077); C11H32N2O10S3 (Ion: [M], MassErrorPPM: -0.67283, MassErrorMass: -0.00030); C15H16N10O7 (Ion: [M], MassErrorPPM: 2.82845, MassErrorMass: 0.00127); C16H12N14O3 (Ion: [M], MassErrorPPM: -0.15288, MassErrorMass: -0.00007); C16H20N10O2S2 (Ion: [M], MassErrorPPM: 0.88925, MassErrorMass: 0.00040); C16H28N6OS4 (Ion: [M], MassErrorP…	1810000	103000			1480000	94300	220	57	1.33186e+06	92800	203	54	1560000	99200	227	54	1300000	86600
FP579	MET75										469.096	6	9	1	-	[M+Na-2H]-		448.122	478.127	9.03019	469.096157 - 469.096644	5.988 - 6.012	4.0:4.0	Q Exactive HF (MS lvl: 1, pol: -)	Phe			11	C11H24N6O11S (Ion: [M], MassErrorPPM: -1.41144, MassErrorMass: -0.00063); C11H32N2O10S3 (Ion: [M], MassErrorPPM: -0.36931, MassErrorMass: -0.00017); C16H12N14O3 (Ion: [M], MassErrorPPM: 0.15063, MassErrorMass: 0.00007); C16H20N10O2S2 (Ion: [M], MassErrorPPM: 1.19276, MassErrorMass: 0.00053); C16H28N6OS4 (Ion: [M], MassErrorPPM: 2.23489, MassErrorMass: 0.00100); C18H24O13 (Ion: [M], MassErrorPPM: …	1330000	523000	196	55	1200000	593000	241	58	1.15894e+06	516000	218	55	979000	472000	242	55	1200000	552000	226	48
FP386	MET76		x				X				167.035	6.06	8	1	-		211.0249-CO2		175.061	8.02684	167.034916 - 167.035052	6.053 - 6.071	7.8:3.0	Q Exactive HF (MS lvl: 1, pol: -)	Phe	1	(Name: Vanillic acid, Type: [M-H]-, Num: 62, Formula: C8H8O4, RT: None, MassErrorPPM: -0.10607, MassErrorMass: -0.00002, Additional information: {'AdditionalColumn2': 'Vallverdu-Queralt et al, 2014, FoodChemistry, doi: 10.1016/j.foodchem.2013.12.106', 'AdditionalColumn1': ''})	2	C8H10O5 (Ion: [M[M-H2O-H]-], MassErrorPPM: -0.10118, MassErrorMass: -0.00002); C8H8O4 (Ion: [M[M-H]-], MassErrorPPM: -0.10607, MassErrorMass: -0.00002)	107000				88700								105000
FP330	MET76										123.045	6.05	7	1	-		167.0350-CO2		130.069	7.02348	123.045177 - 123.045177	6.053 - 6.053	4.0:5.0	Q Exactive HF (MS lvl: 1, pol: -)	Phe			2	C7H10O3 (Ion: [M[M-H2O-H]-], MassErrorPPM: 0.15527, MassErrorMass: 0.00002); C7H8O2 (Ion: [M[M-H]-], MassErrorPPM: 0.18587, MassErrorMass: 0.00002)
FP430	MET76										211.025	6.07	9	1	-				220.055	9.03019	211.024872 - 211.024872	6.073 - 6.073	4.0:5.0	Q Exactive HF (MS lvl: 1, pol: -)	Phe			2	C9H10O7 (Ion: [M[M-H2O-H]-], MassErrorPPM: 0.24751, MassErrorMass: 0.00006); C9H8O6 (Ion: [M[M-H]-], MassErrorPPM: 0.27326, MassErrorMass: 0.00006)
FP620	MET77		x	X	X	X		0.898567	0.998956		583.204	6.08	9	1	-				592.234	9.03019	583.203496 - 583.204089	6.067 - 6.087	5.0:4.8	Q Exactive HF (MS lvl: 1, pol: -)	Phe			165	C13H30N16O12 (Ion: [M[M-H2O-H]-], MassErrorPPM: -2.08765, MassErrorMass: -0.00126); C13H38N12O11S2 (Ion: [M[M-H2O-H]-], MassErrorPPM: -1.31219, MassErrorMass: -0.00079); C17H30N16O7S (Ion: [M[M-H2O-H]-], MassErrorPPM: 2.06862, MassErrorMass: 0.00125); C17H38N12O6S3 (Ion: [M[M-H2O-H]-], MassErrorPPM: 2.84409, MassErrorMass: 0.00171); C18H26N20O3S (Ion: [M[M-H2O-H]-], MassErrorPPM: -0.14983, MassEr…	9230000	283000	220	56	11900000	409000	274	59	1.03315e+07	281000	242	56	12400000	388000	268	58	12600000	387000	255	49
FP38	MET77										561.194	6.06	18	1	+	[M+Na]+		538.205	579.254	18.0604	561.194257 - 561.194257	6.057 - 6.057	5.0:4.0	Q Exactive HF (MS lvl: 1, pol: +)	Phe			14	C18H38N2O14S (Ion: [M], MassErrorPPM: 1.22527, MassErrorMass: 0.00066); C19H34N6O10S (Ion: [M], MassErrorPPM: -1.25705, MassErrorMass: -0.00068); C19H42N2O9S3 (Ion: [M], MassErrorPPM: -0.38935, MassErrorMass: -0.00021); C20H38N6O5S3 (Ion: [M], MassErrorPPM: -2.87168, MassErrorMass: -0.00155); C20H46N2O4S5 (Ion: [M], MassErrorPPM: -2.00398, MassErrorMass: -0.00108); C23H26N10O6 (Ion: [M], MassErro…	7200000	146000			8590000	223000			7.63192e+06	171000			8430000	211000	119	57	8740000	197000
FP292	MET77										583.204	6.08	18	1	-	[M+Fa-H]-		538.206	601.264	18.0604	583.203495 - 583.204089	6.067 - 6.087	5.0:4.0	Q Exactive HF (MS lvl: 1, pol: -)	Phe			14	C18H38N2O14S (Ion: [M], MassErrorPPM: 2.29821, MassErrorMass: 0.00124); C19H34N6O10S (Ion: [M], MassErrorPPM: -0.18411, MassErrorMass: -0.00010); C19H42N2O9S3 (Ion: [M], MassErrorPPM: 0.68358, MassErrorMass: 0.00037); C20H30N10O6S (Ion: [M], MassErrorPPM: -2.66644, MassErrorMass: -0.00144); C20H38N6O5S3 (Ion: [M], MassErrorPPM: -1.79874, MassErrorMass: -0.00097); C20H46N2O4S5 (Ion: [M], MassError…	9230000	210000	250	57	11900000	327000	315	60	1.03315e+07	221000	275	57	12400000	302000	304	57	12600000	307000	291	50
FP558	MET78		x	X				1	1		439.086	6.09	9	1	-				448.116	9.03019	439.085845 - 439.085845	6.088 - 6.088	11.0:3.0	Q Exactive HF (MS lvl: 1, pol: -)	Phe			64	C9H22N12O4S3 (Ion: [M[M-H2O-H]-], MassErrorPPM: -2.68210, MassErrorMass: -0.00123); C13H14N16S2 (Ion: [M[M-H2O-H]-], MassErrorPPM: 1.76230, MassErrorMass: 0.00081); C15H18N6O11 (Ion: [M[M-H2O-H]-], MassErrorPPM: 0.71232, MassErrorMass: 0.00033); C15H26N2O10S2 (Ion: [M[M-H2O-H]-], MassErrorPPM: 1.73174, MassErrorMass: 0.00079); C16H14N10O7 (Ion: [M[M-H2O-H]-], MassErrorPPM: -2.20405, MassErrorMass…	230000	30300			277000	124000	226	61	240298	54000			256000	36500			250000	62800
FP428	MET79		x	X			X	1	1		209.009	6.09	9	1	-				218.039	9.03019	209.009147 - 209.009204	6.090 - 6.095	5.0:5.0	Q Exactive HF (MS lvl: 1, pol: -)	Phe			2	C9H8O7 (Ion: [M[M-H2O-H]-], MassErrorPPM: 0.04386, MassErrorMass: 0.00001); C9H6O6 (Ion: [M[M-H]-], MassErrorPPM: 0.05239, MassErrorMass: 0.00001)	16200				17100				21106.7				14900				21400
FP385	MET79										165.019	6.09	8	1	-		209.0092-CO2		173.046	8.02684	165.019324 - 165.019324	6.094 - 6.094	4.0:4.0	Q Exactive HF (MS lvl: 1, pol: -)	Phe			2	C8H8O5 (Ion: [M[M-H2O-H]-], MassErrorPPM: -0.05791, MassErrorMass: -0.00001); C8H6O4 (Ion: [M[M-H]-], MassErrorPPM: -0.05817, MassErrorMass: -0.00001)	160000				154000				155015				149000				115000
FP335_HydroxybenzoicAcid	MET80	ID_HydroxybenzoicAcid	x				X				137.024	6.15	7	1	-				144.048	7.02348	137.024388 - 137.024439	6.134 - 6.156	4.0:4.2	Q Exactive HF (MS lvl: 1, pol: -)	Phe	2	(Name: p-Hydroxybenzoic acid, Type: [M-H]-, Num: 46, Formula: C7H6O3, RT: None, MassErrorPPM: -0.01465, MassErrorMass: -0.00000, Additional information: {'AdditionalColumn2': 'Vallverdu-Queralt et al, 2014, FoodChemistry, doi: 10.1016/j.foodchem.2013.12.106', 'AdditionalColumn1': ''});(Name: m-Hydroxybenzoic acid, Type: [M-H]-, Num: 50, Formula: C7H6O3, RT: None, MassErrorPPM: -0.01465, MassError…	2	C7H8O4 (Ion: [M[M-H2O-H]-], MassErrorPPM: -0.01937, MassErrorMass: -0.00000); C7H6O3 (Ion: [M[M-H]-], MassErrorPPM: -0.01465, MassErrorMass: -0.00000)
FP527	MET81		x				X				403.103	6.17	9	1	-				412.133	9.03019	403.103070 - 403.103374	6.158 - 6.174	3.8:4.0	Q Exactive HF (MS lvl: 1, pol: -)	Phe	4	(Name: DFA, hydrated 1, Type: [M-H]-, Num: 88, Formula: C20H20O9, RT: None, MassErrorPPM: -0.73052, MassErrorMass: -0.00030, Additional information: {'AdditionalColumn2': 'Bento-Silva et al, 2020, Foods, doi: 10.3390/foods9101471; Ferulic Acid Dehydrodimers; statedmz403', 'AdditionalColumn1': ''});(Name: DFA, hydrated 2, Type: [M-H]-, Num: 90, Formula: C20H20O9, RT: None, MassErrorPPM: -0.73052, …	47	C10H22N12OS3 (Ion: [M[M-H2O-H]-], MassErrorPPM: 1.97761, MassErrorMass: 0.00083); C12H26N2O12S (Ion: [M[M-H2O-H]-], MassErrorPPM: 0.83813, MassErrorMass: 0.00035); C13H22N6O8S (Ion: [M[M-H2O-H]-], MassErrorPPM: -2.32684, MassErrorMass: -0.00098); C13H30N2O7S3 (Ion: [M[M-H2O-H]-], MassErrorPPM: -1.22052, MassErrorMass: -0.00052); C17H14N10O4 (Ion: [M[M-H2O-H]-], MassErrorPPM: 2.49642, MassErrorMas…
FP171	MET81										387.107	6.16	9	1	+		403.1032-O		396.138	9.03019	387.107177 - 387.107420	6.161 - 6.168	4.5:4.0	Q Exactive HF (MS lvl: 1, pol: +)	Phe	13	(Name: 8-80-DFAc, Type: [M+H]+, Num: 87, Formula: C20H18O8, RT: None, MassErrorPPM: -0.38266, MassErrorMass: -0.00015, Additional information: {'AdditionalColumn2': 'Bento-Silva et al, 2020, Foods, doi: 10.3390/foods9101471; Ferulic Acid Dehydrodimers; statedmz385', 'AdditionalColumn1': ''});(Name: 8-80-DFA, Type: [M+H]+, Num: 89, Formula: C20H18O8, RT: None, MassErrorPPM: -0.38266, MassErrorMass…	29	C12H22N2O10S (Ion: [M[M+H]+], MassErrorPPM: 1.30084, MassErrorMass: 0.00050); C13H18N6O6S (Ion: [M[M+H]+], MassErrorPPM: -2.15940, MassErrorMass: -0.00083); C13H26N2O5S3 (Ion: [M[M+H]+], MassErrorPPM: -0.94987, MassErrorMass: -0.00037); C20H18O8 (Ion: [M[M+H]+], MassErrorPPM: -0.38266, MassErrorMass: -0.00015); C21H22O3S2 (Ion: [M[M+H]+], MassErrorPPM: -2.63337, MassErrorMass: -0.00102); C12H19NO…	94000				92700				89732.2				116000				107000
FP21	MET81										387.107	6.16	18	1	+		403.1032-O		405.168	18.0604	387.107417 - 387.107417	6.161 - 6.161	5.0:4.0	Q Exactive HF (MS lvl: 1, pol: +)	Phe	12	(Name: 8-80-DFAc, Type: [M+H]+, Num: 87, Formula: C20H18O8, RT: None, MassErrorPPM: -0.07546, MassErrorMass: -0.00003, Additional information: {'AdditionalColumn2': 'Bento-Silva et al, 2020, Foods, doi: 10.3390/foods9101471; Ferulic Acid Dehydrodimers; statedmz385', 'AdditionalColumn1': ''});(Name: 8-80-DFA, Type: [M+H]+, Num: 89, Formula: C20H18O8, RT: None, MassErrorPPM: -0.07546, MassErrorMass…	7	C20H18O8 (Ion: [M[M+H]+], MassErrorPPM: -0.07546, MassErrorMass: -0.00003); C21H22O3S2 (Ion: [M[M+H]+], MassErrorPPM: -2.32617, MassErrorMass: -0.00090); C19H16N4O4 (Ion: [M[M+Na]+], MassErrorPPM: 2.86408, MassErrorMass: 0.00104); C20H12N8 (Ion: [M[M+Na]+], MassErrorPPM: -0.80506, MassErrorMass: -0.00029); C19H14O7 (Ion: [M[M+CH3OH+H]+], MassErrorPPM: -0.07664, MassErrorMass: -0.00003); C20H18O2S…	94000				92700				89732.2				116000				107000
FP260	MET81										403.103	6.17	18	1	-				421.164	18.0604	403.103071 - 403.103553	6.158 - 6.174	3.8:4.0	Q Exactive HF (MS lvl: 1, pol: -)	Phe	4	(Name: DFA, hydrated 1, Type: [M-H]-, Num: 88, Formula: C20H20O9, RT: None, MassErrorPPM: -0.62130, MassErrorMass: -0.00025, Additional information: {'AdditionalColumn2': 'Bento-Silva et al, 2020, Foods, doi: 10.3390/foods9101471; Ferulic Acid Dehydrodimers; statedmz403', 'AdditionalColumn1': ''});(Name: DFA, hydrated 2, Type: [M-H]-, Num: 90, Formula: C20H20O9, RT: None, MassErrorPPM: -0.62130, …	13	C18H10N14 (Ion: [M[M-H2O-H]-], MassErrorPPM: -0.56399, MassErrorMass: -0.00024); C20H22O10 (Ion: [M[M-H2O-H]-], MassErrorPPM: -0.59716, MassErrorMass: -0.00025); C21H26O5S2 (Ion: [M[M-H2O-H]-], MassErrorPPM: -2.65581, MassErrorMass: -0.00112); C25H18N4OS (Ion: [M[M-H2O-H]-], MassErrorPPM: 2.16745, MassErrorMass: 0.00091); C20H20O9 (Ion: [M[M-H]-], MassErrorPPM: -0.62130, MassErrorMass: -0.00025);…
FP583	MET82		x	X	X	X		0.823536	0.994505	x	481.097	6.18	9	1	-	[M+Fa-H]-		436.098	490.127	9.03019	481.096220 - 481.096771	6.166 - 6.189	4.6:4.6	Q Exactive HF (MS lvl: 1, pol: -)	Phe			12	C9H16N12O7S (Ion: [M], MassErrorPPM: -0.55228, MassErrorMass: -0.00024); C9H24N8O6S3 (Ion: [M], MassErrorPPM: 0.51858, MassErrorMass: 0.00023); C10H20N12O2S3 (Ion: [M], MassErrorPPM: -2.54495, MassErrorMass: -0.00111); C10H28N8OS5 (Ion: [M], MassErrorPPM: -1.47409, MassErrorMass: -0.00064); C16H16N6O9 (Ion: [M], MassErrorPPM: 1.02076, MassErrorMass: 0.00045); C16H24N2O8S2 (Ion: [M], MassErrorPPM:…	4680000	320000	199	58	4530000	336000	246	62	4.62124e+06	351000	223	58	4480000	360000	247	60	4560000	331000	231	51
FP136	MET82										239.091	6.18	9	1	+		323.0761-C3O3,323.0761-ClH3NO2		248.122	9.03019	239.091343 - 239.091468	6.172 - 6.195	4.0:4.0	Q Exactive HF (MS lvl: 1, pol: +)	Phe			2	C12H14O5 (Ion: [M[M+H]+], MassErrorPPM: 0.00147, MassErrorMass: 0.00000); C11H10O4 (Ion: [M[M+CH3OH+H]+], MassErrorPPM: 0.01140, MassErrorMass: 0.00000)	9380000	623000	43	58	10000000	725000	46	62	9.32234e+06	692000	50	58	10100000	749000	55	60	10200000	731000	47	51
FP149	MET82										323.076	6.18	9	1	+		415.1234-ClH11NO2,415.1234-C3H8O3		332.106	9.03019	323.076040 - 323.076197	6.172 - 6.199	4.0:4.0	Q Exactive HF (MS lvl: 1, pol: +)	Phe			9	C15H14O8 (Ion: [M[M+H]+], MassErrorPPM: -0.08960, MassErrorMass: -0.00003); C16H18O3S2 (Ion: [M[M+H]+], MassErrorPPM: -2.78778, MassErrorMass: -0.00090); C15H8N8 (Ion: [M[M+Na]+], MassErrorPPM: -0.97591, MassErrorMass: -0.00029); C14H10O7 (Ion: [M[M+CH3OH+H]+], MassErrorPPM: -0.09260, MassErrorMass: -0.00003); C12H12N8O (Ion: [M[M+K]+], MassErrorPPM: -1.57633, MassErrorMass: -0.00045); C12H20N4S2…	16700000	1160000	51	58	18200000	1260000	56	62	1.65692e+07	1170000	61	58	18500000	1300000	66	60	18700000	1290000	59	51
FP533	MET82										413.109	6.18	9	1	-	[M-H]-	415.1234-H2	414.116	422.139	9.03019	413.108734 - 413.109299	6.166 - 6.192	4.0:4.0	Q Exactive HF (MS lvl: 1, pol: -)	Phe			9	C11H22N6O9S (Ion: [M], MassErrorPPM: -1.36956, MassErrorMass: -0.00057); C11H30N2O8S3 (Ion: [M], MassErrorPPM: -0.24186, MassErrorMass: -0.00010); C12H34N2O3S5 (Ion: [M], MassErrorPPM: -2.34030, MassErrorMass: -0.00097); C16H10N14O (Ion: [M], MassErrorPPM: 0.32079, MassErrorMass: 0.00013); C16H18N10S2 (Ion: [M], MassErrorPPM: 1.44849, MassErrorMass: 0.00060); C18H22O11 (Ion: [M], MassErrorPPM: 0.…	96100000	7080000	173	58	105000000	8080000	210	62	9.3795e+07	7460000	193	58	103000000	8220000	216	60	106000000	8080000	199	51
FP185	MET82										415.123	6.18	9	1	+	[M+H]+	481.0965-ClHNO	414.116	424.154	9.03019	415.123281 - 415.123498	6.172 - 6.179	4.0:4.0	Q Exactive HF (MS lvl: 1, pol: +)	Phe			9	C11H22N6O9S (Ion: [M], MassErrorPPM: -1.91136, MassErrorMass: -0.00079); C11H30N2O8S3 (Ion: [M], MassErrorPPM: -0.78366, MassErrorMass: -0.00032); C12H34N2O3S5 (Ion: [M], MassErrorPPM: -2.88210, MassErrorMass: -0.00119); C16H10N14O (Ion: [M], MassErrorPPM: -0.22102, MassErrorMass: -0.00009); C16H18N10S2 (Ion: [M], MassErrorPPM: 0.90669, MassErrorMass: 0.00038); C18H22O11 (Ion: [M], MassErrorPPM: …	19500000	1440000	61	58	21900000	1700000	66	62	1.91625e+07	1550000	68	58	20400000	1670000	76	60	23000000	1780000	66	51
FP195	MET82										437.105	6.18	9	1	+	[M+Na]+,[M+H]+	481.0965-CO2	414.116152496,436.098094496	446.135	9.03019	437.105271 - 437.105482	6.172 - 6.194	4.0:5.0	Q Exactive HF (MS lvl: 1, pol: +)	Phe			20	C11H22N6O9S (Ion: [M], MassErrorPPM: -1.80747, MassErrorMass: -0.00075); C11H30N2O8S3 (Ion: [M], MassErrorPPM: -0.67977, MassErrorMass: -0.00028); C12H34N2O3S5 (Ion: [M], MassErrorPPM: -2.77822, MassErrorMass: -0.00115); C16H10N14O (Ion: [M], MassErrorPPM: -0.11713, MassErrorMass: -0.00005); C16H18N10S2 (Ion: [M], MassErrorPPM: 1.01058, MassErrorMass: 0.00042); C18H22O11 (Ion: [M], MassErrorPPM: …	12500000	720000	67	58	11700000	759000	76	62	1.20356e+07	800000	77	58	12600000	845000	85	60	12100000	778000	74	51
FP651	MET82										827.227	6.19	9	1	-	[M-H]-		828.234	836.256	9.03019	827.226279 - 827.226891	6.186 - 6.189	3.0:3.0	Q Exactive HF (MS lvl: 1, pol: -)	Phe			112	C15H44N18O16S3 (Ion: [M], MassErrorPPM: -0.75712, MassErrorMass: -0.00063); C18H32N22O17 (Ion: [M], MassErrorPPM: 2.75035, MassErrorMass: 0.00228); C19H36N22O12S2 (Ion: [M], MassErrorPPM: 1.70112, MassErrorMass: 0.00141); C19H44N18O11S4 (Ion: [M], MassErrorPPM: 2.26498, MassErrorMass: 0.00188); C19H52N14O10S6 (Ion: [M], MassErrorPPM: 2.82883, MassErrorMass: 0.00234); C20H40N22O7S4 (Ion: [M], Mass…	2160000	299000			2640000	409000	283	63	1.96312e+06	310000	250	59	2590000	384000			2740000	390000
FP652	MET82										849.209	6.18	9	1	-	[M+Na-2H]-		828.234	858.239	9.03019	849.208125 - 849.208793	6.166 - 6.189	3.0:3.3	Q Exactive HF (MS lvl: 1, pol: -)	Phe			112	C15H44N18O16S3 (Ion: [M], MassErrorPPM: -0.75337, MassErrorMass: -0.00062); C18H32N22O17 (Ion: [M], MassErrorPPM: 2.75409, MassErrorMass: 0.00228); C19H36N22O12S2 (Ion: [M], MassErrorPPM: 1.70487, MassErrorMass: 0.00141); C19H44N18O11S4 (Ion: [M], MassErrorPPM: 2.26872, MassErrorMass: 0.00188); C19H52N14O10S6 (Ion: [M], MassErrorPPM: 2.83257, MassErrorMass: 0.00235); C20H40N22O7S4 (Ion: [M], Mass…	1180000	169000			1270000	194000	285	63	1.14796e+06	175000	251	59	1310000	223000	278	59	1300000	194000
FP394	MET83		x	X	X	X		0.886803	0.99855		327.072	6.18	8	1	-				335.099	8.02684	327.072319 - 327.072319	6.182 - 6.182	7.0:7.0	Q Exactive HF (MS lvl: 1, pol: -)	Phe			19	C12H6N14 (Ion: [M[M-H2O-H]-], MassErrorPPM: 0.49963, MassErrorMass: 0.00017); C14H18O10 (Ion: [M[M-H2O-H]-], MassErrorPPM: 0.45918, MassErrorMass: 0.00016); C15H22O5S2 (Ion: [M[M-H2O-H]-], MassErrorPPM: -2.05173, MassErrorMass: -0.00071); C14H16O9 (Ion: [M[M-H]-], MassErrorPPM: 0.48744, MassErrorMass: 0.00016); C15H20O4S2 (Ion: [M[M-H]-], MassErrorPPM: -2.16131, MassErrorMass: -0.00071); C9H22O9S…	7740000	31000			9740000	126000			7.09085e+06	70600			8780000	203000			10500000	224000	132	52
FP124	MET84		x				X				197.081	6.2	9	1	+				206.111	9.03019	197.080955 - 197.080955	6.200 - 6.200	4.0:3.0	Q Exactive HF (MS lvl: 1, pol: +)	Phe	1	(Name: Coumaric acid, Type: [M+CH3OH+H]+, Num: 65, Formula: C9H8O3, RT: None, MassErrorPPM: 0.73552, MassErrorMass: 0.00012, Additional information: {'AdditionalColumn2': 'Vallverdu-Queralt et al, 2014, FoodChemistry, doi: 10.1016/j.foodchem.2013.12.106', 'AdditionalColumn1': ''})	2	C10H12O4 (Ion: [M[M+H]+], MassErrorPPM: 0.60518, MassErrorMass: 0.00012); C9H8O3 (Ion: [M[M+CH3OH+H]+], MassErrorPPM: 0.73552, MassErrorMass: 0.00012)
FP336	MET85		x	X	X	X		0.891418	0.99872		148.077	6.22	7	1	-				155.1	7.02348	148.076739 - 148.076950	6.204 - 6.230	4.2:4.7	Q Exactive HF (MS lvl: 1, pol: -)	Phe			2	C9H13NO2 (Ion: [M[M-H2O-H]-], MassErrorPPM: 0.37071, MassErrorMass: 0.00006); C9H11NO (Ion: [M[M-H]-], MassErrorPPM: 0.42220, MassErrorMass: 0.00006)	960000	1050000	96	59	641000	1070000	118	64	1.02511e+06	1160000	112	60	688000	1160000	126	61	772000	1130000	108	53
FP224	MET86		x				X				265.072	6.22	12	1	-				277.112	12.0403	265.071715 - 265.071800	6.210 - 6.234	19.0:9.2	Q Exactive HF (MS lvl: 1, pol: -)	Phe			3	C13H16O7 (Ion: [M[M-H2O-H]-], MassErrorPPM: -0.02564, MassErrorMass: -0.00001); C13H14O6 (Ion: [M[M-H]-], MassErrorPPM: -0.02361, MassErrorMass: -0.00001); C12H12O4 (Ion: [M[M+Fa-H]-], MassErrorPPM: -0.01492, MassErrorMass: -0.00000)
FP446	MET86										268.082	6.23	9	1	-				277.112	9.03019	268.081817 - 268.081899	6.210 - 6.251	19.0:9.2	Q Exactive HF (MS lvl: 1, pol: -)	Phe			6	C9H9N11O (Ion: [M[M-H2O-H]-], MassErrorPPM: 1.90324, MassErrorMass: 0.00055); C12H17NO7 (Ion: [M[M-H2O-H]-], MassErrorPPM: -2.79896, MassErrorMass: -0.00080); C9H7N11 (Ion: [M[M-H]-], MassErrorPPM: 2.03434, MassErrorMass: 0.00055); C12H15NO6 (Ion: [M[M-H]-], MassErrorPPM: -2.98258, MassErrorMass: -0.00080); C11H13N5O2 (Ion: [M[M+Na-2H]-], MassErrorPPM: 1.09030, MassErrorMass: 0.00027); C11H21NOS2…
FP432	MET87		x				X				225.041	6.25	9	1	-				234.071	9.03019	225.040527 - 225.040527	6.254 - 6.254	4.0:5.0	Q Exactive HF (MS lvl: 1, pol: -)	Phe	1	(Name: Caffeic acid, Type: [M+Fa-H]-, Num: 54, Formula: C9H8O4, RT: None, MassErrorPPM: 0.36798, MassErrorMass: 0.00007, Additional information: {'AdditionalColumn2': 'Vallverdu-Queralt et al, 2014, FoodChemistry, doi: 10.1016/j.foodchem.2013.12.106', 'AdditionalColumn1': ''})	3	C10H12O7 (Ion: [M[M-H2O-H]-], MassErrorPPM: 0.25507, MassErrorMass: 0.00006); C10H10O6 (Ion: [M[M-H]-], MassErrorPPM: 0.27982, MassErrorMass: 0.00006); C9H8O4 (Ion: [M[M+Fa-H]-], MassErrorPPM: 0.36798, MassErrorMass: 0.00007)
FP619	MET88		x	X	X	X		0.891202	0.998712		581.188	6.27	9	1	-				590.218	9.03019	581.187884 - 581.187884	6.267 - 6.267	5.0:5.0	Q Exactive HF (MS lvl: 1, pol: -)	Phe			171	C13H28N16O12 (Ion: [M[M-H2O-H]-], MassErrorPPM: -2.56546, MassErrorMass: -0.00154); C13H36N12O11S2 (Ion: [M[M-H2O-H]-], MassErrorPPM: -1.78739, MassErrorMass: -0.00107); C17H28N16O7S (Ion: [M[M-H2O-H]-], MassErrorPPM: 1.60478, MassErrorMass: 0.00096); C17H36N12O6S3 (Ion: [M[M-H2O-H]-], MassErrorPPM: 2.38285, MassErrorMass: 0.00143); C18H24N20O3S (Ion: [M[M-H2O-H]-], MassErrorPPM: -0.62112, MassEr…	6850000	354000			6950000	311000			7.07885e+06	288000	241	61	7930000	363000			7900000	306000
FP291	MET89		x	X	X	X		0.891202	0.998712		581.188	6.27	18	1	-				599.249	18.0604	581.187692 - 581.188538	6.260 - 6.284	5.0:4.7	Q Exactive HF (MS lvl: 1, pol: -)	Phe			125	C18H24N20O3S (Ion: [M[M-H2O-H]-], MassErrorPPM: -0.11425, MassErrorMass: -0.00007); C18H32N16O2S3 (Ion: [M[M-H2O-H]-], MassErrorPPM: 0.66382, MassErrorMass: 0.00040); C18H40N12OS5 (Ion: [M[M-H2O-H]-], MassErrorPPM: 1.44188, MassErrorMass: 0.00087); C18H48N8S7 (Ion: [M[M-H2O-H]-], MassErrorPPM: 2.21995, MassErrorMass: 0.00133); C19H40N2O17S (Ion: [M[M-H2O-H]-], MassErrorPPM: 2.08833, MassErrorMass…	6850000	337000	249	61	6950000	288000	314	66	7.07885e+06	288000	274	61	7930000	360000	303	62	7900000	335000	290	54
FP624	MET89										590.218	6.27	9	1	-				599.248	9.03019	590.217901 - 590.218554	6.262 - 6.279	4.5:5.0	Q Exactive HF (MS lvl: 1, pol: -)	Phe			158	C13H35N15O11S (Ion: [M[M-H2O-H]-], MassErrorPPM: -0.08969, MassErrorMass: -0.00005); C14H39N15O6S3 (Ion: [M[M-H2O-H]-], MassErrorPPM: -1.51607, MassErrorMass: -0.00092); C15H43N15OS5 (Ion: [M[M-H2O-H]-], MassErrorPPM: -2.94244, MassErrorMass: -0.00179); C16H43N5O17S (Ion: [M[M-H2O-H]-], MassErrorPPM: -2.30558, MassErrorMass: -0.00140); C18H23N23O3 (Ion: [M[M-H2O-H]-], MassErrorPPM: 1.05929, MassE…	354000	337000	221	60	311000	288000			288336	288000			363000	360000			306000	335000	256	55
FP8	MET90		x	X	X	X		0.902436	0.999071		357.133	6.27	18	1	+				375.193	18.0604	357.133072 - 357.133072	6.273 - 6.273	5.0:4.0	Q Exactive HF (MS lvl: 1, pol: +)	Phe			5	C20H20O6 (Ion: [M[M+H]+], MassErrorPPM: -0.54526, MassErrorMass: -0.00019); C21H24OS2 (Ion: [M[M+H]+], MassErrorPPM: -2.98541, MassErrorMass: -0.00106); C19H18N4O2 (Ion: [M[M+Na]+], MassErrorPPM: 2.62707, MassErrorMass: 0.00088); C19H16O5 (Ion: [M[M+CH3OH+H]+], MassErrorPPM: -0.59297, MassErrorMass: -0.00019); C22H20N2 (Ion: [M[M+2Na-H]+], MassErrorPPM: -2.35833, MassErrorMass: -0.00074)	5440000	265000			5500000	254000			5.86346e+06	241000			6460000	343000	108	62	6280000	254000
FP561	MET91		x	X	X	X		0.895789	0.998868	x	443.12	6.3	9	1	-				452.15	9.03019	443.119166 - 443.119883	6.299 - 6.311	4.0:4.0	Q Exactive HF (MS lvl: 1, pol: -)	Phe			64	C9H26N12O4S3 (Ion: [M[M-H2O-H]-], MassErrorPPM: 2.46515, MassErrorMass: 0.00114); C12H26N6O11S (Ion: [M[M-H2O-H]-], MassErrorPPM: -1.46658, MassErrorMass: -0.00068); C12H34N2O10S3 (Ion: [M[M-H2O-H]-], MassErrorPPM: -0.45606, MassErrorMass: -0.00021); C13H38N2O5S5 (Ion: [M[M-H2O-H]-], MassErrorPPM: -2.33645, MassErrorMass: -0.00108); C16H18N10O7 (Ion: [M[M-H2O-H]-], MassErrorPPM: 2.93904, MassErro…	5470000	569000	186	62	4620000	546000	229	67	4.24559e+06	491000	208	62	4460000	559000	231	64	4410000	489000	212	57
FP455	MET91										293.115	6.32	9	1	-	[M-H]-		294.122	302.144	9.03019	293.114412 - 293.114842	6.302 - 6.337	4.6:4.0	Q Exactive HF (MS lvl: 1, pol: -)	Phe			2	C14H18N2O5 (Ion: [M], MassErrorPPM: 1.08024, MassErrorMass: 0.00032); C15H22N2S2 (Ion: [M], MassErrorPPM: -1.87431, MassErrorMass: -0.00055)	515000	879000	141	63	461000	1280000	180	68	592699	1150000	165	64	479000	1310000	184	65	499000	1190000	168	59
FP147	MET91										295.129	6.32	9	1	+	[M+H]+		294.122	304.159	9.03019	295.128726 - 295.128838	6.304 - 6.334	4.8:4.5	Q Exactive HF (MS lvl: 1, pol: +)	Phe			1	C14H18N2O5 (Ion: [M], MassErrorPPM: -0.20357, MassErrorMass: -0.00006)	1990000	3880000	50	63	1800000	5840000	55	68	2.24749e+06	5180000	60	63	2160000	5690000	64	65	1990000	5350000	57	58
FP485	MET91										355.104	6.29	9	1	-		443.1195-C3H4O3,443.1195-ClH7NO2		364.134	9.03019	355.103649 - 355.103793	6.284 - 6.302	3.0:3.0	Q Exactive HF (MS lvl: 1, pol: -)	Phe	1	(Name: Ferulic acid-O-hexoside, Type: [M-H]-, Num: 59, Formula: C16H20O9, RT: None, MassErrorPPM: 0.70549, MassErrorMass: 0.00025, Additional information: {'AdditionalColumn2': 'Vallverdu-Queralt et al, 2014, FoodChemistry, doi: 10.1016/j.foodchem.2013.12.106', 'AdditionalColumn1': ''})	24	C9H22N6O8S (Ion: [M[M-H2O-H]-], MassErrorPPM: -1.16478, MassErrorMass: -0.00044); C14H10N14 (Ion: [M[M-H2O-H]-], MassErrorPPM: 0.70627, MassErrorMass: 0.00026); C16H22O10 (Ion: [M[M-H2O-H]-], MassErrorPPM: 0.66885, MassErrorMass: 0.00025); C17H18N4O6 (Ion: [M[M-H2O-H]-], MassErrorPPM: -2.90218, MassErrorMass: -0.00109); C17H26O5S2 (Ion: [M[M-H2O-H]-], MassErrorPPM: -1.65393, MassErrorMass: -0.000…	3040000	359000			3000000	755000	196	65	2.9845e+06	493000			3260000	551000	201	63	3040000	550000	184	56
FP443	MET92		x	X	X		X	0.904768	0.999136		265.035	6.32	9	1	-				274.066	9.03019	265.035382 - 265.035659	6.314 - 6.331	7.0:6.8	Q Exactive HF (MS lvl: 1, pol: -)	Phe			6	C12H12O8 (Ion: [M[M-H2O-H]-], MassErrorPPM: 0.34826, MassErrorMass: 0.00010); C13H16O3S2 (Ion: [M[M-H2O-H]-], MassErrorPPM: -2.71103, MassErrorMass: -0.00077); C12H10O7 (Ion: [M[M-H]-], MassErrorPPM: 0.37559, MassErrorMass: 0.00010); C13H14O2S2 (Ion: [M[M-H]-], MassErrorPPM: -2.89080, MassErrorMass: -0.00077); C9H8N8 (Ion: [M[M+K-2H]-], MassErrorPPM: -1.39892, MassErrorMass: -0.00032); C11H8O5 (I…	170000				153000				136588				166000				145000
FP576	MET93		x	X	X	X		0.831929	0.995252	x	463.088	6.38	9	1	-	[M-H]-	465.1026-H2	464.096	472.118	9.03019	463.088121 - 463.088744	6.375 - 6.394	5.0:5.0	Q Exactive HF (MS lvl: 1, pol: -)	Phe	1	(Name: Quercetin-3-O-glucoside, Type: M match, Num: 71, Formula: C21H20O12, RT: None, MassErrorPPM: 0.51501, MassErrorMass: 0.00024, Additional information: {'AdditionalColumn2': 'Vallverdu-Queralt et al, 2014, FoodChemistry, doi: 10.1016/j.foodchem.2013.12.106', 'AdditionalColumn1': ''})	13	C11H20N12O3S3 (Ion: [M], MassErrorPPM: 2.95201, MassErrorMass: 0.00137); C13H24N2O14S (Ion: [M], MassErrorPPM: 1.91559, MassErrorMass: 0.00089); C14H20N6O10S (Ion: [M], MassErrorPPM: -0.96313, MassErrorMass: -0.00045); C14H28N2O9S3 (Ion: [M], MassErrorPPM: 0.04313, MassErrorMass: 0.00002); C15H24N6O5S3 (Ion: [M], MassErrorPPM: -2.83559, MassErrorMass: -0.00132); C15H32N2O4S5 (Ion: [M], MassErrorP…	138000000	583000			169000000	3150000	238	69	151487696	1510000	216	65	148000000	2010000	240	67	118000000	1270000	224	60
FP377	MET93										465.094	6.36	7	1	-				472.118	7.02348	465.093575 - 465.093575	6.360 - 6.360	5.0:5.0	Q Exactive HF (MS lvl: 1, pol: -)	Phe			78	C13H20N14OS3 (Ion: [M[M-H2O-H]-], MassErrorPPM: 1.54606, MassErrorMass: 0.00075); C13H28N10S5 (Ion: [M[M-H2O-H]-], MassErrorPPM: 2.51071, MassErrorMass: 0.00122); C15H24N4O12S (Ion: [M[M-H2O-H]-], MassErrorPPM: 0.55248, MassErrorMass: 0.00027); C15H32O11S3 (Ion: [M[M-H2O-H]-], MassErrorPPM: 1.51714, MassErrorMass: 0.00073); C16H20N8O8S (Ion: [M[M-H2O-H]-], MassErrorPPM: -2.20721, MassErrorMass: -…	5910000	583000			7130000	3150000			6.21107e+06	1510000			6140000	2010000	150	66	4750000	1270000
FP204	MET93										465.103	6.39	9	1	+	[M+H]+		464.095	474.133	9.03019	465.102469 - 465.102821	6.385 - 6.392	5.0:5.0	Q Exactive HF (MS lvl: 1, pol: +)	Phe	1	(Name: Quercetin-3-O-glucoside, Type: M match, Num: 71, Formula: C21H20O12, RT: None, MassErrorPPM: -0.29896, MassErrorMass: -0.00014, Additional information: {'AdditionalColumn2': 'Vallverdu-Queralt et al, 2014, FoodChemistry, doi: 10.1016/j.foodchem.2013.12.106', 'AdditionalColumn1': ''})	13	C11H20N12O3S3 (Ion: [M], MassErrorPPM: 2.13803, MassErrorMass: 0.00099); C13H24N2O14S (Ion: [M], MassErrorPPM: 1.10161, MassErrorMass: 0.00051); C14H20N6O10S (Ion: [M], MassErrorPPM: -1.77711, MassErrorMass: -0.00082); C14H28N2O9S3 (Ion: [M], MassErrorPPM: -0.77085, MassErrorMass: -0.00036); C15H32N2O4S5 (Ion: [M], MassErrorPPM: -2.64331, MassErrorMass: -0.00123); C18H12N10O6 (Ion: [M], MassError…	185000000	821000			224000000	4250000	84	69	1.94836e+08	2040000	85	65	209000000	2910000	94	67	165000000	1810000	81	60
FP489	MET94		x				X				359.114	6.39	9	1	-				368.144	9.03019	359.113581 - 359.113894	6.378 - 6.396	4.0:4.6	Q Exactive HF (MS lvl: 1, pol: -)	Phe			27	C11H26N2O10S (Ion: [M[M-H2O-H]-], MassErrorPPM: 1.87693, MassErrorMass: 0.00071); C12H22N6O6S (Ion: [M[M-H2O-H]-], MassErrorPPM: -1.65623, MassErrorMass: -0.00063); C12H30N2O5S3 (Ion: [M[M-H2O-H]-], MassErrorPPM: -0.42121, MassErrorMass: -0.00016); C13H34N2S5 (Ion: [M[M-H2O-H]-], MassErrorPPM: -2.71936, MassErrorMass: -0.00103); C19H22O8 (Ion: [M[M-H2O-H]-], MassErrorPPM: 0.15795, MassErrorMass: …
FP241	MET94										359.114	6.39	18	1	-				377.174	18.0604	359.113699 - 359.113699	6.389 - 6.389	4.0:5.0	Q Exactive HF (MS lvl: 1, pol: -)	Phe			6	C19H22O8 (Ion: [M[M-H2O-H]-], MassErrorPPM: 0.18218, MassErrorMass: 0.00007); C20H26O3S2 (Ion: [M[M-H2O-H]-], MassErrorPPM: -2.11596, MassErrorMass: -0.00080); C19H20O7 (Ion: [M[M-H]-], MassErrorPPM: 0.19407, MassErrorMass: 0.00007); C20H24O2S2 (Ion: [M[M-H]-], MassErrorPPM: -2.21901, MassErrorMass: -0.00080); C18H18O5 (Ion: [M[M+Fa-H]-], MassErrorPPM: 0.23205, MassErrorMass: 0.00007); C19H22S2 (…
FP213	MET95		x	X	X	X		0.820234	0.994191	x	581.15	6.42	9	1	+	[M+H]+		580.143	590.18	9.03019	581.149736 - 581.150393	6.404 - 6.431	5.0:4.9	Q Exactive HF (MS lvl: 1, pol: +)	Phe			31	C12H28N12O11S2 (Ion: [M], MassErrorPPM: -2.53427, MassErrorMass: -0.00147); C16H20N16O7S (Ion: [M], MassErrorPPM: 0.97521, MassErrorMass: 0.00057); C16H28N12O6S3 (Ion: [M], MassErrorPPM: 1.78019, MassErrorMass: 0.00103); C16H36N8O5S5 (Ion: [M], MassErrorPPM: 2.58516, MassErrorMass: 0.00150); C17H16N20O3S (Ion: [M], MassErrorPPM: -1.32767, MassErrorMass: -0.00077); C17H24N16O2S3 (Ion: [M], MassErr…	175000000	1640000	80	64	95300000	2030000	92	71	9.50378e+07	1480000	93	67	178000000	3490000	103	69	152000000	2590000	90	62
FP436	MET95										244.028	6.42	9	1	-				253.059	9.03019	244.028289 - 244.028598	6.395 - 6.443	7.4:7.4	Q Exactive HF (MS lvl: 1, pol: -)	Phe			5	C9H13NO6S (Ion: [M[M-H2O-H]-], MassErrorPPM: -0.14430, MassErrorMass: -0.00004); C9H11NO5S (Ion: [M[M-H]-], MassErrorPPM: -0.15082, MassErrorMass: -0.00004); C12H7N3O (Ion: [M[M+Cl]-], MassErrorPPM: 0.80859, MassErrorMass: 0.00017); C13H9N3 (Ion: [M[M+K-2H]-], MassErrorPPM: 1.11089, MassErrorMass: 0.00023); C12H6O2 (Ion: [M[M+?]-], MassErrorPPM: 2.76341, MassErrorMass: 0.00050)	9310000	1390000	134	65	11300000	1750000	168	70	9.52858e+06	1550000	159	66	12800000	2300000	176	68	11100000	1960000	158	61
FP617	MET95										579.136	6.42	9	1	-	[M-H]-	581.1500-H2	580.143	588.166	9.03019	579.135380 - 579.136438	6.410 - 6.436	4.6:4.5	Q Exactive HF (MS lvl: 1, pol: -)	Phe			30	C12H28N12O11S2 (Ion: [M], MassErrorPPM: -1.55547, MassErrorMass: -0.00090); C16H20N16O7S (Ion: [M], MassErrorPPM: 1.95401, MassErrorMass: 0.00113); C16H28N12O6S3 (Ion: [M], MassErrorPPM: 2.75898, MassErrorMass: 0.00160); C17H16N20O3S (Ion: [M], MassErrorPPM: -0.34887, MassErrorMass: -0.00020); C17H24N16O2S3 (Ion: [M], MassErrorPPM: 0.45610, MassErrorMass: 0.00026); C17H32N12OS5 (Ion: [M], MassErr…	157000000	1500000	219	64	81600000	1630000	273	71	8.48926e+07	1240000	240	67	160000000	2970000	267	69	129000000	2060000	254	62
FP63	MET96		x				X				271.096	6.47	7	1	+				278.12	7.02348	271.096078 - 271.096515	6.457 - 6.484	5.0:6.0	Q Exactive HF (MS lvl: 1, pol: +)	Phe			10	C8H18N2O6S (Ion: [M[M+H]+], MassErrorPPM: 1.78126, MassErrorMass: 0.00048); C9H22N2OS3 (Ion: [M[M+H]+], MassErrorPPM: -1.43620, MassErrorMass: -0.00039); C16H14O4 (Ion: [M[M+H]+], MassErrorPPM: -0.62535, MassErrorMass: -0.00017); C8H15NO6S (Ion: [M[M+NH4]+], MassErrorPPM: 1.90901, MassErrorMass: 0.00048); C9H19NOS3 (Ion: [M[M+NH4]+], MassErrorPPM: -1.52492, MassErrorMass: -0.00039); C7H14N2O5S (I…
FP163	MET96										373.128	6.44	9	1	+				382.158	9.03019	373.128091 - 373.128146	6.438 - 6.439	5.0:5.0	Q Exactive HF (MS lvl: 1, pol: +)	Phe			26	C12H24N2O9S (Ion: [M[M+H]+], MassErrorPPM: 1.57945, MassErrorMass: 0.00059); C13H20N6O5S (Ion: [M[M+H]+], MassErrorPPM: -2.01078, MassErrorMass: -0.00075); C13H28N2O4S3 (Ion: [M[M+H]+], MassErrorPPM: -0.75582, MassErrorMass: -0.00028); C20H20O7 (Ion: [M[M+H]+], MassErrorPPM: -0.16730, MassErrorMass: -0.00006); C21H24O2S2 (Ion: [M[M+H]+], MassErrorPPM: -2.50256, MassErrorMass: -0.00093); C12H21NO9…		33900
FP396	MET97		x	X	X	X		0.877658	0.998169		340.103	6.46	8	1	-				348.13	8.02684	340.103485 - 340.103485	6.459 - 6.459	4.0:4.0	Q Exactive HF (MS lvl: 1, pol: -)	Phe			20	C8H21N7O7S (Ion: [M[M-H2O-H]-], MassErrorPPM: -2.77084, MassErrorMass: -0.00100); C12H13N11O3 (Ion: [M[M-H2O-H]-], MassErrorPPM: 2.89855, MassErrorMass: 0.00104); C15H21NO9 (Ion: [M[M-H2O-H]-], MassErrorPPM: -0.86063, MassErrorMass: -0.00031); C20H17N5S (Ion: [M[M-H2O-H]-], MassErrorPPM: 2.38897, MassErrorMass: 0.00086); C8H19N7O6S (Ion: [M[M-H]-], MassErrorPPM: -2.91421, MassErrorMass: -0.00099)…	288000	300000			267000	381000			535691	419000	136	68	244000	341000			410000	491000
FP368	MET98		x	X	X	X	X	0.891747	0.998731		371.098	6.47	7	1	-				378.122	7.02348	371.098287 - 371.098442	6.471 - 6.475	4.0:4.3	Q Exactive HF (MS lvl: 1, pol: -)	Phe	2	(Name: Coumaric acid-O-hexoside, Type: [M+Fa-H]-, Num: 49, Formula: C15H18O8, RT: None, MassErrorPPM: -0.06980, MassErrorMass: -0.00002, Additional information: {'AdditionalColumn2': 'Vallverdu-Queralt et al, 2014, FoodChemistry, doi: 10.1016/j.foodchem.2013.12.106', 'AdditionalColumn1': ''});(Name: Coumaric acid-O-hexoside, Type: [M+Fa-H]-, Num: 60, Formula: C15H18O8, RT: None, MassErrorPPM: -0.…	36	C9H22N6O9S (Ion: [M[M-H2O-H]-], MassErrorPPM: -1.82705, MassErrorMass: -0.00071); C14H10N14O (Ion: [M[M-H2O-H]-], MassErrorPPM: -0.03272, MassErrorMass: -0.00001); C14H18N10S2 (Ion: [M[M-H2O-H]-], MassErrorPPM: 1.16436, MassErrorMass: 0.00045); C16H22O11 (Ion: [M[M-H2O-H]-], MassErrorPPM: -0.06860, MassErrorMass: -0.00003); C17H26O6S2 (Ion: [M[M-H2O-H]-], MassErrorPPM: -2.29614, MassErrorMass: -0…	3370000	377000			3490000	466000	133	72	3.39309e+06	483000			3440000	431000	143	70	3540000	418000	122	63
FP572	MET99		x				X				457.111	6.53	9	1	-	[M+Fa-H]-		412.113	466.141	9.03019	457.111420 - 457.111500	6.525 - 6.531	7.0:6.0	Q Exactive HF (MS lvl: 1, pol: -)	Phe			11	C10H20N8O8S (Ion: [M], MassErrorPPM: 1.85598, MassErrorMass: 0.00076); C10H28N4O7S3 (Ion: [M], MassErrorPPM: 2.98917, MassErrorMass: 0.00123); C11H16N12O4S (Ion: [M], MassErrorPPM: -1.38584, MassErrorMass: -0.00057); C11H24N8O3S3 (Ion: [M], MassErrorPPM: -0.25266, MassErrorMass: -0.00010); C11H32N4O2S5 (Ion: [M], MassErrorPPM: 0.88052, MassErrorMass: 0.00036); C18H16N6O6 (Ion: [M], MassErrorPPM: …		43600				40300				61400				49500				33200
FP155	MET99										355.117	6.52	9	1	+		419.1346-CH4O3		364.148	9.03019	355.117129 - 355.117587	6.503 - 6.522	5.0:5.0	Q Exactive HF (MS lvl: 1, pol: +)	Phe			22	C12H22N2O8S (Ion: [M[M+H]+], MassErrorPPM: 1.19346, MassErrorMass: 0.00042); C13H18N6O4S (Ion: [M[M+H]+], MassErrorPPM: -2.57938, MassErrorMass: -0.00091); C13H26N2O3S3 (Ion: [M[M+H]+], MassErrorPPM: -1.26058, MassErrorMass: -0.00045); C20H18O6 (Ion: [M[M+H]+], MassErrorPPM: -0.64213, MassErrorMass: -0.00023); C12H19NO8S (Ion: [M[M+NH4]+], MassErrorPPM: 1.25967, MassErrorMass: 0.00042); C13H15N5O…
FP252	MET99										389.124	6.51	18	1	-				407.184	18.0604	389.123982 - 389.124286	6.507 - 6.525	6.0:6.0	Q Exactive HF (MS lvl: 1, pol: -)	Phe			10	C20H24O9 (Ion: [M[M-H2O-H]-], MassErrorPPM: -0.24713, MassErrorMass: -0.00010); C21H28O4S2 (Ion: [M[M-H2O-H]-], MassErrorPPM: -2.37629, MassErrorMass: -0.00097); C25H20N4S (Ion: [M[M-H2O-H]-], MassErrorPPM: 2.61217, MassErrorMass: 0.00107); C20H22O8 (Ion: [M[M-H]-], MassErrorPPM: -0.25598, MassErrorMass: -0.00010); C21H26O3S2 (Ion: [M[M-H]-], MassErrorPPM: -2.48343, MassErrorMass: -0.00097); C19H…
FP515	MET99										389.124	6.51	9	1	-	[M-H]-	419.1346-CH2O	390.131	398.154	9.03019	389.123997 - 389.124313	6.507 - 6.525	6.0:6.0	Q Exactive HF (MS lvl: 1, pol: -)	Phe			5	C12H26N2O10S (Ion: [M], MassErrorPPM: 1.43641, MassErrorMass: 0.00056); C13H22N6O6S (Ion: [M], MassErrorPPM: -1.98808, MassErrorMass: -0.00078); C13H30N2O5S3 (Ion: [M], MassErrorPPM: -0.79105, MassErrorMass: -0.00031); C20H22O8 (Ion: [M], MassErrorPPM: -0.22970, MassErrorMass: -0.00009); C21H26O3S2 (Ion: [M], MassErrorPPM: -2.45715, MassErrorMass: -0.00096)
FP183	MET99										413.12	6.48	9	1	+	[M+Na]+,[M+H]+	457.1114-CO2	390.131175965,412.113117965	422.151	9.03019	413.120091 - 413.120617	6.464 - 6.484	5.8:5.0	Q Exactive HF (MS lvl: 1, pol: +)	Phe			16	C12H26N2O10S (Ion: [M], MassErrorPPM: 0.91242, MassErrorMass: 0.00036); C13H22N6O6S (Ion: [M], MassErrorPPM: -2.51207, MassErrorMass: -0.00098); C13H30N2O5S3 (Ion: [M], MassErrorPPM: -1.31503, MassErrorMass: -0.00051); C17H14N10O2 (Ion: [M], MassErrorPPM: 2.70669, MassErrorMass: 0.00106); C20H22O8 (Ion: [M], MassErrorPPM: -0.75368, MassErrorMass: -0.00029); C21H26O3S2 (Ion: [M], MassErrorPPM: -2.…
FP540	MET99										419.135	6.48	9	1	-				428.165	9.03019	419.134437 - 419.134801	6.435 - 6.513	6.0:6.0	Q Exactive HF (MS lvl: 1, pol: -)	Phe			53	C11H26N12OS3 (Ion: [M[M-H2O-H]-], MassErrorPPM: 2.14212, MassErrorMass: 0.00094); C13H30N2O12S (Ion: [M[M-H2O-H]-], MassErrorPPM: 1.04433, MassErrorMass: 0.00046); C14H26N6O8S (Ion: [M[M-H2O-H]-], MassErrorPPM: -2.00483, MassErrorMass: -0.00088); C14H34N2O7S3 (Ion: [M[M-H2O-H]-], MassErrorPPM: -0.93900, MassErrorMass: -0.00041); C15H38N2O2S5 (Ion: [M[M-H2O-H]-], MassErrorPPM: -2.92232, MassErrorM…
FP375	MET100		x	X	X	X		0.889315	0.998644		447.151	6.52	7	1	-				454.174	7.02348	447.150726 - 447.151087	6.514 - 6.517	8.7:9.3	Q Exactive HF (MS lvl: 1, pol: -)	Phe			57	C12H30N6O11S (Ion: [M[M-H2O-H]-], MassErrorPPM: -1.21946, MassErrorMass: -0.00057); C17H18N14O3 (Ion: [M[M-H2O-H]-], MassErrorPPM: 0.28215, MassErrorMass: 0.00013); C17H26N10O2S2 (Ion: [M[M-H2O-H]-], MassErrorPPM: 1.28393, MassErrorMass: 0.00060); C17H34N6OS4 (Ion: [M[M-H2O-H]-], MassErrorPPM: 2.28571, MassErrorMass: 0.00107); C19H30O13 (Ion: [M[M-H2O-H]-], MassErrorPPM: 0.25211, MassErrorMass: 0…	4360000	384000			4620000	432000	139	73	4.72421e+06	445000	132	69	5010000	500000	148	71	4550000	397000
FP486	MET101		x	X	X			0.881139	0.998321		355.104	6.54	9	1	-				364.134	9.03019	355.103649 - 355.103688	6.529 - 6.553	3.0:3.0	Q Exactive HF (MS lvl: 1, pol: -)	Phe	1	(Name: Ferulic acid-O-hexoside, Type: [M-H]-, Num: 59, Formula: C16H20O9, RT: None, MassErrorPPM: 0.58926, MassErrorMass: 0.00021, Additional information: {'AdditionalColumn2': 'Vallverdu-Queralt et al, 2014, FoodChemistry, doi: 10.1016/j.foodchem.2013.12.106', 'AdditionalColumn1': ''})	23	C9H22N6O8S (Ion: [M[M-H2O-H]-], MassErrorPPM: -1.27541, MassErrorMass: -0.00048); C14H10N14 (Ion: [M[M-H2O-H]-], MassErrorPPM: 0.59564, MassErrorMass: 0.00022); C16H22O10 (Ion: [M[M-H2O-H]-], MassErrorPPM: 0.55822, MassErrorMass: 0.00021); C17H26O5S2 (Ion: [M[M-H2O-H]-], MassErrorPPM: -1.76456, MassErrorMass: -0.00066); C9H20N6O7S (Ion: [M[M-H]-], MassErrorPPM: -1.33711, MassErrorMass: -0.00048);…	395000	162000			358000	198000	197	74	418904	159000			378000	184000			343000	217000	185	64
FP256	MET102		x				X				403.103	6.55	18	1	-				421.164	18.0604	403.103036 - 403.103108	6.510 - 6.621	5.5:5.0	Q Exactive HF (MS lvl: 1, pol: -)	Phe	4	(Name: DFA, hydrated 1, Type: [M-H]-, Num: 88, Formula: C20H20O9, RT: None, MassErrorPPM: -0.94097, MassErrorMass: -0.00038, Additional information: {'AdditionalColumn2': 'Bento-Silva et al, 2020, Foods, doi: 10.3390/foods9101471; Ferulic Acid Dehydrodimers; statedmz403', 'AdditionalColumn1': ''});(Name: DFA, hydrated 2, Type: [M-H]-, Num: 90, Formula: C20H20O9, RT: None, MassErrorPPM: -0.94097, …	13	C18H10N14 (Ion: [M[M-H2O-H]-], MassErrorPPM: -0.87003, MassErrorMass: -0.00037); C20H22O10 (Ion: [M[M-H2O-H]-], MassErrorPPM: -0.90319, MassErrorMass: -0.00038); C21H26O5S2 (Ion: [M[M-H2O-H]-], MassErrorPPM: -2.96184, MassErrorMass: -0.00125); C25H18N4OS (Ion: [M[M-H2O-H]-], MassErrorPPM: 1.86142, MassErrorMass: 0.00079); C25H26S3 (Ion: [M[M-H2O-H]-], MassErrorPPM: 2.96774, MassErrorMass: 0.00125…		3320000				4010000				3560000				3580000				3840000
FP523	MET102										403.103	6.54	9	1	-				412.133	9.03019	403.103036 - 403.103374	6.510 - 6.621	5.4:5.0	Q Exactive HF (MS lvl: 1, pol: -)	Phe	4	(Name: DFA, hydrated 1, Type: [M-H]-, Num: 88, Formula: C20H20O9, RT: None, MassErrorPPM: -0.79372, MassErrorMass: -0.00032, Additional information: {'AdditionalColumn2': 'Bento-Silva et al, 2020, Foods, doi: 10.3390/foods9101471; Ferulic Acid Dehydrodimers; statedmz403', 'AdditionalColumn1': ''});(Name: DFA, hydrated 2, Type: [M-H]-, Num: 90, Formula: C20H20O9, RT: None, MassErrorPPM: -0.79372, …	47	C10H22N12OS3 (Ion: [M[M-H2O-H]-], MassErrorPPM: 1.91710, MassErrorMass: 0.00081); C12H26N2O12S (Ion: [M[M-H2O-H]-], MassErrorPPM: 0.77762, MassErrorMass: 0.00033); C13H22N6O8S (Ion: [M[M-H2O-H]-], MassErrorPPM: -2.38735, MassErrorMass: -0.00101); C13H30N2O7S3 (Ion: [M[M-H2O-H]-], MassErrorPPM: -1.28103, MassErrorMass: -0.00054); C17H14N10O4 (Ion: [M[M-H2O-H]-], MassErrorPPM: 2.43591, MassErrorMas…
FP329_Hydroxybenzaldehyde	MET103	ID_Hydroxybenzaldehyde	x	X			X	1	1		121.029	6.58	7	1	-	[M-H]-		122.037	128.053	7.02348	121.029381 - 121.029505	6.567 - 6.589	6.4:5.0	Q Exactive HF (MS lvl: 1, pol: -)	Phe			1	C7H6O2 (Ion: [M], MassErrorPPM: -0.67350, MassErrorMass: -0.00008)	1300000	59200			1230000	64600			1.14336e+06	68800			1270000	80400				56900
FP51_Hydroxybenzaldehyde	MET103	ID_Hydroxybenzaldehyde									123.044	6.58	7	1	+	[M+H]+		122.037	130.068	7.02348	123.044168 - 123.044360	6.560 - 6.593	5.0:5.2	Q Exactive HF (MS lvl: 1, pol: +)	Phe			1	C7H6O2 (Ion: [M], MassErrorPPM: 1.79775, MassErrorMass: 0.00022)
FP534	MET104		x	X	X	X		0.876434	0.998113		413.109	6.58	9	1	-	[M-H]-	415.1234-H2	414.116	422.139	9.03019	413.108734 - 413.109299	6.568 - 6.592	5.0:4.6	Q Exactive HF (MS lvl: 1, pol: -)	Phe			9	C11H22N6O9S (Ion: [M], MassErrorPPM: -1.36070, MassErrorMass: -0.00056); C11H30N2O8S3 (Ion: [M], MassErrorPPM: -0.23300, MassErrorMass: -0.00010); C12H34N2O3S5 (Ion: [M], MassErrorPPM: -2.33144, MassErrorMass: -0.00097); C16H10N14O (Ion: [M], MassErrorPPM: 0.32964, MassErrorMass: 0.00014); C16H18N10S2 (Ion: [M], MassErrorPPM: 1.45735, MassErrorMass: 0.00060); C18H22O11 (Ion: [M], MassErrorPPM: 0.…	94000000	7230000	174	66	97900000	8590000	211	76	9.33301e+07	8130000	194	70	107000000	10200000	217	73	106000000	9380000	200	66
FP150	MET104										323.076	6.58	9	1	+		415.1234-ClH11NO2,415.1234-C3H8O3		332.106	9.03019	323.076040 - 323.076197	6.562 - 6.585	4.0:4.0	Q Exactive HF (MS lvl: 1, pol: +)	Phe			9	C15H14O8 (Ion: [M[M+H]+], MassErrorPPM: -0.08960, MassErrorMass: -0.00003); C16H18O3S2 (Ion: [M[M+H]+], MassErrorPPM: -2.78778, MassErrorMass: -0.00090); C15H8N8 (Ion: [M[M+Na]+], MassErrorPPM: -0.97591, MassErrorMass: -0.00029); C14H10O7 (Ion: [M[M+CH3OH+H]+], MassErrorPPM: -0.09260, MassErrorMass: -0.00003); C12H12N8O (Ion: [M[M+K]+], MassErrorPPM: -1.57633, MassErrorMass: -0.00045); C12H20N4S2…	15500000	1030000	52	66	16400000	1220000	57	76	1.55513e+07	1210000	62	70	17800000	1490000	67	73	17000000	1330000	60	66
FP186	MET104										415.123	6.58	9	1	+	[M+H]+	481.0966-ClHNO	414.116	424.154	9.03019	415.123281 - 415.123498	6.578 - 6.585	4.0:4.0	Q Exactive HF (MS lvl: 1, pol: +)	Phe			9	C11H22N6O9S (Ion: [M], MassErrorPPM: -1.91136, MassErrorMass: -0.00079); C11H30N2O8S3 (Ion: [M], MassErrorPPM: -0.78366, MassErrorMass: -0.00032); C12H34N2O3S5 (Ion: [M], MassErrorPPM: -2.88210, MassErrorMass: -0.00119); C16H10N14O (Ion: [M], MassErrorPPM: -0.22102, MassErrorMass: -0.00009); C16H18N10S2 (Ion: [M], MassErrorPPM: 0.90669, MassErrorMass: 0.00038); C18H22O11 (Ion: [M], MassErrorPPM: …	22100000	1590000	62	66	24500000	1920000	67	76	2.1168e+07	1760000	69	70	24600000	2300000	77	73	25800000	2150000	67	66
FP196	MET104										437.105	6.58	9	1	+	[M+Na]+,[M+H]+	481.0966-CO2	414.116158945,436.098100945	446.135	9.03019	437.105249 - 437.105537	6.562 - 6.585	4.3:4.0	Q Exactive HF (MS lvl: 1, pol: +)	Phe			20	C11H22N6O9S (Ion: [M], MassErrorPPM: -1.79190, MassErrorMass: -0.00074); C11H30N2O8S3 (Ion: [M], MassErrorPPM: -0.66420, MassErrorMass: -0.00028); C12H34N2O3S5 (Ion: [M], MassErrorPPM: -2.76264, MassErrorMass: -0.00114); C16H10N14O (Ion: [M], MassErrorPPM: -0.10155, MassErrorMass: -0.00004); C16H18N10S2 (Ion: [M], MassErrorPPM: 1.02615, MassErrorMass: 0.00042); C18H22O11 (Ion: [M], MassErrorPPM: …	13500000	854000	68	66	12700000	943000	77	76	1.32939e+07	997000	78	70	13600000	1110000	86	73	13200000	955000	75	66
FP584	MET104										481.097	6.58	9	1	-	[M+Fa-H]-		436.098	490.127	9.03019	481.096220 - 481.096874	6.568 - 6.582	4.0:4.0	Q Exactive HF (MS lvl: 1, pol: -)	Phe			12	C9H16N12O7S (Ion: [M], MassErrorPPM: -0.34322, MassErrorMass: -0.00015); C9H24N8O6S3 (Ion: [M], MassErrorPPM: 0.72764, MassErrorMass: 0.00032); C10H20N12O2S3 (Ion: [M], MassErrorPPM: -2.33589, MassErrorMass: -0.00102); C10H28N8OS5 (Ion: [M], MassErrorPPM: -1.26503, MassErrorMass: -0.00055); C16H16N6O9 (Ion: [M], MassErrorPPM: 1.22982, MassErrorMass: 0.00054); C16H24N2O8S2 (Ion: [M], MassErrorPPM:…	4760000	310000	200	66	4400000	323000	247	76	4.76202e+06	386000			4910000	451000			4870000	353000	232	66
FP650	MET104										827.227	6.57	9	1	-	[M-H]-		828.234	836.257	9.03019	827.226858 - 827.227042	6.568 - 6.573	3.0:3.0	Q Exactive HF (MS lvl: 1, pol: -)	Phe			113	C15H44N18O16S3 (Ion: [M], MassErrorPPM: -0.33991, MassErrorMass: -0.00028); C19H36N22O12S2 (Ion: [M], MassErrorPPM: 2.11833, MassErrorMass: 0.00175); C19H44N18O11S4 (Ion: [M], MassErrorPPM: 2.68218, MassErrorMass: 0.00222); C20H40N22O7S4 (Ion: [M], MassErrorPPM: 1.06911, MassErrorMass: 0.00089); C20H48N18O6S6 (Ion: [M], MassErrorPPM: 1.63296, MassErrorMass: 0.00135); C20H56N14O5S8 (Ion: [M], Mass…	2050000	266000			2310000	401000	284	75	2.00743e+06	321000			2680000	436000	277	72	2500000	432000	265	65
FP653	MET104										849.209	6.59	9	1	-	[M+Na-2H]-		828.234	858.239	9.03019	849.208671 - 849.208671	6.592 - 6.592	4.0:4.0	Q Exactive HF (MS lvl: 1, pol: -)	Phe			113	C15H44N18O16S3 (Ion: [M], MassErrorPPM: -0.58289, MassErrorMass: -0.00048); C18H32N22O17 (Ion: [M], MassErrorPPM: 2.92458, MassErrorMass: 0.00242); C19H36N22O12S2 (Ion: [M], MassErrorPPM: 1.87536, MassErrorMass: 0.00155); C19H44N18O11S4 (Ion: [M], MassErrorPPM: 2.43921, MassErrorMass: 0.00202); C20H40N22O7S4 (Ion: [M], MassErrorPPM: 0.82613, MassErrorMass: 0.00068); C20H48N18O6S6 (Ion: [M], MassE…	1220000	179000			1230000	208000	286	75	1.13225e+06	180000			1410000	239000			1400000	214000
FP390	MET105		x	X	X	X	X	0.949675	0.999873		250.072	6.6	8	1	-				258.099	8.02684	250.071985 - 250.072252	6.588 - 6.610	4.8:4.8	Q Exactive HF (MS lvl: 1, pol: -)	Phe			4	C12H15NO6 (Ion: [M[M-H2O-H]-], MassErrorPPM: 0.17203, MassErrorMass: 0.00005); C12H13NO5 (Ion: [M[M-H]-], MassErrorPPM: 0.18835, MassErrorMass: 0.00005); C11H11NO3 (Ion: [M[M+Fa-H]-], MassErrorPPM: 0.24524, MassErrorMass: 0.00005); C8H8N6 (Ion: [M[M+?]-], MassErrorPPM: -0.52482, MassErrorMass: -0.00010)	8420000	562000	114	66	11400000	841000	143	76	1.16367e+07	731000	133	70	10200000	951000	152	73	14100000	834000	130	66
FP406	MET106		x	X	X	X		0.880922	0.998312		385.114	6.64	8	1	-	[M-H]-	404.1551-H5N	386.121	393.141	8.02684	385.113987 - 385.114365	6.626 - 6.650	4.0:4.0	Q Exactive HF (MS lvl: 1, pol: -)	Phe	1	(Name: Sinapic acid-C-hexoside, Type: M match, Num: 61, Formula: C17H22O10, RT: None, MassErrorPPM: 0.39665, MassErrorMass: 0.00015, Additional information: {'AdditionalColumn2': 'Vallverdu-Queralt et al, 2014, FoodChemistry, doi: 10.1016/j.foodchem.2013.12.106', 'AdditionalColumn1': ''})	4	C10H22N6O8S (Ion: [M], MassErrorPPM: -1.37999, MassErrorMass: -0.00053); C15H10N14 (Ion: [M], MassErrorPPM: 0.43291, MassErrorMass: 0.00017); C17H22O10 (Ion: [M], MassErrorPPM: 0.39665, MassErrorMass: 0.00015); C18H26O5S2 (Ion: [M], MassErrorPPM: -1.85393, MassErrorMass: -0.00072)	6090000	1140000	121	67	5940000	1430000	152	77	6.10489e+06	1360000	143	71	6530000	1570000	160	74	5970000	1480000	141	67
FP100	MET106										404.155	6.64	8	1	+	[M+NH4]+		386.121	412.182	8.02684	404.155068 - 404.155212	6.636 - 6.640	4.0:4.0	Q Exactive HF (MS lvl: 1, pol: +)	Phe	1	(Name: Sinapic acid-C-hexoside, Type: M match, Num: 61, Formula: C17H22O10, RT: None, MassErrorPPM: 0.04436, MassErrorMass: 0.00002, Additional information: {'AdditionalColumn2': 'Vallverdu-Queralt et al, 2014, FoodChemistry, doi: 10.1016/j.foodchem.2013.12.106', 'AdditionalColumn1': ''})	4	C10H22N6O8S (Ion: [M], MassErrorPPM: -1.73228, MassErrorMass: -0.00067); C15H10N14 (Ion: [M], MassErrorPPM: 0.08062, MassErrorMass: 0.00003); C17H22O10 (Ion: [M], MassErrorPPM: 0.04436, MassErrorMass: 0.00002); C18H26O5S2 (Ion: [M], MassErrorPPM: -2.20622, MassErrorMass: -0.00085)	2060000	410000			2240000	585000			2.08494e+06	504000			2170000	566000	33	74	2360000	590000	29	67
FP96	MET107		x	X	X			0.876499	0.998116		369.118	6.64	8	1	+				377.145	8.02684	369.117928 - 369.117928	6.643 - 6.643	5.0:3.0	Q Exactive HF (MS lvl: 1, pol: +)	Phe			27	C10H20N6O7S (Ion: [M[M+H]+], MassErrorPPM: -2.08898, MassErrorMass: -0.00077); C10H28N2O6S3 (Ion: [M[M+H]+], MassErrorPPM: -0.82033, MassErrorMass: -0.00030); C17H20O9 (Ion: [M[M+H]+], MassErrorPPM: -0.22541, MassErrorMass: -0.00008); C18H24O4S2 (Ion: [M[M+H]+], MassErrorPPM: -2.58611, MassErrorMass: -0.00095); C22H16N4S (Ion: [M[M+H]+], MassErrorPPM: 2.94484, MassErrorMass: 0.00108); C10H17N5O7S…	2550000	271000			2550000	468000			2.67034e+06	307000	29	71	2710000	583000			2590000	534000
FP562	MET108		x	X	X	X		0.876973	0.998138		443.119	6.67	9	1	-				452.15	9.03019	443.119166 - 443.119648	6.665 - 6.672	4.0:4.0	Q Exactive HF (MS lvl: 1, pol: -)	Phe			65	C9H26N12O4S3 (Ion: [M[M-H2O-H]-], MassErrorPPM: 2.30512, MassErrorMass: 0.00107); C12H26N6O11S (Ion: [M[M-H2O-H]-], MassErrorPPM: -1.62661, MassErrorMass: -0.00075); C12H34N2O10S3 (Ion: [M[M-H2O-H]-], MassErrorPPM: -0.61609, MassErrorMass: -0.00028); C13H38N2O5S5 (Ion: [M[M-H2O-H]-], MassErrorPPM: -2.49649, MassErrorMass: -0.00115); C16H18N10O7 (Ion: [M[M-H2O-H]-], MassErrorPPM: 2.77900, MassErro…	3270000	502000	187	69	3080000	572000	230	79	2.87135e+06	517000	209	73	3040000	625000	232	76	2860000	552000	213	69
FP45	MET108										185.081	6.66	6	1	+				191.101	6.02013	185.080864 - 185.080934	6.659 - 6.663	4.0:4.0	Q Exactive HF (MS lvl: 1, pol: +)	Phe			2	C9H12O4 (Ion: [M[M+H]+], MassErrorPPM: 0.37571, MassErrorMass: 0.00007); C8H8O3 (Ion: [M[M+CH3OH+H]+], MassErrorPPM: 0.46800, MassErrorMass: 0.00007)	20600000	703000	1	68	19900000	847000			2.13902e+07	826000	1	72	21000000	876000	1	75	20800000	865000
FP46	MET108										433.134	6.66	6	1	+	[M+H]+	450.1606-H3N	432.127	439.154	6.02013	433.133991 - 433.134155	6.655 - 6.659	4.0:4.0	Q Exactive HF (MS lvl: 1, pol: +)	Phe			9	C11H24N6O10S (Ion: [M], MassErrorPPM: -1.58938, MassErrorMass: -0.00069); C11H32N2O9S3 (Ion: [M], MassErrorPPM: -0.50868, MassErrorMass: -0.00022); C16H12N14O2 (Ion: [M], MassErrorPPM: 0.03052, MassErrorMass: 0.00001); C16H20N10OS2 (Ion: [M], MassErrorPPM: 1.11122, MassErrorMass: 0.00048); C16H28N6S4 (Ion: [M], MassErrorPPM: 2.19192, MassErrorMass: 0.00095); C18H24O12 (Ion: [M], MassErrorPPM: -0.…	34700000	1120000	2	68	35400000	1500000			3.56137e+07	1300000			35600000	1590000	2	75	36400000	1420000	1	68
FP326	MET108										433.135	6.67	6	1	-		450.1606-H3N		439.155	6.02013	433.134649 - 433.135345	6.654 - 6.682	4.0:4.0	Q Exactive HF (MS lvl: 1, pol: -)	Phe			56	C11H28N6O11S (Ion: [M[M-H2O-H]-], MassErrorPPM: -1.78813, MassErrorMass: -0.00081); C15H20N10O7 (Ion: [M[M-H2O-H]-], MassErrorPPM: 2.71477, MassErrorMass: 0.00123); C16H16N14O3 (Ion: [M[M-H2O-H]-], MassErrorPPM: -0.23998, MassErrorMass: -0.00011); C16H24N10O2S2 (Ion: [M[M-H2O-H]-], MassErrorPPM: 0.79285, MassErrorMass: 0.00036); C16H32N6OS4 (Ion: [M[M-H2O-H]-], MassErrorPPM: 1.82569, MassErrorMas…	32900000	1090000	92	68	32800000	1400000	115	78	3.31203e+07	1290000	109	72	32900000	1400000	122	75	33800000	1380000	106	68
FP47	MET108										450.161	6.66	6	1	+	[M+NH4]+		432.127	456.181	6.02013	450.160442 - 450.160753	6.655 - 6.663	4.0:4.0	Q Exactive HF (MS lvl: 1, pol: +)	Phe			9	C11H24N6O10S (Ion: [M], MassErrorPPM: -1.55212, MassErrorMass: -0.00067); C11H32N2O9S3 (Ion: [M], MassErrorPPM: -0.47142, MassErrorMass: -0.00020); C16H12N14O2 (Ion: [M], MassErrorPPM: 0.06778, MassErrorMass: 0.00003); C16H20N10OS2 (Ion: [M], MassErrorPPM: 1.14848, MassErrorMass: 0.00050); C16H28N6S4 (Ion: [M], MassErrorPPM: 2.22918, MassErrorMass: 0.00096); C18H24O12 (Ion: [M], MassErrorPPM: 0.0…	29800000	944000	3	68	31700000	1250000	1	78	2.96846e+07	1030000	2	72	30100000	1280000			33100000	1290000	2	68
FP512	MET109		x				X				387.108	6.66	9	1	-				396.138	9.03019	387.108320 - 387.108712	6.659 - 6.667	7.0:10.8	Q Exactive HF (MS lvl: 1, pol: -)	Phe	4	(Name: Ferulic acid, Type: [2M-H]-, Num: 67, Formula: C10H10O4, RT: None, MassErrorPPM: -0.20650, MassErrorMass: -0.00004, Additional information: {'AdditionalColumn2': 'Vallverdu-Queralt et al, 2014, FoodChemistry, doi: 10.1016/j.foodchem.2013.12.106', 'AdditionalColumn1': ''});(Name: Coumaric acid, Type: [2M+Hac-H]-, Num: 65, Formula: C9H8O3, RT: None, MassErrorPPM: -0.23513, MassErrorMass: -0.…	38	C10H22N12S3 (Ion: [M[M-H2O-H]-], MassErrorPPM: 2.58505, MassErrorMass: 0.00105); C12H26N2O11S (Ion: [M[M-H2O-H]-], MassErrorPPM: 1.40069, MassErrorMass: 0.00057); C13H22N6O7S (Ion: [M[M-H2O-H]-], MassErrorPPM: -1.88893, MassErrorMass: -0.00077); C13H30N2O6S3 (Ion: [M[M-H2O-H]-], MassErrorPPM: -0.73904, MassErrorMass: -0.00030); C14H34N2OS5 (Ion: [M[M-H2O-H]-], MassErrorPPM: -2.87877, MassErrorMas…
FP487	MET110		x				X				357.098	6.7	9	1	-				366.128	9.03019	357.097816 - 357.097962	6.698 - 6.705	10.5:11.5	Q Exactive HF (MS lvl: 1, pol: -)	Phe			25	C11H24N2O10S (Ion: [M[M-H2O-H]-], MassErrorPPM: 1.48610, MassErrorMass: 0.00056); C12H20N6O6S (Ion: [M[M-H2O-H]-], MassErrorPPM: -2.06600, MassErrorMass: -0.00078); C12H28N2O5S3 (Ion: [M[M-H2O-H]-], MassErrorPPM: -0.82436, MassErrorMass: -0.00031); C19H20O8 (Ion: [M[M-H2O-H]-], MassErrorPPM: -0.24209, MassErrorMass: -0.00009); C20H24O3S2 (Ion: [M[M-H2O-H]-], MassErrorPPM: -2.55255, MassErrorMass:…
FP239	MET110										357.098	6.7	18	1	-				375.158	18.0604	357.097845 - 357.097845	6.705 - 6.705	11.0:9.0	Q Exactive HF (MS lvl: 1, pol: -)	Phe			7	C19H20O8 (Ion: [M[M-H2O-H]-], MassErrorPPM: -0.35782, MassErrorMass: -0.00013); C20H24O3S2 (Ion: [M[M-H2O-H]-], MassErrorPPM: -2.66828, MassErrorMass: -0.00100); C19H18O7 (Ion: [M[M-H]-], MassErrorPPM: -0.37303, MassErrorMass: -0.00013); C20H22O2S2 (Ion: [M[M-H]-], MassErrorPPM: -2.79969, MassErrorMass: -0.00100); C18H16N4O3 (Ion: [M[M+Na-2H]-], MassErrorPPM: 2.79188, MassErrorMass: 0.00094); C19…
FP212	MET111		x	X	X	X		0.831986	0.995257	x	565.155	6.72	9	1	+	[M+H]+	595.1656-CH2O	564.148	574.185	9.03019	565.154821 - 565.155298	6.711 - 6.735	6.0:5.6	Q Exactive HF (MS lvl: 1, pol: +)	Phe			27	C12H28N12O10S2 (Ion: [M], MassErrorPPM: -2.66081, MassErrorMass: -0.00150); C16H20N16O6S (Ion: [M], MassErrorPPM: 0.94817, MassErrorMass: 0.00053); C16H28N12O5S3 (Ion: [M], MassErrorPPM: 1.77597, MassErrorMass: 0.00100); C16H36N8O4S5 (Ion: [M], MassErrorPPM: 2.60376, MassErrorMass: 0.00147); C17H16N20O2S (Ion: [M], MassErrorPPM: -1.42000, MassErrorMass: -0.00080); C17H24N16OS3 (Ion: [M], MassErro…	365000000	1900000	78	70	378000000	3660000	90	80	3.69483e+08	2770000	91	74	423000000	4100000	101	77	397000000	3000000	88	70
FP609	MET111										563.141	6.73	9	1	-	[M-H]-	595.1656-CH4O	564.148	572.171	9.03019	563.140490 - 563.141278	6.721 - 6.733	5.5:5.5	Q Exactive HF (MS lvl: 1, pol: -)	Phe			25	C12H28N12O10S2 (Ion: [M], MassErrorPPM: -1.86048, MassErrorMass: -0.00105); C16H20N16O6S (Ion: [M], MassErrorPPM: 1.74850, MassErrorMass: 0.00099); C16H28N12O5S3 (Ion: [M], MassErrorPPM: 2.57630, MassErrorMass: 0.00145); C17H16N20O2S (Ion: [M], MassErrorPPM: -0.61967, MassErrorMass: -0.00035); C17H24N16OS3 (Ion: [M], MassErrorPPM: 0.20813, MassErrorMass: 0.00012); C17H32N12S5 (Ion: [M], MassError…	342000000	1800000	216	70	341000000	3260000	269	80	3.18843e+08	2380000	238	74	383000000	3520000	265	77	363000000	2740000	251	70
FP214	MET111										595.166	6.74	9	1	+				604.196	9.03019	595.165577 - 595.165577	6.740 - 6.740	10.0:3.0	Q Exactive HF (MS lvl: 1, pol: +)	Phe	2	(Name: Apigenin-C-hexoside-C-hexoside, Type: [M+H]+, Num: 57, Formula: C27H30O15, RT: None, MassErrorPPM: -0.29253, MassErrorMass: -0.00017, Additional information: {'AdditionalColumn2': 'Vallverdu-Queralt et al, 2014, FoodChemistry, doi: 10.1016/j.foodchem.2013.12.106', 'AdditionalColumn1': ''});(Name: Kaempferol-3-O-rutinoside, Type: [M+H]+, Num: 70, Formula: C27H30O15, RT: None, MassErrorPPM: …	205	C13H30N12O11S2 (Ion: [M[M+H]+], MassErrorPPM: -2.60168, MassErrorMass: -0.00155); C13H38N8O10S4 (Ion: [M[M+H]+], MassErrorPPM: -1.81569, MassErrorMass: -0.00108); C17H22N16O7S (Ion: [M[M+H]+], MassErrorPPM: 0.82502, MassErrorMass: 0.00049); C17H30N12O6S3 (Ion: [M[M+H]+], MassErrorPPM: 1.61101, MassErrorMass: 0.00096); C17H38N8O5S5 (Ion: [M[M+H]+], MassErrorPPM: 2.39699, MassErrorMass: 0.00142); C…	63400000	149000			54000000	446000			5.16203e+07	339000	94	74	66800000	461000			57700000	623000
FP621	MET112		x	X	X		X	0.860298	0.997273		585.198	6.76	9	1	-				594.228	9.03019	585.197850 - 585.198018	6.737 - 6.764	3.0:3.0	Q Exactive HF (MS lvl: 1, pol: -)	Phe			171	C15H32N12O14 (Ion: [M[M-H2O-H]-], MassErrorPPM: -0.50352, MassErrorMass: -0.00030); C15H40N8O13S2 (Ion: [M[M-H2O-H]-], MassErrorPPM: 0.26939, MassErrorMass: 0.00016); C16H28N16O10 (Ion: [M[M-H2O-H]-], MassErrorPPM: -2.71465, MassErrorMass: -0.00164); C16H36N12O9S2 (Ion: [M[M-H2O-H]-], MassErrorPPM: -1.94174, MassErrorMass: -0.00117); C16H44N8O8S4 (Ion: [M[M-H2O-H]-], MassErrorPPM: -1.16884, MassE…	251000				310000				181512				378000				341000
FP294	MET112										585.198	6.76	18	1	-				603.258	18.0604	585.197929 - 585.197929	6.758 - 6.758	3.0:3.0	Q Exactive HF (MS lvl: 1, pol: -)	Phe			133	C18H40N2O20 (Ion: [M[M-H2O-H]-], MassErrorPPM: -2.77942, MassErrorMass: -0.00168); C20H28N16O5S (Ion: [M[M-H2O-H]-], MassErrorPPM: 1.38631, MassErrorMass: 0.00084); C20H36N12O4S3 (Ion: [M[M-H2O-H]-], MassErrorPPM: 2.15921, MassErrorMass: 0.00130); C20H44N8O3S5 (Ion: [M[M-H2O-H]-], MassErrorPPM: 2.93211, MassErrorMass: 0.00177); C21H24N20OS (Ion: [M[M-H2O-H]-], MassErrorPPM: -0.82482, MassErrorMas…	251000				310000				181511				378000				341000
FP250	MET113		x				X				387.108	6.79	18	1	-				405.169	18.0604	387.108340 - 387.108360	6.778 - 6.796	8.0:13.5	Q Exactive HF (MS lvl: 1, pol: -)	Phe	2	(Name: 8-50-DFAdc (trans), Type: [M+Fa-H]-, Num: 103, Formula: C19H18O6, RT: None, MassErrorPPM: -0.55910, MassErrorMass: -0.00019, Additional information: {'AdditionalColumn2': 'Bento-Silva et al, 2020, Foods, doi: 10.3390/foods9101471; Ferulic Acid Dehydrodimers; statedmz341', 'AdditionalColumn1': ''});(Name: 8-50-DFAdc (cis), Type: [M+Fa-H]-, Num: 104, Formula: C19H18O6, RT: None, MassErrorPPM…	9	C20H22O9 (Ion: [M[M-H2O-H]-], MassErrorPPM: -0.48082, MassErrorMass: -0.00020); C21H26O4S2 (Ion: [M[M-H2O-H]-], MassErrorPPM: -2.62055, MassErrorMass: -0.00106); C25H18N4S (Ion: [M[M-H2O-H]-], MassErrorPPM: 2.39267, MassErrorMass: 0.00097); C20H20O8 (Ion: [M[M-H]-], MassErrorPPM: -0.50056, MassErrorMass: -0.00019); C21H24O3S2 (Ion: [M[M-H]-], MassErrorPPM: -2.73958, MassErrorMass: -0.00106); C19H…
FP513	MET113										387.108	6.79	9	1	-				396.138	9.03019	387.108320 - 387.108712	6.778 - 6.803	8.0:7.8	Q Exactive HF (MS lvl: 1, pol: -)	Phe	4	(Name: Ferulic acid, Type: [2M-H]-, Num: 67, Formula: C10H10O4, RT: None, MassErrorPPM: -0.22663, MassErrorMass: -0.00004, Additional information: {'AdditionalColumn2': 'Vallverdu-Queralt et al, 2014, FoodChemistry, doi: 10.1016/j.foodchem.2013.12.106', 'AdditionalColumn1': ''});(Name: Coumaric acid, Type: [2M+Hac-H]-, Num: 65, Formula: C9H8O3, RT: None, MassErrorPPM: -0.25895, MassErrorMass: -0.…	38	C10H22N12S3 (Ion: [M[M-H2O-H]-], MassErrorPPM: 2.56581, MassErrorMass: 0.00104); C12H26N2O11S (Ion: [M[M-H2O-H]-], MassErrorPPM: 1.38144, MassErrorMass: 0.00056); C13H22N6O7S (Ion: [M[M-H2O-H]-], MassErrorPPM: -1.90817, MassErrorMass: -0.00077); C13H30N2O6S3 (Ion: [M[M-H2O-H]-], MassErrorPPM: -0.75828, MassErrorMass: -0.00031); C14H34N2OS5 (Ion: [M[M-H2O-H]-], MassErrorPPM: -2.89801, MassErrorMas…
FP55_Vanillin	MET114A	ID_Vanillin	x	X	X	X	X	0.584011	0.928014		153.055	6.84	7	1	+	[M+H]+	183.0652-CH2O	152.047	160.078	7.02348	153.054527 - 153.054714	6.826 - 6.851	5.0:5.0	Q Exactive HF (MS lvl: 1, pol: +)	Phe			1	C8H8O3 (Ion: [M], MassErrorPPM: 0.06187, MassErrorMass: 0.00001)	2420000	72600			2130000	80300			2.31586e+06				2200000	74200			2350000	66400
FP44_Vanillin	MET114A	ID_Vanillin									125.06	6.84	6	1	+		183.0652-C2H2O2		131.08	6.02013	125.059810 - 125.059943	6.829 - 6.851	5.0:5.0	Q Exactive HF (MS lvl: 1, pol: +)	Phe			2	C7H8O2 (Ion: [M[M+H]+], MassErrorPPM: 1.45048, MassErrorMass: 0.00018); C6H4O (Ion: [M[M+CH3OH+H]+], MassErrorPPM: 1.97700, MassErrorMass: 0.00018)
FP331_Vanillin	MET114A	ID_Vanillin									136.017	6.86	7	1	-		151.0400-CH3		143.04	7.02348	136.016492 - 136.016632	6.855 - 6.872	7.5:10.0	Q Exactive HF (MS lvl: 1, pol: -)	Phe			1	C8H5N (Ion: [M[M+Na-2H]-], MassErrorPPM: -2.78503, MassErrorMass: -0.00032)	78000												91200
FP337_Vanillin	MET114A	ID_Vanillin									151.04	6.85	7	1	-	[M-H]-		152.047	158.063	7.02348	151.039944 - 151.040103	6.834 - 6.861	7.4:9.0	Q Exactive HF (MS lvl: 1, pol: -)	Phe			1	C8H8O3 (Ion: [M], MassErrorPPM: -0.44912, MassErrorMass: -0.00007)
FP238	MET114B		x				X				375.108	6.86	17	1	-				392.165	17.057	375.108292 - 375.108696	6.855 - 6.872	6.0:4.6	Q Exactive HF (MS lvl: 1, pol: -)	Phe			10	C19H22O9 (Ion: [M[M-H2O-H]-], MassErrorPPM: -0.26833, MassErrorMass: -0.00011); C20H26O4S2 (Ion: [M[M-H2O-H]-], MassErrorPPM: -2.47320, MassErrorMass: -0.00097); C24H18N4S (Ion: [M[M-H2O-H]-], MassErrorPPM: 2.69265, MassErrorMass: 0.00106); C19H20O8 (Ion: [M[M-H]-], MassErrorPPM: -0.27852, MassErrorMass: -0.00010); C20H24O3S2 (Ion: [M[M-H]-], MassErrorPPM: -2.58897, MassErrorMass: -0.00097); C18H…		21200												21300
FP58	MET114B										183.065	6.85	7	1	+				190.089	7.02348	183.065089 - 183.065315	6.843 - 6.870	4.2:4.0	Q Exactive HF (MS lvl: 1, pol: +)	Phe	1	(Name: Homovanillic acid, Type: [M+H]+, Num: 52, Formula: C9H10O4, RT: None, MassErrorPPM: 0.16449, MassErrorMass: 0.00003, Additional information: {'AdditionalColumn2': 'Vallverdu-Queralt et al, 2014, FoodChemistry, doi: 10.1016/j.foodchem.2013.12.106', 'AdditionalColumn1': ''})	2	C9H10O4 (Ion: [M[M+H]+], MassErrorPPM: 0.16449, MassErrorMass: 0.00003); C8H6O3 (Ion: [M[M+CH3OH+H]+], MassErrorPPM: 0.21293, MassErrorMass: 0.00003)
FP236	MET114B										341.103	6.84	17	1	-		385.0928-CO2,375.1084-H2O2		358.16	17.057	341.102772 - 341.103176	6.834 - 6.842	6.0:4.7	Q Exactive HF (MS lvl: 1, pol: -)	Phe	2	(Name: 8-50-DFAdc (trans), Type: [M-H]-, Num: 103, Formula: C19H18O6, RT: None, MassErrorPPM: -0.31070, MassErrorMass: -0.00011, Additional information: {'AdditionalColumn2': 'Bento-Silva et al, 2020, Foods, doi: 10.3390/foods9101471; Ferulic Acid Dehydrodimers; statedmz341', 'AdditionalColumn1': ''});(Name: 8-50-DFAdc (cis), Type: [M-H]-, Num: 104, Formula: C19H18O6, RT: None, MassErrorPPM: -0.3…	5	C19H20O7 (Ion: [M[M-H2O-H]-], MassErrorPPM: -0.29794, MassErrorMass: -0.00011); C20H24O2S2 (Ion: [M[M-H2O-H]-], MassErrorPPM: -2.71102, MassErrorMass: -0.00098); C19H18O6 (Ion: [M[M-H]-], MassErrorPPM: -0.31070, MassErrorMass: -0.00011); C20H22OS2 (Ion: [M[M-H]-], MassErrorPPM: -2.85082, MassErrorMass: -0.00098); C18H16O4 (Ion: [M[M+Fa-H]-], MassErrorPPM: -0.34884, MassErrorMass: -0.00010)													31400
FP496	MET114B										371.113	6.86	9	1	-				380.144	9.03019	371.113447 - 371.113447	6.860 - 6.860	4.0:4.0	Q Exactive HF (MS lvl: 1, pol: -)	Phe			27	C12H26N2O10S (Ion: [M[M-H2O-H]-], MassErrorPPM: 1.19754, MassErrorMass: 0.00047); C13H22N6O6S (Ion: [M[M-H2O-H]-], MassErrorPPM: -2.22695, MassErrorMass: -0.00087); C13H30N2O5S3 (Ion: [M[M-H2O-H]-], MassErrorPPM: -1.02992, MassErrorMass: -0.00040); C17H14N10O2 (Ion: [M[M-H2O-H]-], MassErrorPPM: 2.99180, MassErrorMass: 0.00117); C20H22O8 (Ion: [M[M-H2O-H]-], MassErrorPPM: -0.46857, MassErrorMass: …					453000
FP505	MET114B										385.093	6.84	9	1	-				394.123	9.03019	385.092656 - 385.092978	6.834 - 6.842	4.0:4.0	Q Exactive HF (MS lvl: 1, pol: -)	Phe	19	(Name: DFA, hydrated 1, Type: [M-H2O-H]-, Num: 88, Formula: C20H20O9, RT: None, MassErrorPPM: -0.35958, MassErrorMass: -0.00015, Additional information: {'AdditionalColumn2': 'Bento-Silva et al, 2020, Foods, doi: 10.3390/foods9101471; Ferulic Acid Dehydrodimers; statedmz403', 'AdditionalColumn1': ''});(Name: DFA, hydrated 2, Type: [M-H2O-H]-, Num: 90, Formula: C20H20O9, RT: None, MassErrorPPM: -0…	35	C10H20N12S3 (Ion: [M[M-H2O-H]-], MassErrorPPM: 2.43916, MassErrorMass: 0.00099); C12H24N2O11S (Ion: [M[M-H2O-H]-], MassErrorPPM: 1.24889, MassErrorMass: 0.00050); C13H20N6O7S (Ion: [M[M-H2O-H]-], MassErrorPPM: -2.05714, MassErrorMass: -0.00083); C13H28N2O6S3 (Ion: [M[M-H2O-H]-], MassErrorPPM: -0.90151, MassErrorMass: -0.00036); C17H12N10O3 (Ion: [M[M-H2O-H]-], MassErrorPPM: 2.98109, MassErrorMass…
FP245	MET114B										385.093	6.84	18	1	-				403.153	18.0604	385.092681 - 385.093056	6.834 - 6.842	4.0:4.0	Q Exactive HF (MS lvl: 1, pol: -)	Phe	16	(Name: DFA, hydrated 1, Type: [M-H2O-H]-, Num: 88, Formula: C20H20O9, RT: None, MassErrorPPM: -0.23337, MassErrorMass: -0.00009, Additional information: {'AdditionalColumn2': 'Bento-Silva et al, 2020, Foods, doi: 10.3390/foods9101471; Ferulic Acid Dehydrodimers; statedmz403', 'AdditionalColumn1': ''});(Name: DFA, hydrated 2, Type: [M-H2O-H]-, Num: 90, Formula: C20H20O9, RT: None, MassErrorPPM: -0…	10	C20H20O9 (Ion: [M[M-H2O-H]-], MassErrorPPM: -0.23337, MassErrorMass: -0.00009); C21H24O4S2 (Ion: [M[M-H2O-H]-], MassErrorPPM: -2.38377, MassErrorMass: -0.00096); C25H16N4S (Ion: [M[M-H2O-H]-], MassErrorPPM: 2.65445, MassErrorMass: 0.00107); C20H18O8 (Ion: [M[M-H]-], MassErrorPPM: -0.24167, MassErrorMass: -0.00009); C21H22O3S2 (Ion: [M[M-H]-], MassErrorPPM: -2.49238, MassErrorMass: -0.00096); C19H…
FP554	MET115		x	X	X	X		0.819468	0.994116		436.224	6.86	9	1	-				445.254	9.03019	436.223913 - 436.223913	6.860 - 6.860	4.0:4.0	Q Exactive HF (MS lvl: 1, pol: -)	Phe	3	(Name: N,N`-Dicoumaroyl spermidine (cis/cis), Type: [M-H]-, Num: 119, Formula: C25H31N3O4, RT: None, MassErrorPPM: -0.61333, MassErrorMass: -0.00027, Additional information: {'AdditionalColumn2': 'Bento-Silva et al, 2020, Foods, doi: 10.3390/foods9101471; Soluble Hydroxycinnamic Acid Amides; statedmz438', 'AdditionalColumn1': ''});(Name: N,N`-Dicoumaroyl spermidine (cis/trans), Type: [M-H]-, Num:…	29	C17H37N5O7S (Ion: [M[M-H2O-H]-], MassErrorPPM: 0.83655, MassErrorMass: 0.00038); C17H45NO6S3 (Ion: [M[M-H2O-H]-], MassErrorPPM: 1.86238, MassErrorMass: 0.00085); C18H33N9O3S (Ion: [M[M-H2O-H]-], MassErrorPPM: -2.09816, MassErrorMass: -0.00096); C18H41N5O2S3 (Ion: [M[M-H2O-H]-], MassErrorPPM: -1.07233, MassErrorMass: -0.00049); C18H49NOS5 (Ion: [M[M-H2O-H]-], MassErrorPPM: -0.04650, MassErrorMass:…	3990000	372000	185	72	3220000	381000			3.40013e+06	432000			3360000	399000			2650000	332000
FP31	MET116		x	X	X	X		0.906396	0.99918	x	438.239	6.86	18	1	+	[M+H]+		437.231	456.299	18.0604	438.238490 - 438.238857	6.850 - 6.871	4.0:4.0	Q Exactive HF (MS lvl: 1, pol: +)	Phe	3	(Name: N,N`-Dicoumaroyl spermidine (cis/cis), Type: M match, Num: 119, Formula: C25H31N3O4, RT: None, MassErrorPPM: -0.17193, MassErrorMass: -0.00008, Additional information: {'AdditionalColumn2': 'Bento-Silva et al, 2020, Foods, doi: 10.3390/foods9101471; Soluble Hydroxycinnamic Acid Amides; statedmz438', 'AdditionalColumn1': ''});(Name: N,N`-Dicoumaroyl spermidine (cis/trans), Type: M match, Nu…	4	C18H31N9O2S (Ion: [M], MassErrorPPM: -1.74090, MassErrorMass: -0.00076); C18H39N5OS3 (Ion: [M], MassErrorPPM: -0.67281, MassErrorMass: -0.00029); C18H47NS5 (Ion: [M], MassErrorPPM: 0.39527, MassErrorMass: 0.00017); C25H31N3O4 (Ion: [M], MassErrorPPM: -0.17193, MassErrorMass: -0.00008)	58200000	5690000	87	72	52900000	6610000	105	83	5.1848e+07	6640000	102	77	52700000	6500000	114	80	43700000	5560000	100	73
FP548	MET116										427.125	6.85	9	1	-	[M-H]-	429.1392-H2	428.132	436.155	9.03019	427.124180 - 427.124759	6.841 - 6.861	5.0:4.8	Q Exactive HF (MS lvl: 1, pol: -)	Phe			11	C9H24N12O2S3 (Ion: [M], MassErrorPPM: 2.48955, MassErrorMass: 0.00107); C11H28N2O13S (Ion: [M], MassErrorPPM: 1.36606, MassErrorMass: 0.00058); C12H24N6O9S (Ion: [M], MassErrorPPM: -1.75447, MassErrorMass: -0.00075); C12H32N2O8S3 (Ion: [M], MassErrorPPM: -0.66369, MassErrorMass: -0.00028); C13H36N2O3S5 (Ion: [M], MassErrorPPM: -2.69343, MassErrorMass: -0.00115); C17H12N14O (Ion: [M], MassErrorPPM…	12500000	1890000	183	71	13500000	2490000	219	81	1.30395e+07	2200000	202	75	14200000	2790000	226	78	13300000	2550000	207	71
FP191	MET116										429.139	6.85	9	1	+	[M+H]+	489.2447-CH17P	428.132	438.17	9.03019	429.139105 - 429.139327	6.847 - 6.855	5.0:4.7	Q Exactive HF (MS lvl: 1, pol: +)	Phe			12	C9H24N12O2S3 (Ion: [M], MassErrorPPM: 2.84405, MassErrorMass: 0.00122); C11H28N2O13S (Ion: [M], MassErrorPPM: 1.72056, MassErrorMass: 0.00074); C12H24N6O9S (Ion: [M], MassErrorPPM: -1.39997, MassErrorMass: -0.00060); C12H32N2O8S3 (Ion: [M], MassErrorPPM: -0.30919, MassErrorMass: -0.00013); C13H36N2O3S5 (Ion: [M], MassErrorPPM: -2.33893, MassErrorMass: -0.00100); C17H12N14O (Ion: [M], MassErrorPPM…	2680000	444000			3080000	569000			2.75817e+06	479000	74	75	3080000	609000	82	78	3160000	603000	71	71
FP29	MET116										436.223	6.87	18	1	+	[M+H]+	438.2387-H2,480.2143-CO2	435.216	454.283	18.0604	436.222838 - 436.223280	6.867 - 6.890	4.0:4.3	Q Exactive HF (MS lvl: 1, pol: +)	Phe			5	C18H29N9O2S (Ion: [M], MassErrorPPM: -1.47943, MassErrorMass: -0.00064); C18H37N5OS3 (Ion: [M], MassErrorPPM: -0.40640, MassErrorMass: -0.00018); C18H45NS5 (Ion: [M], MassErrorPPM: 0.66663, MassErrorMass: 0.00029); C25H29N3O4 (Ion: [M], MassErrorPPM: 0.09680, MassErrorMass: 0.00004); C26H25N7 (Ion: [M], MassErrorPPM: -2.97294, MassErrorMass: -0.00129)	41700000	3100000	85	72	35400000	3930000	103	83	3.73669e+07	3570000	100	77	32300000	3400000	112	80	28700000	3070000	98	73
FP193	MET116										436.223	6.87	9	1	+	[M+H]+	438.2387-H2,480.2141-CO2	435.216	445.253	9.03019	436.223095 - 436.223292	6.867 - 6.890	4.0:4.0	Q Exactive HF (MS lvl: 1, pol: +)	Phe			7	C17H33N5O6S (Ion: [M], MassErrorPPM: 1.70037, MassErrorMass: 0.00074); C17H41NO5S3 (Ion: [M], MassErrorPPM: 2.77341, MassErrorMass: 0.00121); C18H29N9O2S (Ion: [M], MassErrorPPM: -1.36937, MassErrorMass: -0.00060); C18H37N5OS3 (Ion: [M], MassErrorPPM: -0.29634, MassErrorMass: -0.00013); C18H45NS5 (Ion: [M], MassErrorPPM: 0.77669, MassErrorMass: 0.00034); C25H29N3O4 (Ion: [M], MassErrorPPM: 0.2068…	41700000	3770000	66	72	35400000	4680000	74	83	3.73669e+07	4090000	75	77	32300000	4240000	83	80	28700000	3730000	73	73
FP268	MET116										436.224	6.86	18	1	-	[M-H]-	438.2387-H2,480.2143-CO2	437.231	454.284	18.0604	436.223845 - 436.224459	6.857 - 6.864	4.0:4.0	Q Exactive HF (MS lvl: 1, pol: -)	Phe	3	(Name: N,N`-Dicoumaroyl spermidine (cis/cis), Type: M match, Num: 119, Formula: C25H31N3O4, RT: None, MassErrorPPM: 0.08841, MassErrorMass: 0.00004, Additional information: {'AdditionalColumn2': 'Bento-Silva et al, 2020, Foods, doi: 10.3390/foods9101471; Soluble Hydroxycinnamic Acid Amides; statedmz438', 'AdditionalColumn1': ''});(Name: N,N`-Dicoumaroyl spermidine (cis/trans), Type: M match, Num:…	5	C18H31N9O2S (Ion: [M], MassErrorPPM: -1.48055, MassErrorMass: -0.00065); C18H39N5OS3 (Ion: [M], MassErrorPPM: -0.41247, MassErrorMass: -0.00018); C18H47NS5 (Ion: [M], MassErrorPPM: 0.65562, MassErrorMass: 0.00029); C25H31N3O4 (Ion: [M], MassErrorPPM: 0.08841, MassErrorMass: 0.00004); C26H27N7 (Ion: [M], MassErrorPPM: -2.96718, MassErrorMass: -0.00130)	3990000	312000	236	72	3220000	393000	299	83	3.40013e+06	392000	262	77	3360000	383000	289	80	2650000	330000	275	73
FP197	MET116										438.239	6.86	9	1	+				447.269	9.03019	438.238491 - 438.238861	6.850 - 6.871	4.0:4.0	Q Exactive HF (MS lvl: 1, pol: +)	Phe	3	(Name: N,N`-Dicoumaroyl spermidine (cis/cis), Type: [M+H]+, Num: 119, Formula: C25H31N3O4, RT: None, MassErrorPPM: -0.18188, MassErrorMass: -0.00008, Additional information: {'AdditionalColumn2': 'Bento-Silva et al, 2020, Foods, doi: 10.3390/foods9101471; Soluble Hydroxycinnamic Acid Amides; statedmz438', 'AdditionalColumn1': ''});(Name: N,N`-Dicoumaroyl spermidine (cis/trans), Type: [M+H]+, Num:…	34	C17H35N5O6S (Ion: [M[M+H]+], MassErrorPPM: 1.30475, MassErrorMass: 0.00057); C17H43NO5S3 (Ion: [M[M+H]+], MassErrorPPM: 2.37284, MassErrorMass: 0.00104); C18H31N9O2S (Ion: [M[M+H]+], MassErrorPPM: -1.75084, MassErrorMass: -0.00077); C18H39N5OS3 (Ion: [M[M+H]+], MassErrorPPM: -0.68276, MassErrorMass: -0.00030); C18H47NS5 (Ion: [M[M+H]+], MassErrorPPM: 0.38533, MassErrorMass: 0.00017); C25H31N3O4 (…	58200000	5820000	69	72	52900000	6660000	78	83	5.1848e+07	6590000	79	77	52700000	6910000	87	80	43700000	5950000	76	73
FP564	MET116										445.255	6.86	9	1	-		489.2447-CO2		454.284	9.03019	445.254493 - 445.254677	6.857 - 6.879	4.0:4.0	Q Exactive HF (MS lvl: 1, pol: -)	Phe			32	C18H32N12O3 (Ion: [M[M-H2O-H]-], MassErrorPPM: 0.86831, MassErrorMass: 0.00040); C18H40N8O2S2 (Ion: [M[M-H2O-H]-], MassErrorPPM: 1.87418, MassErrorMass: 0.00087); C18H48N4OS4 (Ion: [M[M-H2O-H]-], MassErrorPPM: 2.88006, MassErrorMass: 0.00134); C21H40N2O9 (Ion: [M[M-H2O-H]-], MassErrorPPM: -2.03947, MassErrorMass: -0.00095); C26H36N6S (Ion: [M[M-H2O-H]-], MassErrorPPM: 0.47414, MassErrorMass: 0.00…	372000	312000			381000	393000	232	82	432014	392000	211	76	399000	383000	234	79	332000	330000	215	72
FP582	MET116										480.214	6.88	9	1	-	[M+Fa-H]-		435.216	489.244	9.03019	480.213900 - 480.214213	6.876 - 6.884	4.0:4.2	Q Exactive HF (MS lvl: 1, pol: -)	Phe			7	C17H33N5O6S (Ion: [M], MassErrorPPM: 1.73931, MassErrorMass: 0.00076); C17H41NO5S3 (Ion: [M], MassErrorPPM: 2.81234, MassErrorMass: 0.00122); C18H29N9O2S (Ion: [M], MassErrorPPM: -1.33043, MassErrorMass: -0.00058); C18H37N5OS3 (Ion: [M], MassErrorPPM: -0.25740, MassErrorMass: -0.00011); C18H45NS5 (Ion: [M], MassErrorPPM: 0.81563, MassErrorMass: 0.00035); C25H29N3O4 (Ion: [M], MassErrorPPM: 0.2458…	6300000	521000			4900000	648000	245	83	5.30665e+06	549000	222	77	4400000	571000	246	80	3730000	562000	230	73
FP276	MET116										480.214	6.87	18	1	-	[M+Fa-H]-		435.216	498.275	18.0604	480.214077 - 480.214478	6.860 - 6.881	4.0:4.0	Q Exactive HF (MS lvl: 1, pol: -)	Phe			5	C18H29N9O2S (Ion: [M], MassErrorPPM: -0.97343, MassErrorMass: -0.00042); C18H37N5OS3 (Ion: [M], MassErrorPPM: 0.09960, MassErrorMass: 0.00004); C18H45NS5 (Ion: [M], MassErrorPPM: 1.17263, MassErrorMass: 0.00051); C25H29N3O4 (Ion: [M], MassErrorPPM: 0.60280, MassErrorMass: 0.00026); C26H25N7 (Ion: [M], MassErrorPPM: -2.46694, MassErrorMass: -0.00107)	6300000	481000			4900000	597000	306	83	5.30665e+06	488000			4400000	523000	295	80	3730000	427000
FP590	MET116										489.245	6.88	9	1	-				498.275	9.03019	489.244526 - 489.244782	6.879 - 6.880	4.0:4.0	Q Exactive HF (MS lvl: 1, pol: -)	Phe			53	C15H40N8O9S (Ion: [M[M-H2O-H]-], MassErrorPPM: -2.76445, MassErrorMass: -0.00141); C19H32N12O5 (Ion: [M[M-H2O-H]-], MassErrorPPM: 1.24135, MassErrorMass: 0.00063); C19H40N8O4S2 (Ion: [M[M-H2O-H]-], MassErrorPPM: 2.16017, MassErrorMass: 0.00110); C20H28N16O (Ion: [M[M-H2O-H]-], MassErrorPPM: -1.38721, MassErrorMass: -0.00071); C20H36N12S2 (Ion: [M[M-H2O-H]-], MassErrorPPM: -0.46839, MassErrorMass:…	521000	481000			648000	597000			548715	488000			571000	523000			559000	427000
FP199	MET117		x	X	X	X		0.89153	0.998724		445.253	6.87	9	1	+				454.283	9.03019	445.253036 - 445.253036	6.871 - 6.871	4.0:4.0	Q Exactive HF (MS lvl: 1, pol: +)	Phe			34	C17H32N8O6 (Ion: [M[M+H]+], MassErrorPPM: 2.87619, MassErrorMass: 0.00128); C18H28N12O2 (Ion: [M[M+H]+], MassErrorPPM: -0.13116, MassErrorMass: -0.00006); C18H36N8OS2 (Ion: [M[M+H]+], MassErrorPPM: 0.92006, MassErrorMass: 0.00041); C18H44N4S4 (Ion: [M[M+H]+], MassErrorPPM: 1.97128, MassErrorMass: 0.00088); C25H36N2O3S (Ion: [M[M+H]+], MassErrorPPM: 2.46425, MassErrorMass: 0.00109); C33H32O (Ion: …	3770000	3100000			4680000	3930000			4.08836e+06	3570000			4240000	3400000			3730000	3070000
FP566_Orientin	MET118	ID_Orientin	x	X	X	X		0.865532	0.997569	x	447.093	6.89	9	1	-	[M-H]-	449.1077-H2	448.101	456.123	9.03019	447.093087 - 447.093689	6.880 - 6.903	5.0:4.8	Q Exactive HF (MS lvl: 1, pol: -)	Phe	2	(Name: Kaempferol-3-O-glucoside, Type: M match, Num: 72, Formula: C21H20O11, RT: None, MassErrorPPM: 0.31800, MassErrorMass: 0.00014, Additional information: {'AdditionalColumn2': 'Vallverdu-Queralt et al, 2014, FoodChemistry, doi: 10.1016/j.foodchem.2013.12.106', 'AdditionalColumn1': ''});(Name: Naringenin-O-hexuronide, Type: M match, Num: 78, Formula: C21H20O11, RT: None, MassErrorPPM: 0.31800,…	12	C11H20N12O2S3 (Ion: [M], MassErrorPPM: 2.84198, MassErrorMass: 0.00127); C13H24N2O13S (Ion: [M], MassErrorPPM: 1.76856, MassErrorMass: 0.00079); C14H20N6O9S (Ion: [M], MassErrorPPM: -1.21291, MassErrorMass: -0.00054); C14H28N2O8S3 (Ion: [M], MassErrorPPM: -0.17073, MassErrorMass: -0.00008); C15H32N2O3S5 (Ion: [M], MassErrorPPM: -2.11003, MassErrorMass: -0.00095); C19H8N14O (Ion: [M], MassErrorPPM…	86500000	826000	190	73	126000000	2820000	233	84	1.28462e+08	1800000	213	78	96700000	1950000	235	81	80100000	1180000	217	74
FP200_Orientin	MET118	ID_Orientin									449.108	6.89	9	1	+	[M+H]+		448.1	458.138	9.03019	449.107567 - 449.107981	6.886 - 6.909	5.0:5.0	Q Exactive HF (MS lvl: 1, pol: +)	Phe	2	(Name: Kaempferol-3-O-glucoside, Type: M match, Num: 72, Formula: C21H20O11, RT: None, MassErrorPPM: -0.33806, MassErrorMass: -0.00015, Additional information: {'AdditionalColumn2': 'Vallverdu-Queralt et al, 2014, FoodChemistry, doi: 10.1016/j.foodchem.2013.12.106', 'AdditionalColumn1': ''});(Name: Naringenin-O-hexuronide, Type: M match, Num: 78, Formula: C21H20O11, RT: None, MassErrorPPM: -0.338…	12	C11H20N12O2S3 (Ion: [M], MassErrorPPM: 2.18593, MassErrorMass: 0.00098); C13H24N2O13S (Ion: [M], MassErrorPPM: 1.11251, MassErrorMass: 0.00050); C14H20N6O9S (Ion: [M], MassErrorPPM: -1.86897, MassErrorMass: -0.00084); C14H28N2O8S3 (Ion: [M], MassErrorPPM: -0.82679, MassErrorMass: -0.00037); C15H32N2O3S5 (Ion: [M], MassErrorPPM: -2.76609, MassErrorMass: -0.00124); C18H12N10O5 (Ion: [M], MassErrorP…	78200000	653000	73	73	115000000	2370000	82	84	1.12384e+08	1580000	83	78	93100000	1890000	91	81	76500000	1100000	80	74
FP626	MET119		x	X	X	X		0.892584	0.998761		593.152	6.9	9	1	-	[M-H]-	595.1657-H2	594.159	602.182	9.03019	593.151402 - 593.152041	6.896 - 6.903	3.0:11.0	Q Exactive HF (MS lvl: 1, pol: -)	Phe	2	(Name: Apigenin-C-hexoside-C-hexoside, Type: M match, Num: 57, Formula: C27H30O15, RT: None, MassErrorPPM: 0.98166, MassErrorMass: 0.00058, Additional information: {'AdditionalColumn2': 'Vallverdu-Queralt et al, 2014, FoodChemistry, doi: 10.1016/j.foodchem.2013.12.106', 'AdditionalColumn1': ''});(Name: Kaempferol-3-O-rutinoside, Type: M match, Num: 70, Formula: C27H30O15, RT: None, MassErrorPPM: …	33	C13H22N16O12 (Ion: [M], MassErrorPPM: -2.11347, MassErrorMass: -0.00126); C13H30N12O11S2 (Ion: [M], MassErrorPPM: -1.32748, MassErrorMass: -0.00079); C13H38N8O10S4 (Ion: [M], MassErrorPPM: -0.54150, MassErrorMass: -0.00032); C14H34N12O6S4 (Ion: [M], MassErrorPPM: -2.79005, MassErrorMass: -0.00166); C17H22N16O7S (Ion: [M], MassErrorPPM: 2.09921, MassErrorMass: 0.00125); C17H30N12O6S3 (Ion: [M], Ma…	14100000	312000			20300000	895000	276	85	1.97425e+07	528000	244	79	15700000	753000	270	82	11300000	507000	258	75
FP215	MET119										595.166	6.91	9	1	+	[M+H]+		594.158	604.196	9.03019	595.165641 - 595.165677	6.909 - 6.910	3.0:13.0	Q Exactive HF (MS lvl: 1, pol: +)	Phe	2	(Name: Apigenin-C-hexoside-C-hexoside, Type: M match, Num: 57, Formula: C27H30O15, RT: None, MassErrorPPM: -0.15409, MassErrorMass: -0.00009, Additional information: {'AdditionalColumn2': 'Vallverdu-Queralt et al, 2014, FoodChemistry, doi: 10.1016/j.foodchem.2013.12.106', 'AdditionalColumn1': ''});(Name: Kaempferol-3-O-rutinoside, Type: M match, Num: 70, Formula: C27H30O15, RT: None, MassErrorPPM…	32	C13H30N12O11S2 (Ion: [M], MassErrorPPM: -2.46324, MassErrorMass: -0.00146); C13H38N8O10S4 (Ion: [M], MassErrorPPM: -1.67725, MassErrorMass: -0.00100); C17H22N16O7S (Ion: [M], MassErrorPPM: 0.96346, MassErrorMass: 0.00057); C17H30N12O6S3 (Ion: [M], MassErrorPPM: 1.74945, MassErrorMass: 0.00104); C17H38N8O5S5 (Ion: [M], MassErrorPPM: 2.53543, MassErrorMass: 0.00151); C18H18N20O3S (Ion: [M], MassErr…	13700000	357000			17800000	935000	93	85	1.63111e+07	598000			17000000	826000	104	82	12100000	335000
FP573	MET120		x	X	X			0.907112	0.999199		457.135	6.92	9	1	-				466.165	9.03019	457.135031 - 457.135113	6.915 - 6.938	4.7:5.0	Q Exactive HF (MS lvl: 1, pol: -)	Phe			75	C10H28N12O4S3 (Ion: [M[M-H2O-H]-], MassErrorPPM: 2.19672, MassErrorMass: 0.00105); C13H28N6O11S (Ion: [M[M-H2O-H]-], MassErrorPPM: -1.61928, MassErrorMass: -0.00077); C13H36N2O10S3 (Ion: [M[M-H2O-H]-], MassErrorPPM: -0.63850, MassErrorMass: -0.00030); C14H40N2O5S5 (Ion: [M[M-H2O-H]-], MassErrorPPM: -2.46355, MassErrorMass: -0.00117); C17H20N10O7 (Ion: [M[M-H2O-H]-], MassErrorPPM: 2.65666, MassErr…	1610000	321000			1440000	439000	236	86	1.42116e+06	367000			1560000	491000	238	83	1320000	438000	221	76
FP450	MET121		x	X				1	1		280.083	6.94	9	1	-				289.113	9.03019	280.082755 - 280.082755	6.939 - 6.939	3.0:3.0	Q Exactive HF (MS lvl: 1, pol: -)	Phe			8	C13H17NO7 (Ion: [M[M-H2O-H]-], MassErrorPPM: 0.30394, MassErrorMass: 0.00009); C14H21NO2S2 (Ion: [M[M-H2O-H]-], MassErrorPPM: -2.60144, MassErrorMass: -0.00078); C13H15NO6 (Ion: [M[M-H]-], MassErrorPPM: 0.32697, MassErrorMass: 0.00009); C14H19NOS2 (Ion: [M[M-H]-], MassErrorPPM: -2.76456, MassErrorMass: -0.00078); C9H11N9 (Ion: [M[M+Cl]-], MassErrorPPM: -1.58331, MassErrorMass: -0.00039); C12H13NO…	80400	277000			123000	450000	174	87	91841.1	430000			78900	458000			83500	445000
FP622	MET122		x	X	X		X	0.936337	0.999742		585.198	6.96	9	1	-	[M-H]-		586.205	594.228	9.03019	585.197850 - 585.198375	6.949 - 6.977	19.0:13.2	Q Exactive HF (MS lvl: 1, pol: -)	Phe			26	C15H30N12O13 (Ion: [M], MassErrorPPM: -0.37372, MassErrorMass: -0.00022); C15H38N8O12S2 (Ion: [M], MassErrorPPM: 0.42293, MassErrorMass: 0.00025); C16H26N16O9 (Ion: [M], MassErrorPPM: -2.65278, MassErrorMass: -0.00156); C16H34N12O8S2 (Ion: [M], MassErrorPPM: -1.85613, MassErrorMass: -0.00109); C16H42N8O7S4 (Ion: [M], MassErrorPPM: -1.05949, MassErrorMass: -0.00062); C17H46N8O2S6 (Ion: [M], MassEr…	88000				37900				44214.7				51400				42000
FP482	MET122										353.118	6.96	9	1	-				362.148	9.03019	353.117551 - 353.117851	6.949 - 6.971	8.3:8.3	Q Exactive HF (MS lvl: 1, pol: -)	Phe			20	C9H24N8O4S2 (Ion: [M[M-H2O-H]-], MassErrorPPM: -1.78438, MassErrorMass: -0.00066); C16H24N2O6S (Ion: [M[M-H2O-H]-], MassErrorPPM: 0.05904, MassErrorMass: 0.00002); C17H28N2OS3 (Ion: [M[M-H2O-H]-], MassErrorPPM: -2.27613, MassErrorMass: -0.00085); C24H20O4 (Ion: [M[M-H2O-H]-], MassErrorPPM: -1.68764, MassErrorMass: -0.00063); C9H22N8O3S2 (Ion: [M[M-H]-], MassErrorPPM: -1.87231, MassErrorMass: -0.0…
FP209	MET122										551.191	6.95	9	1	+		585.1980-H2O2,609.1939-C2H2O2		560.221	9.03019	551.190600 - 551.190600	6.947 - 6.947	13.0:12.0	Q Exactive HF (MS lvl: 1, pol: +)	Phe			137	C12H34N14O3S4 (Ion: [M[M+H]+], MassErrorPPM: 2.18964, MassErrorMass: 0.00120); C14H30N8O15 (Ion: [M[M+H]+], MassErrorPPM: 0.46658, MassErrorMass: 0.00026); C14H38N4O14S2 (Ion: [M[M+H]+], MassErrorPPM: 1.31539, MassErrorMass: 0.00072); C15H26N12O11 (Ion: [M[M+H]+], MassErrorPPM: -1.96170, MassErrorMass: -0.00108); C15H34N8O10S2 (Ion: [M[M+H]+], MassErrorPPM: -1.11290, MassErrorMass: -0.00061); C15…									42585.9
FP293	MET122										585.198	6.96	18	1	-				603.259	18.0604	585.197863 - 585.198389	6.949 - 6.977	19.0:14.8	Q Exactive HF (MS lvl: 1, pol: -)	Phe			131	C18H40N2O20 (Ion: [M[M-H2O-H]-], MassErrorPPM: -2.61665, MassErrorMass: -0.00158); C20H28N16O5S (Ion: [M[M-H2O-H]-], MassErrorPPM: 1.54908, MassErrorMass: 0.00094); C20H36N12O4S3 (Ion: [M[M-H2O-H]-], MassErrorPPM: 2.32198, MassErrorMass: 0.00140); C21H24N20OS (Ion: [M[M-H2O-H]-], MassErrorPPM: -0.66205, MassErrorMass: -0.00040); C21H32N16S3 (Ion: [M[M-H2O-H]-], MassErrorPPM: 0.11085, MassErrorMas…	88000				37900				44214.7				51400				42000
FP216	MET122										609.194	6.95	9	1	+	[M+Na]+		586.205	618.225	9.03019	609.193448 - 609.194248	6.939 - 6.961	19.0:4.8	Q Exactive HF (MS lvl: 1, pol: +)	Phe			25	C15H30N12O13 (Ion: [M], MassErrorPPM: -1.38816, MassErrorMass: -0.00081); C15H38N8O12S2 (Ion: [M], MassErrorPPM: -0.59151, MassErrorMass: -0.00035); C16H34N12O8S2 (Ion: [M], MassErrorPPM: -2.87058, MassErrorMass: -0.00168); C16H42N8O7S4 (Ion: [M], MassErrorPPM: -2.07393, MassErrorMass: -0.00122); C19H30N12O8S (Ion: [M], MassErrorPPM: 2.88168, MassErrorMass: 0.00169); C20H26N16O4S (Ion: [M], MassE…	64400				80300				46545.8				85000				148000
FP605	MET123		x	X	X	X		0.881285	0.998327	x	535.182	6.96	9	1	-	[M-H]-	554.2232-H5N	536.19	544.213	9.03019	535.182113 - 535.182791	6.953 - 6.972	4.1:4.1	Q Exactive HF (MS lvl: 1, pol: -)	Phe			19	C11H28N12O13 (Ion: [M], MassErrorPPM: -0.28078, MassErrorMass: -0.00015); C12H32N12O8S2 (Ion: [M], MassErrorPPM: -1.90148, MassErrorMass: -0.00102); C16H24N16O4S (Ion: [M], MassErrorPPM: 1.89569, MassErrorMass: 0.00102); C16H32N12O3S3 (Ion: [M], MassErrorPPM: 2.76665, MassErrorMass: 0.00148); C17H20N20S (Ion: [M], MassErrorPPM: -0.59597, MassErrorMass: -0.00032); C18H36N2O14S (Ion: [M], MassError…	27700000	1510000	213	74	31500000	1620000	266	88	2.99689e+07	1520000	234	82	30900000	1690000	263	84	33400000	1390000	247	78
FP48	MET123										105.034	6.98	7	1	+		197.0809-C3H8O3		112.057	7.02348	105.033907 - 105.033962	6.967 - 6.990	4.2:4.6	Q Exactive HF (MS lvl: 1, pol: +)	Phe					12300000	2820000	4	76	13000000	3390000	2	91	1.22111e+07	3350000	3	84	13200000	3680000	3	86	12900000	3390000	3	80
FP57	MET123										179.07	6.98	7	1	+		197.0809-H2O		186.094	7.02348	179.070298 - 179.070432	6.967 - 6.987	4.0:4.2	Q Exactive HF (MS lvl: 1, pol: +)	Phe			2	C10H10O3 (Ion: [M[M+H]+], MassErrorPPM: 0.48825, MassErrorMass: 0.00009); C9H6O2 (Ion: [M[M+CH3OH+H]+], MassErrorPPM: 0.60902, MassErrorMass: 0.00009)	11800000	2090000	6	77	12500000	2570000	5	90	1.19731e+07	2470000	6	83	13000000	2700000	6	85	12500000	2440000	5	79
FP60	MET123										197.081	6.98	7	1	+				204.104	7.02348	197.080898 - 197.081000	6.967 - 6.990	4.6:4.2	Q Exactive HF (MS lvl: 1, pol: +)	Phe	1	(Name: Coumaric acid, Type: [M+CH3OH+H]+, Num: 65, Formula: C9H8O3, RT: None, MassErrorPPM: 0.69033, MassErrorMass: 0.00011, Additional information: {'AdditionalColumn2': 'Vallverdu-Queralt et al, 2014, FoodChemistry, doi: 10.1016/j.foodchem.2013.12.106', 'AdditionalColumn1': ''})	2	C10H12O4 (Ion: [M[M+H]+], MassErrorPPM: 0.56737, MassErrorMass: 0.00011); C9H8O3 (Ion: [M[M+CH3OH+H]+], MassErrorPPM: 0.69033, MassErrorMass: 0.00011)	10500000	1890000	7	77	11300000	2310000	6	90	1.06232e+07	2150000	7	83	11100000	2480000	7	85	11200000	2300000	6	79
FP454	MET123										292.083	6.96	9	1	-				301.113	9.03019	292.082595 - 292.082595	6.961 - 6.961	5.0:7.0	Q Exactive HF (MS lvl: 1, pol: -)	Phe			6	C14H17NO7 (Ion: [M[M-H2O-H]-], MassErrorPPM: -0.22158, MassErrorMass: -0.00007); C14H15NO6 (Ion: [M[M-H]-], MassErrorPPM: -0.23179, MassErrorMass: -0.00007); C10H11N9 (Ion: [M[M+Cl]-], MassErrorPPM: -2.13110, MassErrorMass: -0.00055); C13H13NO4 (Ion: [M[M+Fa-H]-], MassErrorPPM: -0.26280, MassErrorMass: -0.00006); C10H10N6O (Ion: [M[M+?]-], MassErrorPPM: -0.92978, MassErrorMass: -0.00021); C10H18N…	128000	500000			183000	744000			202667	739000	164	80	198000	807000			161000	685000
FP367	MET123										371.098	6.98	7	1	-	[M-H]-	390.1393-H5N	372.106	378.122	7.02348	371.098229 - 371.098606	6.972 - 6.989	4.4:4.3	Q Exactive HF (MS lvl: 1, pol: -)	Phe			4	C9H20N6O8S (Ion: [M], MassErrorPPM: -1.73231, MassErrorMass: -0.00064); C14H8N14 (Ion: [M], MassErrorPPM: 0.14888, MassErrorMass: 0.00006); C16H20O10 (Ion: [M], MassErrorPPM: 0.11126, MassErrorMass: 0.00004); C17H24O5S2 (Ion: [M], MassErrorPPM: -2.22410, MassErrorMass: -0.00083)	70800000	12400000	109	77	73300000	14700000	134	90	7.21839e+07	14600000	128	83	75700000	15600000	144	85	74400000	14100000	123	79
FP69	MET123										373.113	6.98	7	1	+	[M+H]+	390.1393-H3N	372.105	380.136	7.02348	373.112722 - 373.112782	6.970 - 6.986	4.0:4.5	Q Exactive HF (MS lvl: 1, pol: +)	Phe			5	C9H20N6O8S (Ion: [M], MassErrorPPM: -2.31161, MassErrorMass: -0.00086); C14H8N14 (Ion: [M], MassErrorPPM: -0.43042, MassErrorMass: -0.00016); C16H20O10 (Ion: [M], MassErrorPPM: -0.46804, MassErrorMass: -0.00017); C17H24O5S2 (Ion: [M], MassErrorPPM: -2.80340, MassErrorMass: -0.00104); C21H16N4OS (Ion: [M], MassErrorPPM: 2.66817, MassErrorMass: 0.00099)	4200000	649000			4590000	866000			4.25813e+06	831000	11	83	4230000	836000	10	85	4690000	870000
FP72	MET123										390.139	6.99	7	1	+	[M+NH4]+		372.105	397.163	7.02348	390.139229 - 390.139438	6.982 - 6.990	4.0:5.0	Q Exactive HF (MS lvl: 1, pol: +)	Phe			5	C9H20N6O8S (Ion: [M], MassErrorPPM: -2.25004, MassErrorMass: -0.00084); C14H8N14 (Ion: [M], MassErrorPPM: -0.36886, MassErrorMass: -0.00014); C16H20O10 (Ion: [M], MassErrorPPM: -0.40648, MassErrorMass: -0.00015); C17H24O5S2 (Ion: [M], MassErrorPPM: -2.74184, MassErrorMass: -0.00102); C21H16N4OS (Ion: [M], MassErrorPPM: 2.72973, MassErrorMass: 0.00102)	9250000	1500000	12	77	10700000	1780000	10	90	9.36146e+06	1670000	14	83	9980000	1800000	13	85	11000000	1900000	11	79
FP73	MET123										395.095	6.98	7	1	+	[M+Na]+,[M+H]+	439.0856-CO2	372.105581451,394.087523451	402.118	7.02348	395.094705 - 395.094918	6.967 - 6.990	4.2:4.6	Q Exactive HF (MS lvl: 1, pol: +)	Phe			13	C9H20N6O8S (Ion: [M], MassErrorPPM: -2.02778, MassErrorMass: -0.00075); C14H8N14 (Ion: [M], MassErrorPPM: -0.14660, MassErrorMass: -0.00005); C16H20O10 (Ion: [M], MassErrorPPM: -0.18422, MassErrorMass: -0.00007); C17H24O5S2 (Ion: [M], MassErrorPPM: -2.51958, MassErrorMass: -0.00094); C21H16N4OS (Ion: [M], MassErrorPPM: 2.95199, MassErrorMass: 0.00110); C7H22N8O5S3 (Ion: [M], MassErrorPPM: -0.0242…	9710000	1500000	13	77	9450000	1470000	11	90	1.0067e+07	1670000	15	83	10300000	1710000	14	85	9570000	1450000	12	79
FP373	MET123										439.086	6.98	7	1	-	[M+Fa-H]-		394.087	446.109	7.02348	439.085622 - 439.085622	6.980 - 6.980	5.0:4.0	Q Exactive HF (MS lvl: 1, pol: -)	Phe			7	C7H22N8O5S3 (Ion: [M], MassErrorPPM: -0.28391, MassErrorMass: -0.00011); C14H14N6O8 (Ion: [M], MassErrorPPM: 0.27180, MassErrorMass: 0.00011); C14H22N2O7S2 (Ion: [M], MassErrorPPM: 1.45682, MassErrorMass: 0.00057); C15H18N6O3S2 (Ion: [M], MassErrorPPM: -1.93329, MassErrorMass: -0.00076); C15H26N2O2S4 (Ion: [M], MassErrorPPM: -0.74828, MassErrorMass: -0.00029); C22H18O5S (Ion: [M], MassErrorPPM: -…	3610000	575000			3210000	556000			3.60871e+06	636000	130	83	3460000	617000			3250000	581000
FP284	MET123										535.182	6.96	18	1	-				553.243	18.0604	535.182099 - 535.182480	6.953 - 6.961	4.2:4.0	Q Exactive HF (MS lvl: 1, pol: -)	Phe			84	C18H38N2O15S (Ion: [M[M-H2O-H]-], MassErrorPPM: 1.50993, MassErrorMass: 0.00084); C19H34N6O11S (Ion: [M[M-H2O-H]-], MassErrorPPM: -0.90075, MassErrorMass: -0.00050); C19H42N2O10S3 (Ion: [M[M-H2O-H]-], MassErrorPPM: -0.05809, MassErrorMass: -0.00003); C20H38N6O6S3 (Ion: [M[M-H2O-H]-], MassErrorPPM: -2.46877, MassErrorMass: -0.00137); C20H46N2O5S5 (Ion: [M[M-H2O-H]-], MassErrorPPM: -1.62612, MassEr…	27700000	270000	246	75	31500000	289000	313	89	2.99689e+07	278000	273	81	30900000	304000			33400000	253000	288	77
FP210	MET123										554.223	6.97	9	1	+	[M+NH4]+		536.189	563.253	9.03019	554.223103 - 554.223372	6.963 - 6.970	4.0:4.0	Q Exactive HF (MS lvl: 1, pol: +)	Phe			20	C11H28N12O13 (Ion: [M], MassErrorPPM: -0.93869, MassErrorMass: -0.00050); C12H32N12O8S2 (Ion: [M], MassErrorPPM: -2.55939, MassErrorMass: -0.00137); C16H24N16O4S (Ion: [M], MassErrorPPM: 1.23778, MassErrorMass: 0.00066); C16H32N12O3S3 (Ion: [M], MassErrorPPM: 2.10874, MassErrorMass: 0.00113); C16H40N8O2S5 (Ion: [M], MassErrorPPM: 2.97970, MassErrorMass: 0.00160); C17H20N20S (Ion: [M], MassErrorPP…	13200000	675000			15600000	703000			1.44815e+07	671000	89	82	15000000	760000	99	84	17500000	632000	86	78
FP541	MET124		x				X				419.134	7.01	9	1	-				428.164	9.03019	419.134464 - 419.134464	7.009 - 7.009	7.0:6.0	Q Exactive HF (MS lvl: 1, pol: -)	Phe			50	C11H26N12OS3 (Ion: [M[M-H2O-H]-], MassErrorPPM: 1.90624, MassErrorMass: 0.00084); C13H30N2O12S (Ion: [M[M-H2O-H]-], MassErrorPPM: 0.80845, MassErrorMass: 0.00035); C14H26N6O8S (Ion: [M[M-H2O-H]-], MassErrorPPM: -2.24072, MassErrorMass: -0.00098); C14H34N2O7S3 (Ion: [M[M-H2O-H]-], MassErrorPPM: -1.17488, MassErrorMass: -0.00051); C18H18N10O4 (Ion: [M[M-H2O-H]-], MassErrorPPM: 2.40607, MassErrorMas…
FP257	MET125		x	X	X		X	0.950526	0.999879		403.103	7.04	18	1	-				421.164	18.0604	403.103036 - 403.103361	7.028 - 7.052	15.8:3.0	Q Exactive HF (MS lvl: 1, pol: -)	Phe	4	(Name: DFA, hydrated 1, Type: [M-H]-, Num: 88, Formula: C20H20O9, RT: None, MassErrorPPM: -0.80123, MassErrorMass: -0.00032, Additional information: {'AdditionalColumn2': 'Bento-Silva et al, 2020, Foods, doi: 10.3390/foods9101471; Ferulic Acid Dehydrodimers; statedmz403', 'AdditionalColumn1': ''});(Name: DFA, hydrated 2, Type: [M-H]-, Num: 90, Formula: C20H20O9, RT: None, MassErrorPPM: -0.80123, …	13	C18H10N14 (Ion: [M[M-H2O-H]-], MassErrorPPM: -0.73625, MassErrorMass: -0.00031); C20H22O10 (Ion: [M[M-H2O-H]-], MassErrorPPM: -0.76941, MassErrorMass: -0.00032); C21H26O5S2 (Ion: [M[M-H2O-H]-], MassErrorPPM: -2.82807, MassErrorMass: -0.00119); C25H18N4OS (Ion: [M[M-H2O-H]-], MassErrorPPM: 1.99520, MassErrorMass: 0.00084); C20H20O9 (Ion: [M[M-H]-], MassErrorPPM: -0.80123, MassErrorMass: -0.00032);…	899000	44200			1010000	81400			990933	61600			1070000	61800			1110000	53600
FP52	MET125										137.06	7	7	1	+				144.083	7.02348	137.059676 - 137.059852	6.983 - 7.035	14.6:11.8	Q Exactive HF (MS lvl: 1, pol: +)	Phe			2	C8H8O2 (Ion: [M[M+H]+], MassErrorPPM: 0.52016, MassErrorMass: 0.00007); C7H4O (Ion: [M[M+CH3OH+H]+], MassErrorPPM: 0.69953, MassErrorMass: 0.00007)	1310000	76800			1330000	80100			1.22188e+06	71200			1490000	85600			1460000	81900
FP156	MET125										355.117	7.05	9	1	+		403.1031-O3,408.1651-H7NO2		364.148	9.03019	355.117129 - 355.117587	7.035 - 7.062	9.8:7.8	Q Exactive HF (MS lvl: 1, pol: +)	Phe			22	C12H22N2O8S (Ion: [M[M+H]+], MassErrorPPM: 1.19346, MassErrorMass: 0.00042); C13H18N6O4S (Ion: [M[M+H]+], MassErrorPPM: -2.57938, MassErrorMass: -0.00091); C13H26N2O3S3 (Ion: [M[M+H]+], MassErrorPPM: -1.26058, MassErrorMass: -0.00045); C20H18O6 (Ion: [M[M+H]+], MassErrorPPM: -0.64213, MassErrorMass: -0.00023); C12H19NO8S (Ion: [M[M+NH4]+], MassErrorPPM: 1.25967, MassErrorMass: 0.00042); C13H15N5O…									207622				261000
FP490	MET125										359.114	7.02	9	1	-		408.1651-CH7NO,403.1031-CO2		368.144	9.03019	359.113536 - 359.113788	7.009 - 7.033	5.0:5.0	Q Exactive HF (MS lvl: 1, pol: -)	Phe			29	C11H26N2O10S (Ion: [M[M-H2O-H]-], MassErrorPPM: 1.69115, MassErrorMass: 0.00064); C12H22N6O6S (Ion: [M[M-H2O-H]-], MassErrorPPM: -1.84202, MassErrorMass: -0.00070); C12H30N2O5S3 (Ion: [M[M-H2O-H]-], MassErrorPPM: -0.60700, MassErrorMass: -0.00023); C13H34N2S5 (Ion: [M[M-H2O-H]-], MassErrorPPM: -2.90514, MassErrorMass: -0.00110); C19H22O8 (Ion: [M[M-H2O-H]-], MassErrorPPM: -0.02783, MassErrorMass:…	52200				50100				54309.2				45500				48600
FP240	MET125										359.114	7.02	18	1	-		389.1241-CH2O,403.1031-CO2		377.174	18.0604	359.113541 - 359.113789	7.016 - 7.033	5.0:5.0	Q Exactive HF (MS lvl: 1, pol: -)	Phe			7	C19H22O8 (Ion: [M[M-H2O-H]-], MassErrorPPM: 0.01588, MassErrorMass: 0.00001); C20H26O3S2 (Ion: [M[M-H2O-H]-], MassErrorPPM: -2.28226, MassErrorMass: -0.00086); C19H20O7 (Ion: [M[M-H]-], MassErrorPPM: 0.01945, MassErrorMass: 0.00001); C20H24O2S2 (Ion: [M[M-H]-], MassErrorPPM: -2.39363, MassErrorMass: -0.00086); C19H24N2 (Ion: [M[M+Br]-], MassErrorPPM: 2.86588, MassErrorMass: 0.00080); C18H18O5 (Io…	52200				50100				54309.2				45500				48600
FP15	MET125										373.128	7.03	18	1	+		389.1241-O		391.188	18.0604	373.127673 - 373.128081	7.023 - 7.041	7.0:6.8	Q Exactive HF (MS lvl: 1, pol: +)	Phe			4	C20H20O7 (Ion: [M[M+H]+], MassErrorPPM: -0.73179, MassErrorMass: -0.00027); C19H18N4O3 (Ion: [M[M+Na]+], MassErrorPPM: 2.28391, MassErrorMass: 0.00080); C19H16O6 (Ion: [M[M+CH3OH+H]+], MassErrorPPM: -0.79482, MassErrorMass: -0.00027); C22H20N2O (Ion: [M[M+2Na-H]+], MassErrorPPM: -2.48148, MassErrorMass: -0.00081)
FP162	MET125										373.128	7.03	9	1	+		408.1651-H5NO		382.158	9.03019	373.127671 - 373.128097	7.023 - 7.041	7.0:6.6	Q Exactive HF (MS lvl: 1, pol: +)	Phe			24	C12H24N2O9S (Ion: [M[M+H]+], MassErrorPPM: 1.03437, MassErrorMass: 0.00038); C13H20N6O5S (Ion: [M[M+H]+], MassErrorPPM: -2.55586, MassErrorMass: -0.00095); C13H28N2O4S3 (Ion: [M[M+H]+], MassErrorPPM: -1.30090, MassErrorMass: -0.00048); C17H12N10O (Ion: [M[M+H]+], MassErrorPPM: 2.91548, MassErrorMass: 0.00108); C20H20O7 (Ion: [M[M+H]+], MassErrorPPM: -0.71238, MassErrorMass: -0.00027); C12H21NO9S …						30400
FP253	MET125										389.124	7.05	18	1	-	[M-H]-		390.131	407.184	18.0604	389.123982 - 389.124286	7.028 - 7.054	6.2:6.8	Q Exactive HF (MS lvl: 1, pol: -)	Phe			2	C20H22O8 (Ion: [M], MassErrorPPM: -0.25598, MassErrorMass: -0.00010); C21H26O3S2 (Ion: [M], MassErrorPPM: -2.48343, MassErrorMass: -0.00097)	527000				462000				562729				502000				546000
FP516	MET125										389.124	7.05	9	1	-	[M-H]-	408.1651-H5N	390.131	398.154	9.03019	389.123997 - 389.124313	7.028 - 7.054	6.2:7.0	Q Exactive HF (MS lvl: 1, pol: -)	Phe			5	C12H26N2O10S (Ion: [M], MassErrorPPM: 1.43641, MassErrorMass: 0.00056); C13H22N6O6S (Ion: [M], MassErrorPPM: -1.98808, MassErrorMass: -0.00078); C13H30N2O5S3 (Ion: [M], MassErrorPPM: -0.79105, MassErrorMass: -0.00031); C20H22O8 (Ion: [M], MassErrorPPM: -0.22970, MassErrorMass: -0.00009); C21H26O3S2 (Ion: [M], MassErrorPPM: -2.45715, MassErrorMass: -0.00096)	527000				462000				562729				502000	12900			546000
FP524	MET125										403.103	7.04	9	1	-				412.133	9.03019	403.103036 - 403.103374	7.028 - 7.052	15.8:3.0	Q Exactive HF (MS lvl: 1, pol: -)	Phe	4	(Name: DFA, hydrated 1, Type: [M-H]-, Num: 88, Formula: C20H20O9, RT: None, MassErrorPPM: -0.79372, MassErrorMass: -0.00032, Additional information: {'AdditionalColumn2': 'Bento-Silva et al, 2020, Foods, doi: 10.3390/foods9101471; Ferulic Acid Dehydrodimers; statedmz403', 'AdditionalColumn1': ''});(Name: DFA, hydrated 2, Type: [M-H]-, Num: 90, Formula: C20H20O9, RT: None, MassErrorPPM: -0.79372, …	47	C10H22N12OS3 (Ion: [M[M-H2O-H]-], MassErrorPPM: 1.91710, MassErrorMass: 0.00081); C12H26N2O12S (Ion: [M[M-H2O-H]-], MassErrorPPM: 0.77762, MassErrorMass: 0.00033); C13H22N6O8S (Ion: [M[M-H2O-H]-], MassErrorPPM: -2.38735, MassErrorMass: -0.00101); C13H30N2O7S3 (Ion: [M[M-H2O-H]-], MassErrorPPM: -1.28103, MassErrorMass: -0.00054); C17H14N10O4 (Ion: [M[M-H2O-H]-], MassErrorPPM: 2.43591, MassErrorMas…	899000				1010000	43800			990933	16900			1070000	60100			1110000	41000
FP181	MET125										408.165	7.04	9	1	+	[M+NH4]+		390.131	417.195	9.03019	408.164843 - 408.165287	7.025 - 7.043	6.0:6.0	Q Exactive HF (MS lvl: 1, pol: +)	Phe			6	C12H26N2O10S (Ion: [M], MassErrorPPM: 1.17522, MassErrorMass: 0.00046); C13H22N6O6S (Ion: [M], MassErrorPPM: -2.24927, MassErrorMass: -0.00088); C13H30N2O5S3 (Ion: [M], MassErrorPPM: -1.05224, MassErrorMass: -0.00041); C17H14N10O2 (Ion: [M], MassErrorPPM: 2.96949, MassErrorMass: 0.00116); C20H22O8 (Ion: [M], MassErrorPPM: -0.49089, MassErrorMass: -0.00019); C21H26O3S2 (Ion: [M], MassErrorPPM: -2.…
FP184	MET125										413.12	7.03	9	1	+	[M+Na]+		390.131	422.151	9.03019	413.120091 - 413.120617	7.021 - 7.044	6.0:6.0	Q Exactive HF (MS lvl: 1, pol: +)	Phe			6	C12H26N2O10S (Ion: [M], MassErrorPPM: 0.91242, MassErrorMass: 0.00036); C13H22N6O6S (Ion: [M], MassErrorPPM: -2.51207, MassErrorMass: -0.00098); C13H30N2O5S3 (Ion: [M], MassErrorPPM: -1.31503, MassErrorMass: -0.00051); C17H14N10O2 (Ion: [M], MassErrorPPM: 2.70669, MassErrorMass: 0.00106); C20H22O8 (Ion: [M], MassErrorPPM: -0.75368, MassErrorMass: -0.00029); C21H26O3S2 (Ion: [M], MassErrorPPM: -2.…	124000				101000	59200			109787				99500	15400			106000	37400
FP26	MET125										413.12	7.03	18	1	+	[M+Na]+		390.131	431.181	18.0604	413.120346 - 413.120595	7.021 - 7.038	6.0:6.0	Q Exactive HF (MS lvl: 1, pol: +)	Phe			2	C20H22O8 (Ion: [M], MassErrorPPM: -0.51805, MassErrorMass: -0.00020); C21H26O3S2 (Ion: [M], MassErrorPPM: -2.74551, MassErrorMass: -0.00107)	124000				101000				109787				99500				106000
FP646	MET125										779.257	7.08	9	1	-				788.287	9.03019	779.256648 - 779.256784	7.069 - 7.090	6.0:5.5	Q Exactive HF (MS lvl: 1, pol: -)	Phe			554	Too many hits 554	175000				252000				223137				296000				258000
FP405	MET126		x	X	X	X		0.880706	0.998302		385.114	7.06	8	1	-	[M-H]-	404.1551-H5N	386.121	393.141	8.02684	385.113987 - 385.114365	7.050 - 7.074	4.2:4.4	Q Exactive HF (MS lvl: 1, pol: -)	Phe	1	(Name: Sinapic acid-C-hexoside, Type: M match, Num: 61, Formula: C17H22O10, RT: None, MassErrorPPM: 0.35117, MassErrorMass: 0.00014, Additional information: {'AdditionalColumn2': 'Vallverdu-Queralt et al, 2014, FoodChemistry, doi: 10.1016/j.foodchem.2013.12.106', 'AdditionalColumn1': ''})	4	C10H22N6O8S (Ion: [M], MassErrorPPM: -1.42547, MassErrorMass: -0.00055); C15H10N14 (Ion: [M], MassErrorPPM: 0.38743, MassErrorMass: 0.00015); C17H22O10 (Ion: [M], MassErrorPPM: 0.35117, MassErrorMass: 0.00014); C18H26O5S2 (Ion: [M], MassErrorPPM: -1.89942, MassErrorMass: -0.00073)	52300000	12200000	122	78	50500000	15500000	153	92	5.26912e+07	15500000	144	85	55100000	17500000	161	88	49800000	15700000	142	81
FP88	MET126										193.086	7.06	8	1	+		211.0966-H2O		201.113	8.02684	193.085982 - 193.086151	7.050 - 7.067	3.0:3.8	Q Exactive HF (MS lvl: 1, pol: +)	Phe			2	C11H12O3 (Ion: [M[M+H]+], MassErrorPPM: 0.78155, MassErrorMass: 0.00015); C10H8O2 (Ion: [M[M+CH3OH+H]+], MassErrorPPM: 0.95044, MassErrorMass: 0.00015)	11200000	2990000	21	78	11700000	4140000	21	92	1.16896e+07	3740000	24	85	12200000	4520000	24	88	11600000	4070000	21	81
FP90	MET126										211.097	7.05	8	1	+				219.123	8.02684	211.096607 - 211.096667	7.044 - 7.060	15.0:4.0	Q Exactive HF (MS lvl: 1, pol: +)	Phe			2	C11H14O4 (Ion: [M[M+H]+], MassErrorPPM: 0.71788, MassErrorMass: 0.00015); C10H10O3 (Ion: [M[M+CH3OH+H]+], MassErrorPPM: 0.85822, MassErrorMass: 0.00015)	2770000	555000			3060000	756000			2.91524e+06	734000			3170000	841000	26	87	2870000	791000	23	82
FP95	MET126										369.118	7.06	8	1	+		453.1016-C3O3,404.1551-H5NO		377.145	8.02684	369.117928 - 369.118119	7.060 - 7.067	4.0:4.0	Q Exactive HF (MS lvl: 1, pol: +)	Phe			28	C10H20N6O7S (Ion: [M[M+H]+], MassErrorPPM: -1.85188, MassErrorMass: -0.00068); C10H28N2O6S3 (Ion: [M[M+H]+], MassErrorPPM: -0.58324, MassErrorMass: -0.00021); C11H32N2OS5 (Ion: [M[M+H]+], MassErrorPPM: -2.94394, MassErrorMass: -0.00108); C17H20O9 (Ion: [M[M+H]+], MassErrorPPM: 0.01169, MassErrorMass: 0.00000); C18H24O4S2 (Ion: [M[M+H]+], MassErrorPPM: -2.34901, MassErrorMass: -0.00086); C10H17N5O…	8400000	1880000	23	78	8930000	2540000	25	92	8.7426e+06	2390000	30	85	9560000	2770000	30	88	8690000	2460000	26	81
FP99	MET126										404.155	7.06	8	1	+	[M+NH4]+		386.121	412.182	8.02684	404.154955 - 404.155216	7.050 - 7.069	4.0:4.3	Q Exactive HF (MS lvl: 1, pol: +)	Phe	1	(Name: Sinapic acid-C-hexoside, Type: M match, Num: 61, Formula: C17H22O10, RT: None, MassErrorPPM: -0.07950, MassErrorMass: -0.00003, Additional information: {'AdditionalColumn2': 'Vallverdu-Queralt et al, 2014, FoodChemistry, doi: 10.1016/j.foodchem.2013.12.106', 'AdditionalColumn1': ''})	5	C10H22N6O8S (Ion: [M], MassErrorPPM: -1.85615, MassErrorMass: -0.00072); C15H10N14 (Ion: [M], MassErrorPPM: -0.04325, MassErrorMass: -0.00002); C17H22O10 (Ion: [M], MassErrorPPM: -0.07950, MassErrorMass: -0.00003); C18H26O5S2 (Ion: [M], MassErrorPPM: -2.33009, MassErrorMass: -0.00090); C22H18N4OS (Ion: [M], MassErrorPPM: 2.94286, MassErrorMass: 0.00114)	19800000	4570000	26	78	20500000	6520000	28	92	2.0764e+07	5770000	33	85	21500000	6850000	34	88	20500000	6500000	30	81
FP102	MET126										409.11	7.06	8	1	+	[M+H]+,[M+Na]+	453.1016-CO2	408.103178003,386.121236003	417.137	8.02684	409.110368 - 409.110583	7.060 - 7.068	4.0:4.1	Q Exactive HF (MS lvl: 1, pol: +)	Phe	1	(Name: Sinapic acid-C-hexoside, Type: [M+Na]+, Num: 61, Formula: C17H22O10, RT: None, MassErrorPPM: -0.16574, MassErrorMass: -0.00006, Additional information: {'AdditionalColumn2': 'Vallverdu-Queralt et al, 2014, FoodChemistry, doi: 10.1016/j.foodchem.2013.12.106', 'AdditionalColumn1': ''})	13	C8H24N8O5S3 (Ion: [M], MassErrorPPM: -0.01224, MassErrorMass: -0.00000); C15H16N6O8 (Ion: [M], MassErrorPPM: 0.52438, MassErrorMass: 0.00021); C15H24N2O7S2 (Ion: [M], MassErrorPPM: 1.66870, MassErrorMass: 0.00068); C16H12N10O4 (Ion: [M], MassErrorPPM: -2.74930, MassErrorMass: -0.00112); C16H20N6O3S2 (Ion: [M], MassErrorPPM: -1.60498, MassErrorMass: -0.00065); C16H28N2O2S4 (Ion: [M], MassErrorPPM:…	7810000	1710000	27	78	6870000	2050000	30	92	7.69452e+06	2020000	35	85	7530000	2140000	35	88	6530000	1890000	32	81
FP414	MET126										453.102	7.06	8	1	-	[M+Fa-H]-		408.103	461.128	8.02684	453.101389 - 453.101923	7.050 - 7.080	4.4:4.0	Q Exactive HF (MS lvl: 1, pol: -)	Phe			9	C8H24N8O5S3 (Ion: [M], MassErrorPPM: 0.64006, MassErrorMass: 0.00026); C15H16N6O8 (Ion: [M], MassErrorPPM: 1.17669, MassErrorMass: 0.00048); C15H24N2O7S2 (Ion: [M], MassErrorPPM: 2.32101, MassErrorMass: 0.00095); C16H12N10O4 (Ion: [M], MassErrorPPM: -2.09699, MassErrorMass: -0.00086); C16H20N6O3S2 (Ion: [M], MassErrorPPM: -0.95267, MassErrorMass: -0.00039); C16H28N2O2S4 (Ion: [M], MassErrorPPM: 0…	3040000	646000	127	78	2620000	759000	160	92	2.90961e+06	751000	151	85	2860000	808000	167	88	2500000	764000	150	81
FP612	MET127		x	X	X	X		0.916059	0.999409		565.193	7.09	9	1	-				574.223	9.03019	565.192828 - 565.193236	7.089 - 7.097	7.8:10.6	Q Exactive HF (MS lvl: 1, pol: -)	Phe			144	C13H28N16O11 (Ion: [M[M-H2O-H]-], MassErrorPPM: -2.46482, MassErrorMass: -0.00144); C13H36N12O10S2 (Ion: [M[M-H2O-H]-], MassErrorPPM: -1.66545, MassErrorMass: -0.00097); C17H28N16O6S (Ion: [M[M-H2O-H]-], MassErrorPPM: 1.81959, MassErrorMass: 0.00106); C17H36N12O5S3 (Ion: [M[M-H2O-H]-], MassErrorPPM: 2.61896, MassErrorMass: 0.00153); C18H24N20O2S (Ion: [M[M-H2O-H]-], MassErrorPPM: -0.46725, MassEr…	2710000	284000	217	79	4810000	311000	271	93	4.37824e+06	268000	239	86	2710000	333000	266	89	2900000	284000	253	83
FP64	MET128		x				X				271.096	7.1	7	1	+				278.12	7.02348	271.096154 - 271.096580	7.093 - 7.100	8.0:6.2	Q Exactive HF (MS lvl: 1, pol: +)	Phe			11	C8H18N2O6S (Ion: [M[M+H]+], MassErrorPPM: 2.02809, MassErrorMass: 0.00055); C9H14N6O2S (Ion: [M[M+H]+], MassErrorPPM: -2.91843, MassErrorMass: -0.00079); C9H22N2OS3 (Ion: [M[M+H]+], MassErrorPPM: -1.18937, MassErrorMass: -0.00032); C16H14O4 (Ion: [M[M+H]+], MassErrorPPM: -0.37853, MassErrorMass: -0.00010); C8H15NO6S (Ion: [M[M+NH4]+], MassErrorPPM: 2.17244, MassErrorMass: 0.00055); C9H19NOS3 (Ion…					61600				69187.7								75400
FP448	MET129		x	X				1	1		280.083	7.12	9	1	-	[M-H]-	282.0974-H2	281.09	289.113	9.03019	280.082596 - 280.082777	7.108 - 7.132	3.0:3.0	Q Exactive HF (MS lvl: 1, pol: -)	Phe			2	C13H15NO6 (Ion: [M], MassErrorPPM: 0.20428, MassErrorMass: 0.00006); C14H19NOS2 (Ion: [M], MassErrorPPM: -2.88726, MassErrorMass: -0.00081)	154000	279000	138	80	124000	234000	175	94	130263	296000			166000	308000	181	90	122000	264000	164	84
FP144	MET129										282.097	7.12	9	1	+	[M+H]+		281.09	291.127	9.03019	282.097410 - 282.097410	7.118 - 7.118	7.0:3.0	Q Exactive HF (MS lvl: 1, pol: +)	Phe			2	C13H15NO6 (Ion: [M], MassErrorPPM: 0.69478, MassErrorMass: 0.00020); C14H19NOS2 (Ion: [M], MassErrorPPM: -2.39676, MassErrorMass: -0.00067)	122000	245000			104000	272000			131105	383000			104000	321000			129000	280000	54	85
FP166	MET130		x	X			X	1	1		385.128	7.13	9	1	+				394.158	9.03019	385.128098 - 385.128177	7.131 - 7.134	12.0:12.0	Q Exactive HF (MS lvl: 1, pol: +)	Phe			28	C13H24N2O9S (Ion: [M[M+H]+], MassErrorPPM: 1.57956, MassErrorMass: 0.00061); C14H20N6O5S (Ion: [M[M+H]+], MassErrorPPM: -1.89851, MassErrorMass: -0.00073); C14H28N2O4S3 (Ion: [M[M+H]+], MassErrorPPM: -0.68275, MassErrorMass: -0.00026); C21H20O7 (Ion: [M[M+H]+], MassErrorPPM: -0.11261, MassErrorMass: -0.00004); C22H24O2S2 (Ion: [M[M+H]+], MassErrorPPM: -2.37492, MassErrorMass: -0.00091); C13H21NO9…	121000				136000				144322								130000
FP59	MET130										183.065	7.14	7	1	+				190.089	7.02348	183.065089 - 183.065089	7.139 - 7.139	3.0:3.0	Q Exactive HF (MS lvl: 1, pol: +)	Phe	1	(Name: Homovanillic acid, Type: [M+H]+, Num: 52, Formula: C9H10O4, RT: None, MassErrorPPM: -0.53486, MassErrorMass: -0.00010, Additional information: {'AdditionalColumn2': 'Vallverdu-Queralt et al, 2014, FoodChemistry, doi: 10.1016/j.foodchem.2013.12.106', 'AdditionalColumn1': ''})	2	C9H10O4 (Ion: [M[M+H]+], MassErrorPPM: -0.53486, MassErrorMass: -0.00010); C8H6O3 (Ion: [M[M+CH3OH+H]+], MassErrorPPM: -0.63571, MassErrorMass: -0.00010)
FP304	MET130										615.209	7.13	18	1	-	[M-H]-		616.216	633.269	18.0604	615.208400 - 615.208945	7.127 - 7.143	3.0:3.4	Q Exactive HF (MS lvl: 1, pol: -)	Phe			26	C18H48N8O3S6 (Ion: [M], MassErrorPPM: -2.40461, MassErrorMass: -0.00148); C18H56N4O2S8 (Ion: [M], MassErrorPPM: -1.64675, MassErrorMass: -0.00101); C19H40N2O20 (Ion: [M], MassErrorPPM: -2.53281, MassErrorMass: -0.00156); C21H28N16O5S (Ion: [M], MassErrorPPM: 1.55180, MassErrorMass: 0.00096); C21H36N12O4S3 (Ion: [M], MassErrorPPM: 2.30965, MassErrorMass: 0.00142); C22H24N20OS (Ion: [M], MassErrorP…																	840000
FP636	MET130										615.209	7.13	9	1	-				624.239	9.03019	615.208417 - 615.208943	7.127 - 7.143	3.0:3.0	Q Exactive HF (MS lvl: 1, pol: -)	Phe			207	C16H34N12O15 (Ion: [M[M-H2O-H]-], MassErrorPPM: -0.32346, MassErrorMass: -0.00021); C16H42N8O14S2 (Ion: [M[M-H2O-H]-], MassErrorPPM: 0.41287, MassErrorMass: 0.00026); C17H30N16O11 (Ion: [M[M-H2O-H]-], MassErrorPPM: -2.42996, MassErrorMass: -0.00154); C17H38N12O10S2 (Ion: [M[M-H2O-H]-], MassErrorPPM: -1.69363, MassErrorMass: -0.00107); C17H46N8O9S4 (Ion: [M[M-H2O-H]-], MassErrorPPM: -0.95730, Mass…		19900												10600			840000
FP39	MET130										639.204	7.14	18	1	+	[M+Na]+		616.215	657.265	18.0604	639.204017 - 639.204878	7.131 - 7.141	3.0:3.0	Q Exactive HF (MS lvl: 1, pol: +)	Phe			25	C18H56N4O2S8 (Ion: [M], MassErrorPPM: -2.75535, MassErrorMass: -0.00170); C20H32N12O9S (Ion: [M], MassErrorPPM: 2.61128, MassErrorMass: 0.00161); C21H28N16O5S (Ion: [M], MassErrorPPM: 0.44321, MassErrorMass: 0.00027); C21H36N12O4S3 (Ion: [M], MassErrorPPM: 1.20106, MassErrorMass: 0.00074); C21H44N8O3S5 (Ion: [M], MassErrorPPM: 1.95891, MassErrorMass: 0.00121); C21H52N4O2S7 (Ion: [M], MassErrorPPM…	410000				389000								472000				474000
FP217	MET131		x	X	X		X	0.785011	0.990063		639.204	7.14	9	1	+				648.234	9.03019	639.204041 - 639.204041	7.139 - 7.139	3.0:3.0	Q Exactive HF (MS lvl: 1, pol: +)	Phe			254	Too many hits 254	410000				389000	21600							478000				474000
FP511	MET132		x	X	X	X		0.895708	0.998866		387.109	7.15	9	1	-				396.139	9.03019	387.108553 - 387.108832	7.147 - 7.155	4.0:4.0	Q Exactive HF (MS lvl: 1, pol: -)	Phe	4	(Name: Ferulic acid, Type: [2M-H]-, Num: 67, Formula: C10H10O4, RT: None, MassErrorPPM: 0.42769, MassErrorMass: 0.00008, Additional information: {'AdditionalColumn2': 'Vallverdu-Queralt et al, 2014, FoodChemistry, doi: 10.1016/j.foodchem.2013.12.106', 'AdditionalColumn1': ''});(Name: Coumaric acid, Type: [2M+Hac-H]-, Num: 65, Formula: C9H8O3, RT: None, MassErrorPPM: 0.51508, MassErrorMass: 0.0000…	37	C12H26N2O11S (Ion: [M[M-H2O-H]-], MassErrorPPM: 2.00675, MassErrorMass: 0.00081); C13H22N6O7S (Ion: [M[M-H2O-H]-], MassErrorPPM: -1.28286, MassErrorMass: -0.00052); C13H30N2O6S3 (Ion: [M[M-H2O-H]-], MassErrorPPM: -0.13298, MassErrorMass: -0.00005); C14H34N2OS5 (Ion: [M[M-H2O-H]-], MassErrorPPM: -2.27270, MassErrorMass: -0.00092); C20H22O9 (Ion: [M[M-H2O-H]-], MassErrorPPM: 0.40626, MassErrorMass:…	2710000	179000	167	81	2810000	144000	204	95	3.01682e+06	199000	186	87	3440000	253000	209	91	2910000	185000	193	87
FP251	MET132										387.109	7.15	18	1	-				405.169	18.0604	387.108853 - 387.108853	7.151 - 7.151	4.0:4.0	Q Exactive HF (MS lvl: 1, pol: -)	Phe	2	(Name: 8-50-DFAdc (trans), Type: [M+Fa-H]-, Num: 103, Formula: C19H18O6, RT: None, MassErrorPPM: 0.91159, MassErrorMass: 0.00031, Additional information: {'AdditionalColumn2': 'Bento-Silva et al, 2020, Foods, doi: 10.3390/foods9101471; Ferulic Acid Dehydrodimers; statedmz341', 'AdditionalColumn1': ''});(Name: 8-50-DFAdc (cis), Type: [M+Fa-H]-, Num: 104, Formula: C19H18O6, RT: None, MassErrorPPM: …	10	C20H22O9 (Ion: [M[M-H2O-H]-], MassErrorPPM: 0.75805, MassErrorMass: 0.00031); C21H18N4O5 (Ion: [M[M-H2O-H]-], MassErrorPPM: -2.53156, MassErrorMass: -0.00103); C21H26O4S2 (Ion: [M[M-H2O-H]-], MassErrorPPM: -1.38167, MassErrorMass: -0.00056); C20H20O8 (Ion: [M[M-H]-], MassErrorPPM: 0.79581, MassErrorMass: 0.00031); C21H16N4O4 (Ion: [M[M-H]-], MassErrorPPM: -2.64646, MassErrorMass: -0.00103); C21H2…	2710000	113000			2810000	99700			3.01682e+06	169000			3440000	202000	284	91	2910000	167000
FP640	MET133		x	X	X			0.860068	0.99726		639.194	7.17	9	1	-				648.225	9.03019	639.194095 - 639.194095	7.167 - 7.167	5.0:4.0	Q Exactive HF (MS lvl: 1, pol: -)	Phe			249	C15H30N16O14 (Ion: [M[M-H2O-H]-], MassErrorPPM: -1.22897, MassErrorMass: -0.00081); C15H38N12O13S2 (Ion: [M[M-H2O-H]-], MassErrorPPM: -0.51947, MassErrorMass: -0.00034); C16H34N16O9S2 (Ion: [M[M-H2O-H]-], MassErrorPPM: -2.54922, MassErrorMass: -0.00168); C16H42N12O8S4 (Ion: [M[M-H2O-H]-], MassErrorPPM: -1.83972, MassErrorMass: -0.00121); C18H46N2O19S2 (Ion: [M[M-H2O-H]-], MassErrorPPM: -2.57049, …	125000	92700			117000	105000			118759	96900			119000	120000			145000	109000	260	88
FP397	MET133										342.12	7.15	8	1	-				350.146	8.02684	342.119561 - 342.119561	7.147 - 7.147	5.0:6.0	Q Exactive HF (MS lvl: 1, pol: -)	Phe			17	C8H23N7O7S (Ion: [M[M-H2O-H]-], MassErrorPPM: -1.57686, MassErrorMass: -0.00057); C15H23NO9 (Ion: [M[M-H2O-H]-], MassErrorPPM: 0.32270, MassErrorMass: 0.00012); C16H27NO4S2 (Ion: [M[M-H2O-H]-], MassErrorPPM: -2.08359, MassErrorMass: -0.00075); C8H21N7O6S (Ion: [M[M-H]-], MassErrorPPM: -1.65671, MassErrorMass: -0.00057); C15H21NO8 (Ion: [M[M-H]-], MassErrorPPM: 0.34255, MassErrorMass: 0.00012); C1…	74000	52000			101000	86700			169600	104000			81400	71400			163000	132000	134	86
FP4	MET134		x				X				371.102	7.19	16	1	+				387.157	16.0537	371.101887 - 371.102408	7.158 - 7.255	8.2:7.8	Q Exactive HF (MS lvl: 1, pol: +)	Phe			10	C22H14N2O4 (Ion: [M[M+H]+], MassErrorPPM: -1.37800, MassErrorMass: -0.00051); C22H11NO4 (Ion: [M[M+NH4]+], MassErrorPPM: -1.43879, MassErrorMass: -0.00051); C21H12N6 (Ion: [M[M+Na]+], MassErrorPPM: 1.61445, MassErrorMass: 0.00056); C21H10N2O3 (Ion: [M[M+CH3OH+H]+], MassErrorPPM: -1.50262, MassErrorMass: -0.00051); C18H16N6O (Ion: [M[M+K]+], MassErrorPPM: 1.22542, MassErrorMass: 0.00041); C18H24N2…
FP10	MET134										369.097	7.16	18	1	+				387.156	18.0604	369.096431 - 369.096894	7.156 - 7.170	8.0:7.7	Q Exactive HF (MS lvl: 1, pol: +)	Phe			4	C20H16O7 (Ion: [M[M+H]+], MassErrorPPM: -0.68531, MassErrorMass: -0.00025); C19H14N4O3 (Ion: [M[M+Na]+], MassErrorPPM: 2.36846, MassErrorMass: 0.00082); C19H12O6 (Ion: [M[M+CH3OH+H]+], MassErrorPPM: -0.74467, MassErrorMass: -0.00025); C22H16N2O (Ion: [M[M+2Na-H]+], MassErrorPPM: -2.45046, MassErrorMass: -0.00079)	37600												25400
FP158	MET134										369.097	7.16	9	1	+				378.127	9.03019	369.096413 - 369.096927	7.156 - 7.170	8.0:8.0	Q Exactive HF (MS lvl: 1, pol: +)	Phe			25	C12H20N2O9S (Ion: [M[M+H]+], MassErrorPPM: 1.08975, MassErrorMass: 0.00040); C13H16N6O5S (Ion: [M[M+H]+], MassErrorPPM: -2.53980, MassErrorMass: -0.00093); C13H24N2O4S3 (Ion: [M[M+H]+], MassErrorPPM: -1.27109, MassErrorMass: -0.00047); C17H8N10O (Ion: [M[M+H]+], MassErrorPPM: 2.99147, MassErrorMass: 0.00110); C20H16O7 (Ion: [M[M+H]+], MassErrorPPM: -0.67612, MassErrorMass: -0.00025); C12H17NO9S (…	37600												25400
FP68	MET134										371.102	7.16	7	1	+				378.126	7.02348	371.101936 - 371.101936	7.158 - 7.158	8.0:8.0	Q Exactive HF (MS lvl: 1, pol: +)	Phe			30	C7H18N10O4S2 (Ion: [M[M+H]+], MassErrorPPM: -1.98367, MassErrorMass: -0.00073); C14H18N4O6S (Ion: [M[M+H]+], MassErrorPPM: -0.13009, MassErrorMass: -0.00005); C14H26O5S3 (Ion: [M[M+H]+], MassErrorPPM: 1.13175, MassErrorMass: 0.00042); C15H22N4OS3 (Ion: [M[M+H]+], MassErrorPPM: -2.47814, MassErrorMass: -0.00092); C15H30S5 (Ion: [M[M+H]+], MassErrorPPM: -1.21630, MassErrorMass: -0.00045); C22H14N2O…
FP525	MET135		x				X				403.103	7.22	9	1	-	[M-H]-	422.1444-H5N	404.11	412.133	9.03019	403.103036 - 403.103374	7.207 - 7.224	3.0:3.0	Q Exactive HF (MS lvl: 1, pol: -)	Phe	4	(Name: DFA, hydrated 1, Type: M match, Num: 88, Formula: C20H20O9, RT: None, MassErrorPPM: -0.79372, MassErrorMass: -0.00032, Additional information: {'AdditionalColumn2': 'Bento-Silva et al, 2020, Foods, doi: 10.3390/foods9101471; Ferulic Acid Dehydrodimers; statedmz403', 'AdditionalColumn1': ''});(Name: DFA, hydrated 2, Type: M match, Num: 90, Formula: C20H20O9, RT: None, MassErrorPPM: -0.79372…	8	C10H20N12S3 (Ion: [M], MassErrorPPM: 2.00502, MassErrorMass: 0.00081); C12H24N2O11S (Ion: [M], MassErrorPPM: 0.81475, MassErrorMass: 0.00033); C13H20N6O7S (Ion: [M], MassErrorPPM: -2.49128, MassErrorMass: -0.00101); C13H28N2O6S3 (Ion: [M], MassErrorPPM: -1.33565, MassErrorMass: -0.00054); C17H12N10O3 (Ion: [M], MassErrorPPM: 2.54695, MassErrorMass: 0.00103); C20H20O9 (Ion: [M], MassErrorPPM: -0.7…
FP258	MET135										403.103	7.22	18	1	-				421.164	18.0604	403.103036 - 403.103361	7.207 - 7.224	3.0:3.0	Q Exactive HF (MS lvl: 1, pol: -)	Phe	4	(Name: DFA, hydrated 1, Type: [M-H]-, Num: 88, Formula: C20H20O9, RT: None, MassErrorPPM: -0.80123, MassErrorMass: -0.00032, Additional information: {'AdditionalColumn2': 'Bento-Silva et al, 2020, Foods, doi: 10.3390/foods9101471; Ferulic Acid Dehydrodimers; statedmz403', 'AdditionalColumn1': ''});(Name: DFA, hydrated 2, Type: [M-H]-, Num: 90, Formula: C20H20O9, RT: None, MassErrorPPM: -0.80123, …	13	C18H10N14 (Ion: [M[M-H2O-H]-], MassErrorPPM: -0.73625, MassErrorMass: -0.00031); C20H22O10 (Ion: [M[M-H2O-H]-], MassErrorPPM: -0.76941, MassErrorMass: -0.00032); C21H26O5S2 (Ion: [M[M-H2O-H]-], MassErrorPPM: -2.82807, MassErrorMass: -0.00119); C25H18N4OS (Ion: [M[M-H2O-H]-], MassErrorPPM: 1.99520, MassErrorMass: 0.00084); C20H20O9 (Ion: [M[M-H]-], MassErrorPPM: -0.80123, MassErrorMass: -0.00032);…
FP188	MET135										422.144	7.21	9	1	+	[M+NH4]+		404.111	431.175	9.03019	422.144380 - 422.144380	7.210 - 7.210	4.0:4.0	Q Exactive HF (MS lvl: 1, pol: +)	Phe	4	(Name: DFA, hydrated 1, Type: M match, Num: 88, Formula: C20H20O9, RT: None, MassErrorPPM: -0.44154, MassErrorMass: -0.00018, Additional information: {'AdditionalColumn2': 'Bento-Silva et al, 2020, Foods, doi: 10.3390/foods9101471; Ferulic Acid Dehydrodimers; statedmz403', 'AdditionalColumn1': ''});(Name: DFA, hydrated 2, Type: M match, Num: 90, Formula: C20H20O9, RT: None, MassErrorPPM: -0.44154…	8	C10H20N12S3 (Ion: [M], MassErrorPPM: 2.35720, MassErrorMass: 0.00095); C12H24N2O11S (Ion: [M], MassErrorPPM: 1.16693, MassErrorMass: 0.00047); C13H20N6O7S (Ion: [M], MassErrorPPM: -2.13909, MassErrorMass: -0.00086); C13H28N2O6S3 (Ion: [M], MassErrorPPM: -0.98347, MassErrorMass: -0.00040); C17H12N10O3 (Ion: [M], MassErrorPPM: 2.89913, MassErrorMass: 0.00117); C20H20O9 (Ion: [M], MassErrorPPM: -0.4…
FP104	MET136		x	X	X	X	X	0.71828	0.977641		439.157	7.23	8	1	+	[M+Na]+		416.168	447.184	8.02684	439.157401 - 439.157406	7.221 - 7.240	4.0:6.0	Q Exactive HF (MS lvl: 1, pol: +)	Phe			6	C11H32N2O12S (Ion: [M], MassErrorPPM: 1.40686, MassErrorMass: 0.00059); C12H28N6O8S (Ion: [M], MassErrorPPM: -1.80338, MassErrorMass: -0.00075); C17H16N14 (Ion: [M], MassErrorPPM: -0.12137, MassErrorMass: -0.00005); C19H28O10 (Ion: [M], MassErrorPPM: -0.15501, MassErrorMass: -0.00006); C20H32O5S2 (Ion: [M], MassErrorPPM: -2.24311, MassErrorMass: -0.00093); C24H24N4OS (Ion: [M], MassErrorPPM: 2.64…	4970000	357000			5200000	559000	32	96	5.30126e+06	434000			6120000	609000	37	92	5120000	530000
FP103	MET136										434.202	7.23	8	1	+	[M+NH4]+		416.168	442.229	8.02684	434.201998 - 434.202267	7.220 - 7.241	4.3:7.0	Q Exactive HF (MS lvl: 1, pol: +)	Phe			6	C11H32N2O12S (Ion: [M], MassErrorPPM: 1.66848, MassErrorMass: 0.00069); C12H28N6O8S (Ion: [M], MassErrorPPM: -1.54176, MassErrorMass: -0.00064); C17H16N14 (Ion: [M], MassErrorPPM: 0.14025, MassErrorMass: 0.00006); C19H28O10 (Ion: [M], MassErrorPPM: 0.10661, MassErrorMass: 0.00004); C20H32O5S2 (Ion: [M], MassErrorPPM: -1.98149, MassErrorMass: -0.00082); C24H24N4OS (Ion: [M], MassErrorPPM: 2.91076,…	12500000	889000	28	82	14400000	1470000	31	96	1.30232e+07	1190000	36	88	15800000	1630000	36	92	14300000	1510000	33	89
FP415	MET136										461.167	7.23	8	1	-	[M+Fa-H]-		416.169	469.193	8.02684	461.166501 - 461.166948	7.221 - 7.241	4.6:6.1	Q Exactive HF (MS lvl: 1, pol: -)	Phe			6	C11H32N2O12S (Ion: [M], MassErrorPPM: 2.23624, MassErrorMass: 0.00093); C12H28N6O8S (Ion: [M], MassErrorPPM: -0.97400, MassErrorMass: -0.00041); C17H16N14 (Ion: [M], MassErrorPPM: 0.70801, MassErrorMass: 0.00029); C19H28O10 (Ion: [M], MassErrorPPM: 0.67437, MassErrorMass: 0.00028); C20H24N4O6 (Ion: [M], MassErrorPPM: -2.53587, MassErrorMass: -0.00106); C20H32O5S2 (Ion: [M], MassErrorPPM: -1.41373…	14400000	959000	128	82	15800000	1600000	161	96	1.52877e+07	1310000	152	88	19100000	1910000	168	92	16000000	1560000	151	89
FP287	MET136										563.177	7.25	18	1	-				581.237	18.0604	563.177173 - 563.177514	7.246 - 7.250	5.0:4.0	Q Exactive HF (MS lvl: 1, pol: -)	Phe			108	C18H22N20O2S (Ion: [M[M-H2O-H]-], MassErrorPPM: -0.59861, MassErrorMass: -0.00035); C18H30N16OS3 (Ion: [M[M-H2O-H]-], MassErrorPPM: 0.20353, MassErrorMass: 0.00012); C18H38N12S5 (Ion: [M[M-H2O-H]-], MassErrorPPM: 1.00567, MassErrorMass: 0.00059); C19H38N2O16S (Ion: [M[M-H2O-H]-], MassErrorPPM: 1.67211, MassErrorMass: 0.00097); C20H34N6O12S (Ion: [M[M-H2O-H]-], MassErrorPPM: -0.62265, MassErrorMas…	3710000	154000	248	83	3430000	151000			3.43242e+06	119000			3950000	160000			3970000	147000	289	91
FP611	MET136										563.178	7.25	9	1	-				572.208	9.03019	563.177513 - 563.177513	7.246 - 7.246	5.0:5.0	Q Exactive HF (MS lvl: 1, pol: -)	Phe			150	C13H26N16O11 (Ion: [M[M-H2O-H]-], MassErrorPPM: -2.31251, MassErrorMass: -0.00135); C13H34N12O10S2 (Ion: [M[M-H2O-H]-], MassErrorPPM: -1.51037, MassErrorMass: -0.00088); C17H26N16O6S (Ion: [M[M-H2O-H]-], MassErrorPPM: 1.98673, MassErrorMass: 0.00116); C17H34N12O5S3 (Ion: [M[M-H2O-H]-], MassErrorPPM: 2.78887, MassErrorMass: 0.00162); C18H22N20O2S (Ion: [M[M-H2O-H]-], MassErrorPPM: -0.30803, MassEr…	3710000	222000			3430000	184000			3.43242e+06	187000			3950000	221000			3970000	215000	252	90
FP194	MET137		x	X	X	X		0.898012	0.998939		436.223	7.26	9	1	+				445.253	9.03019	436.223095 - 436.223182	7.259 - 7.263	3.0:3.0	Q Exactive HF (MS lvl: 1, pol: +)	Phe			36	C17H33N5O6S (Ion: [M[M+H]+], MassErrorPPM: 1.62018, MassErrorMass: 0.00071); C17H41NO5S3 (Ion: [M[M+H]+], MassErrorPPM: 2.69321, MassErrorMass: 0.00117); C18H29N9O2S (Ion: [M[M+H]+], MassErrorPPM: -1.44956, MassErrorMass: -0.00063); C18H37N5OS3 (Ion: [M[M+H]+], MassErrorPPM: -0.37653, MassErrorMass: -0.00016); C18H45NS5 (Ion: [M[M+H]+], MassErrorPPM: 0.69650, MassErrorMass: 0.00030); C25H29N3O4 (…	8240000	561000			7250000	880000	75	97	7.76075e+06	714000	76	89	7500000	711000	84	93	5380000	590000
FP13	MET138										369.097	7.27	18	1	+				387.157	18.0604	369.096731 - 369.096809	7.267 - 7.274	8.0:8.0	Q Exactive HF (MS lvl: 1, pol: +)	Phe			6	C20H16O7 (Ion: [M[M+H]+], MassErrorPPM: -0.30196, MassErrorMass: -0.00011); C21H20O2S2 (Ion: [M[M+H]+], MassErrorPPM: -2.66280, MassErrorMass: -0.00098); C19H14N4O3 (Ion: [M[M+Na]+], MassErrorPPM: 2.77616, MassErrorMass: 0.00096); C19H12O6 (Ion: [M[M+CH3OH+H]+], MassErrorPPM: -0.32479, MassErrorMass: -0.00011); C20H16OS2 (Ion: [M[M+CH3OH+H]+], MassErrorPPM: -2.91061, MassErrorMass: -0.00098); C22…
FP160	MET138										369.097	7.27	9	1	+				378.127	9.03019	369.096739 - 369.096845	7.267 - 7.274	8.0:8.0	Q Exactive HF (MS lvl: 1, pol: +)	Phe			26	C12H20N2O9S (Ion: [M[M+H]+], MassErrorPPM: 1.52380, MassErrorMass: 0.00056); C13H16N6O5S (Ion: [M[M+H]+], MassErrorPPM: -2.10576, MassErrorMass: -0.00078); C13H24N2O4S3 (Ion: [M[M+H]+], MassErrorPPM: -0.83704, MassErrorMass: -0.00031); C20H16O7 (Ion: [M[M+H]+], MassErrorPPM: -0.24208, MassErrorMass: -0.00009); C21H20O2S2 (Ion: [M[M+H]+], MassErrorPPM: -2.60292, MassErrorMass: -0.00096); C12H17NO9…
FP418_CoumaricAcid	MET139A	ID_CoumaricAcid	x	X	X	X	X	0.789407	0.99066		163.04	7.27	9	1	-	[M-H2O-H]-	251.0560-ClH7NO2,251.0560-C3H4O3	182.058	172.07	9.03019	163.039951 - 163.040087	7.260 - 7.292	6.0:6.0	Q Exactive HF (MS lvl: 1, pol: -)	Phe	1	(Name: Homovanillic acid, Type: M match, Num: 52, Formula: C9H10O4, RT: None, MassErrorPPM: -0.42863, MassErrorMass: -0.00008, Additional information: {'AdditionalColumn2': 'Vallverdu-Queralt et al, 2014, FoodChemistry, doi: 10.1016/j.foodchem.2013.12.106', 'AdditionalColumn1': ''})	1	C9H10O4 (Ion: [M], MassErrorPPM: -0.42863, MassErrorMass: -0.00008)	1280000	52000			1370000	95600			2.61274e+06	98900			2340000	115000			2900000	121000
FP380_CoumaricAcid	MET139A	ID_CoumaricAcid									119.05	7.27	8	1	-		163.0400-CO2		127.077	8.02684	119.050104 - 119.050204	7.255 - 7.281	6.0:5.4	Q Exactive HF (MS lvl: 1, pol: -)	Phe			2	C8H10O2 (Ion: [M[M-H2O-H]-], MassErrorPPM: -0.73304, MassErrorMass: -0.00010); C8H8O (Ion: [M[M-H]-], MassErrorPPM: -0.83468, MassErrorMass: -0.00010)	206000				181000				506107				483000				376000
FP246	MET139B		x				X				385.093	7.27	18	1	-	[M-H]-	387.1070-H2	386.1	403.153	18.0604	385.092681 - 385.093056	7.260 - 7.292	7.0:7.0	Q Exactive HF (MS lvl: 1, pol: -)	Phe	12	(Name: 8-80-DFAc, Type: M match, Num: 87, Formula: C20H18O8, RT: None, MassErrorPPM: -0.24167, MassErrorMass: -0.00009, Additional information: {'AdditionalColumn2': 'Bento-Silva et al, 2020, Foods, doi: 10.3390/foods9101471; Ferulic Acid Dehydrodimers; statedmz385', 'AdditionalColumn1': ''});(Name: 8-80-DFA, Type: M match, Num: 89, Formula: C20H18O8, RT: None, MassErrorPPM: -0.24167, MassErrorMa…	2	C20H18O8 (Ion: [M], MassErrorPPM: -0.24167, MassErrorMass: -0.00009); C21H22O3S2 (Ion: [M], MassErrorPPM: -2.49238, MassErrorMass: -0.00096)		28000				17100				18900				16300
FP439	MET139B										251.056	7.24	9	1	-				260.086	9.03019	251.055994 - 251.056013	7.236 - 7.241	5.0:5.0	Q Exactive HF (MS lvl: 1, pol: -)	Phe			3	C12H14O7 (Ion: [M[M-H2O-H]-], MassErrorPPM: -0.41424, MassErrorMass: -0.00011); C12H12O6 (Ion: [M[M-H]-], MassErrorPPM: -0.43987, MassErrorMass: -0.00011); C11H10O4 (Ion: [M[M+Fa-H]-], MassErrorPPM: -0.52352, MassErrorMass: -0.00011)
FP506	MET139B										385.093	7.27	9	1	-	[M-H]-	387.1070-H2	386.1	394.123	9.03019	385.092656 - 385.092978	7.260 - 7.292	7.0:7.0	Q Exactive HF (MS lvl: 1, pol: -)	Phe	12	(Name: 8-80-DFAc, Type: M match, Num: 87, Formula: C20H18O8, RT: None, MassErrorPPM: -0.37377, MassErrorMass: -0.00014, Additional information: {'AdditionalColumn2': 'Bento-Silva et al, 2020, Foods, doi: 10.3390/foods9101471; Ferulic Acid Dehydrodimers; statedmz385', 'AdditionalColumn1': ''});(Name: 8-80-DFA, Type: M match, Num: 89, Formula: C20H18O8, RT: None, MassErrorPPM: -0.37377, MassErrorMa…	5	C12H22N2O10S (Ion: [M], MassErrorPPM: 1.30974, MassErrorMass: 0.00051); C13H18N6O6S (Ion: [M], MassErrorPPM: -2.15051, MassErrorMass: -0.00083); C13H26N2O5S3 (Ion: [M], MassErrorPPM: -0.94098, MassErrorMass: -0.00036); C20H18O8 (Ion: [M], MassErrorPPM: -0.37377, MassErrorMass: -0.00014); C21H22O3S2 (Ion: [M], MassErrorPPM: -2.62448, MassErrorMass: -0.00101)
FP167	MET139B										387.107	7.27	9	1	+	[M+H]+		386.1	396.137	9.03019	387.106813 - 387.107223	7.267 - 7.283	5.0:5.0	Q Exactive HF (MS lvl: 1, pol: +)	Phe	12	(Name: 8-80-DFAc, Type: M match, Num: 87, Formula: C20H18O8, RT: None, MassErrorPPM: -1.03868, MassErrorMass: -0.00040, Additional information: {'AdditionalColumn2': 'Bento-Silva et al, 2020, Foods, doi: 10.3390/foods9101471; Ferulic Acid Dehydrodimers; statedmz385', 'AdditionalColumn1': ''});(Name: 8-80-DFA, Type: M match, Num: 89, Formula: C20H18O8, RT: None, MassErrorPPM: -1.03868, MassErrorMa…	5	C12H22N2O10S (Ion: [M], MassErrorPPM: 0.64482, MassErrorMass: 0.00025); C13H18N6O6S (Ion: [M], MassErrorPPM: -2.81542, MassErrorMass: -0.00109); C13H26N2O5S3 (Ion: [M], MassErrorPPM: -1.60589, MassErrorMass: -0.00062); C17H10N10O2 (Ion: [M], MassErrorPPM: 2.45783, MassErrorMass: 0.00095); C20H18O8 (Ion: [M], MassErrorPPM: -1.03868, MassErrorMass: -0.00040)					118000				158711
FP17	MET139B										387.107	7.27	18	1	+	[M+H]+,[2M+Na]+		386.099771305,182.058914652	405.167	18.0604	387.106812 - 387.107219	7.267 - 7.283	5.0:5.0	Q Exactive HF (MS lvl: 1, pol: +)	Phe	12	(Name: 8-80-DFAc, Type: [M+H]+, Num: 87, Formula: C20H18O8, RT: None, MassErrorPPM: -1.03262, MassErrorMass: -0.00040, Additional information: {'AdditionalColumn2': 'Bento-Silva et al, 2020, Foods, doi: 10.3390/foods9101471; Ferulic Acid Dehydrodimers; statedmz385', 'AdditionalColumn1': ''});(Name: 8-80-DFA, Type: [M+H]+, Num: 89, Formula: C20H18O8, RT: None, MassErrorPPM: -1.03262, MassErrorMass…	1	C20H18O8 (Ion: [M], MassErrorPPM: -1.03262, MassErrorMass: -0.00040)					118000				158711
FP24	MET139B										409.089	7.29	18	1	+	[M+Na]+		386.1	427.15	18.0604	409.088814 - 409.089218	7.283 - 7.290	6.0:5.0	Q Exactive HF (MS lvl: 1, pol: +)	Phe	12	(Name: 8-80-DFAc, Type: M match, Num: 87, Formula: C20H18O8, RT: None, MassErrorPPM: -0.82898, MassErrorMass: -0.00032, Additional information: {'AdditionalColumn2': 'Bento-Silva et al, 2020, Foods, doi: 10.3390/foods9101471; Ferulic Acid Dehydrodimers; statedmz385', 'AdditionalColumn1': ''});(Name: 8-80-DFA, Type: M match, Num: 89, Formula: C20H18O8, RT: None, MassErrorPPM: -0.82898, MassErrorMa…	1	C20H18O8 (Ion: [M], MassErrorPPM: -0.82898, MassErrorMass: -0.00032)	146000								157194				176000				95100
FP30	MET140		x	X	X	X		0.898013	0.998939		436.223	7.26	18	1	+				454.283	18.0604	436.223096 - 436.223280	7.259 - 7.275	3.0:3.0	Q Exactive HF (MS lvl: 1, pol: +)	Phe			19	C18H29N9O2S (Ion: [M[M+H]+], MassErrorPPM: -1.38777, MassErrorMass: -0.00060); C18H37N5OS3 (Ion: [M[M+H]+], MassErrorPPM: -0.31474, MassErrorMass: -0.00014); C18H45NS5 (Ion: [M[M+H]+], MassErrorPPM: 0.75829, MassErrorMass: 0.00033); C25H29N3O4 (Ion: [M[M+H]+], MassErrorPPM: 0.18846, MassErrorMass: 0.00008); C26H25N7 (Ion: [M[M+H]+], MassErrorPPM: -2.88128, MassErrorMass: -0.00125); C18H26N8O2S (I…	8240000	488000	86	84	7250000	719000	104	97	7.76075e+06	618000	101	89	7500000	658000	113	93	5380000	521000	99	93
FP198	MET140										445.253	7.28	9	1	+				454.283	9.03019	445.253202 - 445.253378	7.275 - 7.280	3.0:3.0	Q Exactive HF (MS lvl: 1, pol: +)	Phe			35	C18H28N12O2 (Ion: [M[M+H]+], MassErrorPPM: 0.44194, MassErrorMass: 0.00020); C18H36N8OS2 (Ion: [M[M+H]+], MassErrorPPM: 1.49316, MassErrorMass: 0.00066); C18H44N4S4 (Ion: [M[M+H]+], MassErrorPPM: 2.54438, MassErrorMass: 0.00113); C21H36N2O8 (Ion: [M[M+H]+], MassErrorPPM: -2.59692, MassErrorMass: -0.00115); C33H32O (Ion: [M[M+H]+], MassErrorPPM: 1.57419, MassErrorMass: 0.00070); C13H37N3O10S (Ion:…	561000	488000	71	85	880000	719000			714106	618000			711000	658000			590000	521000	78	92
FP427	MET141		x	X	X	X		0.878038	0.998186		206.082	7.29	9	1	-		250.0722-CO2		215.112	9.03019	206.082157 - 206.082399	7.273 - 7.303	4.6:4.0	Q Exactive HF (MS lvl: 1, pol: -)	Phe			3	C11H15NO4 (Ion: [M[M-H2O-H]-], MassErrorPPM: 0.06645, MassErrorMass: 0.00001); C11H13NO3 (Ion: [M[M-H]-], MassErrorPPM: 0.07706, MassErrorMass: 0.00002); C10H11NO (Ion: [M[M+Fa-H]-], MassErrorPPM: 0.11769, MassErrorMass: 0.00002)	7350000	8640000	131	85	11400000	26200000	165	99	8.26698e+06	19300000	155	90	11400000	23000000	173	96	9330000	19800000	155	95
FP421	MET141										164.072	7.29	9	1	-		250.0722-ClH5NO2,250.0722-C3H2O3		173.102	9.03019	164.071667 - 164.071817	7.273 - 7.290	6.8:7.0	Q Exactive HF (MS lvl: 1, pol: -)	Phe			2	C9H13NO3 (Ion: [M[M-H2O-H]-], MassErrorPPM: 0.23862, MassErrorMass: 0.00004); C9H11NO2 (Ion: [M[M-H]-], MassErrorPPM: 0.27071, MassErrorMass: 0.00004)	479000	503000	130	85	740000	1590000	164	99	567522	1140000	154	90	741000	1300000	172	96	624000	1100000	154	95
FP89	MET141										206.081	7.28	8	1	+		252.0867-CH2O2		214.108	8.02684	206.081202 - 206.081411	7.270 - 7.302	4.0:4.2	Q Exactive HF (MS lvl: 1, pol: +)	Phe	1	(Name: Coumaric acid, Type: [M+ACN+H]+, Num: 65, Formula: C9H8O3, RT: None, MassErrorPPM: 0.86638, MassErrorMass: 0.00014, Additional information: {'AdditionalColumn2': 'Vallverdu-Queralt et al, 2014, FoodChemistry, doi: 10.1016/j.foodchem.2013.12.106', 'AdditionalColumn1': ''})	4	C11H11NO3 (Ion: [M[M+H]+], MassErrorPPM: 0.68330, MassErrorMass: 0.00014); C11H8O3 (Ion: [M[M+NH4]+], MassErrorPPM: 0.75581, MassErrorMass: 0.00014); C10H7NO2 (Ion: [M[M+CH3OH+H]+], MassErrorPPM: 0.82132, MassErrorMass: 0.00014); C9H8O3 (Ion: [M[M+ACN+H]+], MassErrorPPM: 0.86638, MassErrorMass: 0.00014)	1870000	2040000	22	85	2590000	5760000	22	99	1.99987e+06	4630000	25	90	2640000	5010000	25	96	2120000	4440000	22	95
FP134	MET141										234.076	7.28	9	1	+		252.0867-H2O		243.106	9.03019	234.076171 - 234.076211	7.275 - 7.280	4.7:4.0	Q Exactive HF (MS lvl: 1, pol: +)	Phe			4	C12H11NO4 (Ion: [M[M+H]+], MassErrorPPM: 0.48336, MassErrorMass: 0.00011); C12H8O4 (Ion: [M[M+NH4]+], MassErrorPPM: 0.53072, MassErrorMass: 0.00011); C11H7NO3 (Ion: [M[M+CH3OH+H]+], MassErrorPPM: 0.57031, MassErrorMass: 0.00011); C10H8O4 (Ion: [M[M+ACN+H]+], MassErrorPPM: 0.59704, MassErrorMass: 0.00011)	301000	348000			441000	1030000	45	99	348431	732000			427000	870000	54	96	359000	774000	46	95
FP438	MET141										250.072	7.29	9	1	-	[M-H]-		251.079	259.102	9.03019	250.072183 - 250.072201	7.289 - 7.304	5.0:5.0	Q Exactive HF (MS lvl: 1, pol: -)	Phe			1	C12H13NO5 (Ion: [M], MassErrorPPM: 0.38561, MassErrorMass: 0.00010)	103000	115000			224000	541000	170	99	153485	361000			226000	472000	177	96	180000	368000	160	95
FP140	MET141										252.087	7.28	9	1	+	[M+H]+		251.079	261.117	9.03019	252.086592 - 252.086773	7.269 - 7.291	4.4:4.3	Q Exactive HF (MS lvl: 1, pol: +)	Phe			1	C12H13NO5 (Ion: [M], MassErrorPPM: 0.20606, MassErrorMass: 0.00005)	4400000	5690000	47	85	6390000	16200000	50	99	4.69451e+06	12100000	54	90	6110000	13700000	59	96	5440000	12700000	51	95
FP447	MET141										272.054	7.29	9	1	-	[M+Na-2H]-,[M-H]-	357.1193-C2ClH12N,357.1193-C5H9O,364.0653-C2H4O4	251.079541614,273.061483614	281.084	9.03019	272.054008 - 272.054346	7.273 - 7.301	4.1:4.2	Q Exactive HF (MS lvl: 1, pol: -)	Phe			4	C12H13NO5 (Ion: [M], MassErrorPPM: 0.66757, MassErrorMass: 0.00017); C13H17NS2 (Ion: [M], MassErrorPPM: -2.79348, MassErrorMass: -0.00070); C10H7N7O3 (Ion: [M], MassErrorPPM: 1.63192, MassErrorMass: 0.00045); C18H11NS (Ion: [M], MassErrorPPM: 0.96174, MassErrorMass: 0.00026)	224000	278000	137	85	263000	732000	173	99	228084	615000	161	90	284000	620000	180	96	238000	589000	163	95
FP143	MET141										274.069	7.28	9	1	+	[M+H]+,[M+Na]+	374.1445-C5H10NO,374.1445-C2ClH13N2	273.061242834,251.079300834	283.099	9.03019	274.068437 - 274.068586	7.279 - 7.294	4.0:4.0	Q Exactive HF (MS lvl: 1, pol: +)	Phe			4	C10H7N7O3 (Ion: [M], MassErrorPPM: 0.75014, MassErrorMass: 0.00020); C10H15N3O2S2 (Ion: [M], MassErrorPPM: 2.46038, MassErrorMass: 0.00067); C18H11NS (Ion: [M], MassErrorPPM: 0.07996, MassErrorMass: 0.00002); C12H13NO5 (Ion: [M], MassErrorPPM: -0.29141, MassErrorMass: -0.00007)	594000	678000			845000	1910000	53	99	700107	1580000	57	90	803000	1730000	61	96	618000	1420000	53	95
FP364	MET141										357.119	7.29	7	1	-		374.1445-H3N		364.143	7.02348	357.119086 - 357.119447	7.285 - 7.301	4.0:4.0	Q Exactive HF (MS lvl: 1, pol: -)	Phe			24	C9H24N6O8S (Ion: [M[M-H2O-H]-], MassErrorPPM: -1.38461, MassErrorMass: -0.00052); C14H12N14 (Ion: [M[M-H2O-H]-], MassErrorPPM: 0.47642, MassErrorMass: 0.00018); C16H24O10 (Ion: [M[M-H2O-H]-], MassErrorPPM: 0.43920, MassErrorMass: 0.00017); C17H28O5S2 (Ion: [M[M-H2O-H]-], MassErrorPPM: -1.87113, MassErrorMass: -0.00070); C9H22N6O7S (Ion: [M[M-H]-], MassErrorPPM: -1.45145, MassErrorMass: -0.00052);…	10700000	2310000	106	86	11700000	3010000	130	98	1.10137e+07	2700000	125	91	11800000	3200000	140	95	11100000	2870000	120	94
FP491	MET141										364.065	7.29	9	1	-				373.095	9.03019	364.065255 - 364.065320	7.285 - 7.290	4.0:18.3	Q Exactive HF (MS lvl: 1, pol: -)	Phe			26	C12H13N7O8 (Ion: [M[M-H2O-H]-], MassErrorPPM: 1.46031, MassErrorMass: 0.00056); C12H21N3O7S2 (Ion: [M[M-H2O-H]-], MassErrorPPM: 2.67936, MassErrorMass: 0.00103); C13H9N11O4 (Ion: [M[M-H2O-H]-], MassErrorPPM: -2.02719, MassErrorMass: -0.00078); C13H17N7O3S2 (Ion: [M[M-H2O-H]-], MassErrorPPM: -0.80813, MassErrorMass: -0.00031); C13H25N3O2S4 (Ion: [M[M-H2O-H]-], MassErrorPPM: 0.41093, MassErrorMass:…	68900	76300			215000	481000	198	99	130563	277000			188000	407000	202	96	148000	399000	186	95
FP70	MET141										374.145	7.29	7	1	+	[M+NH4]+		356.111	381.168	7.02348	374.144344 - 374.144662	7.279 - 7.302	4.0:4.0	Q Exactive HF (MS lvl: 1, pol: +)	Phe	1	(Name: Ferulic acid-O-hexoside, Type: M match, Num: 59, Formula: C16H20O9, RT: None, MassErrorPPM: -0.10174, MassErrorMass: -0.00004, Additional information: {'AdditionalColumn2': 'Vallverdu-Queralt et al, 2014, FoodChemistry, doi: 10.1016/j.foodchem.2013.12.106', 'AdditionalColumn1': ''})	3	C9H20N6O7S (Ion: [M], MassErrorPPM: -2.02811, MassErrorMass: -0.00072); C16H20O9 (Ion: [M], MassErrorPPM: -0.10174, MassErrorMass: -0.00004); C17H24O4S2 (Ion: [M], MassErrorPPM: -2.54199, MassErrorMass: -0.00091)	14900000	2960000	10	86	16900000	4370000	8	98	1.53272e+07	3720000	12	91	16300000	4080000	11	95	16600000	4110000	9	94
FP71	MET141										379.1	7.28	7	1	+	[M+Na]+		356.111	386.123	7.02348	379.099782 - 379.099978	7.275 - 7.283	4.0:4.0	Q Exactive HF (MS lvl: 1, pol: +)	Phe	1	(Name: Ferulic acid-O-hexoside, Type: M match, Num: 59, Formula: C16H20O9, RT: None, MassErrorPPM: -0.19897, MassErrorMass: -0.00007, Additional information: {'AdditionalColumn2': 'Vallverdu-Queralt et al, 2014, FoodChemistry, doi: 10.1016/j.foodchem.2013.12.106', 'AdditionalColumn1': ''})	3	C9H20N6O7S (Ion: [M], MassErrorPPM: -2.12534, MassErrorMass: -0.00076); C16H20O9 (Ion: [M], MassErrorPPM: -0.19897, MassErrorMass: -0.00007); C17H24O4S2 (Ion: [M], MassErrorPPM: -2.63922, MassErrorMass: -0.00094)	4930000	901000	11	86	4720000	1070000	9	98	4.90975e+06	1100000	13	91	5240000	1240000	12	95	4680000	1120000	10	94
FP597	MET141										510.182	7.27	9	1	-				519.212	9.03019	510.181891 - 510.181891	7.269 - 7.269	3.0:3.0	Q Exactive HF (MS lvl: 1, pol: -)	Phe			88	C17H27N11O9 (Ion: [M[M-H2O-H]-], MassErrorPPM: 0.76832, MassErrorMass: 0.00041); C17H35N7O8S2 (Ion: [M[M-H2O-H]-], MassErrorPPM: 1.65079, MassErrorMass: 0.00087); C17H43N3O7S4 (Ion: [M[M-H2O-H]-], MassErrorPPM: 2.53325, MassErrorMass: 0.00134); C18H23N15O5 (Ion: [M[M-H2O-H]-], MassErrorPPM: -1.75624, MassErrorMass: -0.00093); C18H31N11O4S2 (Ion: [M[M-H2O-H]-], MassErrorPPM: -0.87378, MassErrorMas…	52900	64200			318000	361000			162008	165000			286000	275000	259	94	212000	197000
FP218	MET142		x		X		X				639.205	7.32	9	1	+				648.235	9.03019	639.204605 - 639.204853	7.311 - 7.321	14.0:12.5	Q Exactive HF (MS lvl: 1, pol: +)	Phe			256	Too many hits 256					389000				438322				472000
FP40	MET143		x		X		X				639.205	7.32	18	1	+				657.265	18.0604	639.204498 - 639.204770	7.311 - 7.323	14.0:13.5	Q Exactive HF (MS lvl: 1, pol: +)	Phe			199	C18H54O11S6 (Ion: [M[M+H]+], MassErrorPPM: -2.64720, MassErrorMass: -0.00169); C19H22N22O3S (Ion: [M[M+H]+], MassErrorPPM: 1.19487, MassErrorMass: 0.00076); C19H30N18O2S3 (Ion: [M[M+H]+], MassErrorPPM: 1.92662, MassErrorMass: 0.00123); C19H38N14OS5 (Ion: [M[M+H]+], MassErrorPPM: 2.65837, MassErrorMass: 0.00170); C21H34N8O13S (Ion: [M[M+H]+], MassErrorPPM: 1.17293, MassErrorMass: 0.00075); C21H42N…					389000				438322				472000
FP423	MET144		x	X	X	X		0.656261	0.959385		192.067	7.33	9	1	-				201.097	9.03019	192.066592 - 192.066752	7.325 - 7.332	5.0:4.0	Q Exactive HF (MS lvl: 1, pol: -)	Phe			3	C10H13NO4 (Ion: [M[M-H2O-H]-], MassErrorPPM: 0.25210, MassErrorMass: 0.00005); C10H11NO3 (Ion: [M[M-H]-], MassErrorPPM: 0.28080, MassErrorMass: 0.00005); C9H9NO (Ion: [M[M+Fa-H]-], MassErrorPPM: 0.38904, MassErrorMass: 0.00006)	97300	340000			82800	472000			109184	416000			98400	433000			97600	462000
FP121_FerulicAcid	MET145A	ID_FerulicAcid	x				X				195.065	7.34	9	1	+	[M+H]+		194.058	204.095	9.03019	195.065042 - 195.065295	7.323 - 7.349	5.0:5.0	Q Exactive HF (MS lvl: 1, pol: +)	Phe	1	(Name: Ferulic acid, Type: M match, Num: 67, Formula: C10H10O4, RT: None, MassErrorPPM: -0.04470, MassErrorMass: -0.00001, Additional information: {'AdditionalColumn2': 'Vallverdu-Queralt et al, 2014, FoodChemistry, doi: 10.1016/j.foodchem.2013.12.106', 'AdditionalColumn1': ''})	1	C10H10O4 (Ion: [M], MassErrorPPM: -0.04470, MassErrorMass: -0.00001)						50100							194000
FP382_FerulicAcid	MET145A	ID_FerulicAcid									134.037	7.36	8	1	-		193.0504-C2H3O2		142.064	8.02684	134.037423 - 134.037423	7.358 - 7.358	4.0:4.0	Q Exactive HF (MS lvl: 1, pol: -)	Phe
FP83_FerulicAcid	MET145A	ID_FerulicAcid									149.06	7.34	8	1	+		195.0652-CH2O2		157.086	8.02684	149.059614 - 149.059762	7.323 - 7.349	5.0:4.0	Q Exactive HF (MS lvl: 1, pol: +)	Phe			2	C9H8O2 (Ion: [M[M+H]+], MassErrorPPM: -0.11609, MassErrorMass: -0.00002); C8H4O (Ion: [M[M+CH3OH+H]+], MassErrorPPM: -0.13090, MassErrorMass: -0.00002)
FP114_FerulicAcid	MET145A	ID_FerulicAcid									177.055	7.34	9	1	+		195.0652-H2O		186.085	9.03019	177.054486 - 177.054721	7.323 - 7.347	5.0:5.0	Q Exactive HF (MS lvl: 1, pol: +)	Phe			2	C10H8O3 (Ion: [M[M+H]+], MassErrorPPM: -0.06106, MassErrorMass: -0.00001); C9H4O2 (Ion: [M[M+CH3OH+H]+], MassErrorPPM: -0.06075, MassErrorMass: -0.00001)
FP422_FerulicAcid	MET145A	ID_FerulicAcid									178.027	7.34	9	1	-		193.0504-CH3		187.057	9.03019	178.027141 - 178.027141	7.339 - 7.339	4.0:4.0	Q Exactive HF (MS lvl: 1, pol: -)	Phe	2	(Name: trans-caffeic acid [trans-CaA], Type: [M-H]-, Num: 3, Formula: C9H7O4, RT: None, MassErrorPPM: -0.10144, MassErrorMass: -0.00002, Additional information: {'AdditionalColumn2': 'Thiobiano et al, 2020, thePlantJJournal, doi: 10.1111/tpj.14686', 'AdditionalColumn1': 'Hydroxycinnamic acids'});(Name: cis-caffeic acid [cis-CaA], Type: [M-H]-, Num: 4, Formula: C9H7O4, RT: None, MassErrorPPM: -0.1…	1	C10H7NO (Ion: [M[M+Na-2H]-], MassErrorPPM: -1.84118, MassErrorMass: -0.00029)
FP424_FerulicAcid	MET145A	ID_FerulicAcid									193.05	7.36	9	1	-	[M-H]-		194.058	202.081	9.03019	193.050384 - 193.050555	7.335 - 7.375	4.0:4.0	Q Exactive HF (MS lvl: 1, pol: -)	Phe	1	(Name: Ferulic acid, Type: M match, Num: 67, Formula: C10H10O4, RT: None, MassErrorPPM: -0.95251, MassErrorMass: -0.00018, Additional information: {'AdditionalColumn2': 'Vallverdu-Queralt et al, 2014, FoodChemistry, doi: 10.1016/j.foodchem.2013.12.106', 'AdditionalColumn1': ''})	1	C10H10O4 (Ion: [M], MassErrorPPM: -0.95251, MassErrorMass: -0.00018)	91700				79900	21500			172901				182000	26400			131000	22400
FP637	MET145B		x				X				615.209	7.36	9	1	-				624.239	9.03019	615.208417 - 615.208608	7.349 - 7.375	18.3:18.3	Q Exactive HF (MS lvl: 1, pol: -)	Phe			207	C16H34N12O15 (Ion: [M[M-H2O-H]-], MassErrorPPM: -0.44177, MassErrorMass: -0.00028); C16H42N8O14S2 (Ion: [M[M-H2O-H]-], MassErrorPPM: 0.29456, MassErrorMass: 0.00019); C17H30N16O11 (Ion: [M[M-H2O-H]-], MassErrorPPM: -2.54828, MassErrorMass: -0.00162); C17H38N12O10S2 (Ion: [M[M-H2O-H]-], MassErrorPPM: -1.81195, MassErrorMass: -0.00115); C17H46N8O9S4 (Ion: [M[M-H2O-H]-], MassErrorPPM: -1.07562, Mass…					825000
FP305	MET145B										615.209	7.35	18	1	-				633.269	18.0604	615.208513 - 615.208945	7.349 - 7.358	18.2:18.5	Q Exactive HF (MS lvl: 1, pol: -)	Phe			169	C18H42N12O5S4 (Ion: [M[M-H2O-H]-], MassErrorPPM: -2.99081, MassErrorMass: -0.00190); C18H50N8O4S6 (Ion: [M[M-H2O-H]-], MassErrorPPM: -2.25448, MassErrorMass: -0.00143); C19H42N2O21 (Ion: [M[M-H2O-H]-], MassErrorPPM: -2.37905, MassErrorMass: -0.00151); C21H30N16O6S (Ion: [M[M-H2O-H]-], MassErrorPPM: 1.58957, MassErrorMass: 0.00101); C21H38N12O5S3 (Ion: [M[M-H2O-H]-], MassErrorPPM: 2.32590, MassErr…					825000
FP606	MET146		x	X			X	1	1		540.163	7.36	9	1	-				549.193	9.03019	540.162771 - 540.162771	7.362 - 7.362	3.0:3.0	Q Exactive HF (MS lvl: 1, pol: -)	Phe	1	(Name: Pinoresinol monoglucoside [PMG], Type: [M+Na-2H]-, Num: 19, Formula: C26H31O11, RT: None, MassErrorPPM: 2.82159, MassErrorMass: 0.00146, Additional information: {'AdditionalColumn2': 'Thiobiano et al, 2020, thePlantJJournal, doi: 10.1111/tpj.14686', 'AdditionalColumn1': 'Monolignols/(neo-)lignans/oligolignols'})	117	C12H29N15O7S2 (Ion: [M[M-H2O-H]-], MassErrorPPM: -1.74016, MassErrorMass: -0.00097); C16H21N19O3S (Ion: [M[M-H2O-H]-], MassErrorPPM: 1.90088, MassErrorMass: 0.00106); C16H29N15O2S3 (Ion: [M[M-H2O-H]-], MassErrorPPM: 2.73603, MassErrorMass: 0.00153); C18H33N5O13S (Ion: [M[M-H2O-H]-], MassErrorPPM: 1.87584, MassErrorMass: 0.00105); C18H41NO12S3 (Ion: [M[M-H2O-H]-], MassErrorPPM: 2.71099, MassErrorM…	45900	168000			69800	516000			42426	388000			61000	433000			63900	424000	249	97
FP632	MET147		x	X	X	X		0.8631	0.997434		607.168	7.35	9	1	-				616.198	9.03019	607.167505 - 607.167533	7.347 - 7.348	5.0:5.0	Q Exactive HF (MS lvl: 1, pol: -)	Phe			212	C14H26N16O13 (Ion: [M[M-H2O-H]-], MassErrorPPM: -1.86815, MassErrorMass: -0.00117); C14H34N12O12S2 (Ion: [M[M-H2O-H]-], MassErrorPPM: -1.12236, MassErrorMass: -0.00070); C15H38N12O7S4 (Ion: [M[M-H2O-H]-], MassErrorPPM: -2.51013, MassErrorMass: -0.00157); C18H26N16O8S (Ion: [M[M-H2O-H]-], MassErrorPPM: 2.12907, MassErrorMass: 0.00133); C18H34N12O7S3 (Ion: [M[M-H2O-H]-], MassErrorPPM: 2.87486, Mass…	48400000	160000			50400000	653000	278	100	5.0287e+07	413000			48300000	417000	272	97	45500000	392000
FP92	MET147										302.16	7.35	8	1	+				310.186	8.02684	302.159669 - 302.159787	7.341 - 7.357	4.8:12.2	Q Exactive HF (MS lvl: 1, pol: +)	Phe			5	C14H23NO6 (Ion: [M[M+H]+], MassErrorPPM: -0.28934, MassErrorMass: -0.00009); C14H20O6 (Ion: [M[M+NH4]+], MassErrorPPM: -0.29964, MassErrorMass: -0.00009); C13H19NO5 (Ion: [M[M+CH3OH+H]+], MassErrorPPM: -0.31634, MassErrorMass: -0.00009); C12H20O6 (Ion: [M[M+ACN+H]+], MassErrorPPM: -0.32729, MassErrorMass: -0.00009); C16H23N3 (Ion: [M[M+2Na-H]+], MassErrorPPM: -2.44621, MassErrorMass: -0.00063)	1550000	609000			2070000	990000	23	101	1.86609e+06	727000	26	92	1900000	932000	27	98	2170000	1010000	24	96
FP552	MET147										431.098	7.39	9	1	-	[M-H]-	433.1129-H2	432.106	440.129	9.03019	431.098342 - 431.098342	7.386 - 7.386	9.0:5.0	Q Exactive HF (MS lvl: 1, pol: -)	Phe	1	(Name: Apigenin-7-O-glucoside, Type: M match, Num: 76, Formula: C21H20O10, RT: None, MassErrorPPM: -0.07491, MassErrorMass: -0.00003, Additional information: {'AdditionalColumn2': 'Vallverdu-Queralt et al, 2014, FoodChemistry, doi: 10.1016/j.foodchem.2013.12.106', 'AdditionalColumn1': ''})	9	C11H20N12OS3 (Ion: [M], MassErrorPPM: 2.54251, MassErrorMass: 0.00110); C13H24N2O12S (Ion: [M], MassErrorPPM: 1.42936, MassErrorMass: 0.00062); C14H20N6O8S (Ion: [M], MassErrorPPM: -1.66248, MassErrorMass: -0.00072); C14H28N2O7S3 (Ion: [M], MassErrorPPM: -0.58173, MassErrorMass: -0.00025); C15H32N2O2S5 (Ion: [M], MassErrorPPM: -2.59281, MassErrorMass: -0.00112); C19H8N14 (Ion: [M], MassErrorPPM: …	2800000	7040			36600000	451000	222	102	3.51585e+07	274000			4480000	46600			4100000	16900
FP192	MET147										433.113	7.38	9	1	+	[M+H]+		432.106	442.143	9.03019	433.112900 - 433.112900	7.376 - 7.376	7.0:5.0	Q Exactive HF (MS lvl: 1, pol: +)	Phe	1	(Name: Apigenin-7-O-glucoside, Type: M match, Num: 76, Formula: C21H20O10, RT: None, MassErrorPPM: -0.06115, MassErrorMass: -0.00003, Additional information: {'AdditionalColumn2': 'Vallverdu-Queralt et al, 2014, FoodChemistry, doi: 10.1016/j.foodchem.2013.12.106', 'AdditionalColumn1': ''})	9	C11H20N12OS3 (Ion: [M], MassErrorPPM: 2.55626, MassErrorMass: 0.00110); C13H24N2O12S (Ion: [M], MassErrorPPM: 1.44311, MassErrorMass: 0.00062); C14H20N6O8S (Ion: [M], MassErrorPPM: -1.64873, MassErrorMass: -0.00071); C14H28N2O7S3 (Ion: [M], MassErrorPPM: -0.56797, MassErrorMass: -0.00025); C15H32N2O2S5 (Ion: [M], MassErrorPPM: -2.57906, MassErrorMass: -0.00111); C19H8N14 (Ion: [M], MassErrorPPM: …	3770000				46400000	550000	72	102	4.01831e+07	311000			7190000	58800			6700000
FP84	MET148		x				X				151.075	7.37	8	1	+				159.102	8.02684	151.075302 - 151.075522	7.364 - 7.377	7.0:6.3	Q Exactive HF (MS lvl: 1, pol: +)	Phe			2	C9H10O2 (Ion: [M[M+H]+], MassErrorPPM: 0.26532, MassErrorMass: 0.00004); C8H6O (Ion: [M[M+CH3OH+H]+], MassErrorPPM: 0.35425, MassErrorMass: 0.00004)
FP338_DihydroxybenzoicAcid	MET149A	ID_2,6-DihydroxybenzoicAcid	x	X	X	X		0.864746	0.997526		153.019	7.38	7	1	-				160.043	7.02348	153.019296 - 153.019372	7.370 - 7.385	9.0:9.0	Q Exactive HF (MS lvl: 1, pol: -)	Phe	1	(Name: Protocatechuic acid, Type: [M-H]-, Num: 41, Formula: C7H6O4, RT: None, MassErrorPPM: -0.00008, MassErrorMass: -0.00000, Additional information: {'AdditionalColumn2': 'Vallverdu-Queralt et al, 2014, FoodChemistry, doi: 10.1016/j.foodchem.2013.12.106', 'AdditionalColumn1': ''})	2	C7H8O5 (Ion: [M[M-H2O-H]-], MassErrorPPM: -0.00588, MassErrorMass: -0.00000); C7H6O4 (Ion: [M[M-H]-], MassErrorPPM: -0.00008, MassErrorMass: -0.00000)	4000000	250000			2630000	185000			4.55624e+06	346000	113	93	4560000	314000	127	99	2260000	142000
FP575	MET149B		x	X	X	X		0.856411	0.99704	x	461.109	7.4	9	1	-	[M-H]-	463.1233-H2	462.116	470.139	9.03019	461.108874 - 461.109153	7.386 - 7.408	5.0:5.0	Q Exactive HF (MS lvl: 1, pol: -)	Phe			12	C12H22N12O2S3 (Ion: [M], MassErrorPPM: 2.73905, MassErrorMass: 0.00127); C14H26N2O13S (Ion: [M], MassErrorPPM: 1.69819, MassErrorMass: 0.00078); C15H22N6O9S (Ion: [M], MassErrorPPM: -1.19286, MassErrorMass: -0.00055); C15H30N2O8S3 (Ion: [M], MassErrorPPM: -0.18229, MassErrorMass: -0.00008); C16H34N2O3S5 (Ion: [M], MassErrorPPM: -2.06277, MassErrorMass: -0.00095); C20H10N14O (Ion: [M], MassErrorPP…	104000000	164000			106000000	990000	237	102	1.17925e+08	557000	215	94	96100000	676000	239	100	79500000	520000	223	98
FP203	MET149B										463.123	7.4	9	1	+	[M+H]+		462.116	472.154	9.03019	463.123238 - 463.123342	7.395 - 7.396	5.0:5.0	Q Exactive HF (MS lvl: 1, pol: +)	Phe			12	C12H22N12O2S3 (Ion: [M], MassErrorPPM: 2.01183, MassErrorMass: 0.00093); C14H26N2O13S (Ion: [M], MassErrorPPM: 0.97097, MassErrorMass: 0.00045); C15H22N6O9S (Ion: [M], MassErrorPPM: -1.92008, MassErrorMass: -0.00089); C15H30N2O8S3 (Ion: [M], MassErrorPPM: -0.90951, MassErrorMass: -0.00042); C16H34N2O3S5 (Ion: [M], MassErrorPPM: -2.78999, MassErrorMass: -0.00129); C19H14N10O5 (Ion: [M], MassErrorP…	144000000	199000			154000000	1410000	83	102	1.53435e+08	713000			147000000	1030000	93	100	122000000	817000
FP449	MET150		x	X	X			0.898728	0.998961		280.083	7.44	9	1	-	[M-H]-	282.0973-H2	281.09	289.113	9.03019	280.082596 - 280.082777	7.424 - 7.446	4.0:4.0	Q Exactive HF (MS lvl: 1, pol: -)	Phe			2	C13H15NO6 (Ion: [M], MassErrorPPM: 0.12577, MassErrorMass: 0.00004); C14H19NOS2 (Ion: [M], MassErrorPPM: -2.96577, MassErrorMass: -0.00083)	343000	700000	139	87	412000	1500000	176	103	471823	1180000	162	95	442000	1300000	182	101	430000	1370000	165	99
FP145	MET150										282.097	7.44	9	1	+	[M+H]+		281.09	291.127	9.03019	282.097224 - 282.097410	7.429 - 7.453	4.0:4.0	Q Exactive HF (MS lvl: 1, pol: +)	Phe			2	C13H15NO6 (Ion: [M], MassErrorPPM: 0.32307, MassErrorMass: 0.00009); C14H19NOS2 (Ion: [M], MassErrorPPM: -2.76847, MassErrorMass: -0.00078)	278000	548000			321000	1200000			378654	956000	58	95	355000	1090000	62	101	365000	1130000	55	99
FP526	MET151		x				X				403.103	7.44	9	1	-				412.133	9.03019	403.103036 - 403.103374	7.434 - 7.451	6.8:4.0	Q Exactive HF (MS lvl: 1, pol: -)	Phe	4	(Name: DFA, hydrated 1, Type: [M-H]-, Num: 88, Formula: C20H20O9, RT: None, MassErrorPPM: -0.79372, MassErrorMass: -0.00032, Additional information: {'AdditionalColumn2': 'Bento-Silva et al, 2020, Foods, doi: 10.3390/foods9101471; Ferulic Acid Dehydrodimers; statedmz403', 'AdditionalColumn1': ''});(Name: DFA, hydrated 2, Type: [M-H]-, Num: 90, Formula: C20H20O9, RT: None, MassErrorPPM: -0.79372, …	47	C10H22N12OS3 (Ion: [M[M-H2O-H]-], MassErrorPPM: 1.91710, MassErrorMass: 0.00081); C12H26N2O12S (Ion: [M[M-H2O-H]-], MassErrorPPM: 0.77762, MassErrorMass: 0.00033); C13H22N6O8S (Ion: [M[M-H2O-H]-], MassErrorPPM: -2.38735, MassErrorMass: -0.00101); C13H30N2O7S3 (Ion: [M[M-H2O-H]-], MassErrorPPM: -1.28103, MassErrorMass: -0.00054); C17H14N10O4 (Ion: [M[M-H2O-H]-], MassErrorPPM: 2.43591, MassErrorMas…
FP259	MET151										403.103	7.44	18	1	-				421.164	18.0604	403.103036 - 403.103361	7.434 - 7.451	6.8:7.0	Q Exactive HF (MS lvl: 1, pol: -)	Phe	4	(Name: DFA, hydrated 1, Type: [M-H]-, Num: 88, Formula: C20H20O9, RT: None, MassErrorPPM: -0.80123, MassErrorMass: -0.00032, Additional information: {'AdditionalColumn2': 'Bento-Silva et al, 2020, Foods, doi: 10.3390/foods9101471; Ferulic Acid Dehydrodimers; statedmz403', 'AdditionalColumn1': ''});(Name: DFA, hydrated 2, Type: [M-H]-, Num: 90, Formula: C20H20O9, RT: None, MassErrorPPM: -0.80123, …	13	C18H10N14 (Ion: [M[M-H2O-H]-], MassErrorPPM: -0.73625, MassErrorMass: -0.00031); C20H22O10 (Ion: [M[M-H2O-H]-], MassErrorPPM: -0.76941, MassErrorMass: -0.00032); C21H26O5S2 (Ion: [M[M-H2O-H]-], MassErrorPPM: -2.82807, MassErrorMass: -0.00119); C25H18N4OS (Ion: [M[M-H2O-H]-], MassErrorPPM: 1.99520, MassErrorMass: 0.00084); C20H20O9 (Ion: [M[M-H]-], MassErrorPPM: -0.80123, MassErrorMass: -0.00032);…
FP233	MET152		x				X				343.082	7.48	16	1	-				359.136	16.0537	343.082072 - 343.082394	7.463 - 7.489	4.4:5.4	Q Exactive HF (MS lvl: 1, pol: -)	Phe			7	C18H18O8 (Ion: [M[M-H2O-H]-], MassErrorPPM: -0.45023, MassErrorMass: -0.00016); C19H22O3S2 (Ion: [M[M-H2O-H]-], MassErrorPPM: -2.85012, MassErrorMass: -0.00103); C18H16O7 (Ion: [M[M-H]-], MassErrorPPM: -0.47089, MassErrorMass: -0.00016); C19H20O2S2 (Ion: [M[M-H]-], MassErrorPPM: -2.99640, MassErrorMass: -0.00103); C17H14N4O3 (Ion: [M[M+Na-2H]-], MassErrorPPM: 2.82505, MassErrorMass: 0.00091); C18…		61500								53200
FP359	MET152										343.082	7.48	7	1	-				350.106	7.02348	343.082065 - 343.082389	7.463 - 7.489	4.4:4.4	Q Exactive HF (MS lvl: 1, pol: -)	Phe			25	C10H22N2O10S (Ion: [M[M-H2O-H]-], MassErrorPPM: 1.33608, MassErrorMass: 0.00048); C11H18N6O6S (Ion: [M[M-H2O-H]-], MassErrorPPM: -2.35350, MassErrorMass: -0.00085); C11H26N2O5S3 (Ion: [M[M-H2O-H]-], MassErrorPPM: -1.06381, MassErrorMass: -0.00039); C18H18O8 (Ion: [M[M-H2O-H]-], MassErrorPPM: -0.45900, MassErrorMass: -0.00017); C19H22O3S2 (Ion: [M[M-H2O-H]-], MassErrorPPM: -2.85889, MassErrorMass:…
FP477	MET152										350.106	7.48	9	1	-				359.136	9.03019	350.105441 - 350.105792	7.463 - 7.489	4.4:5.4	Q Exactive HF (MS lvl: 1, pol: -)	Phe			16	C9H19N7O9 (Ion: [M[M-H2O-H]-], MassErrorPPM: -2.83025, MassErrorMass: -0.00104); C9H27N3O8S2 (Ion: [M[M-H2O-H]-], MassErrorPPM: -1.56509, MassErrorMass: -0.00058); C14H15N11S (Ion: [M[M-H2O-H]-], MassErrorPPM: 0.33130, MassErrorMass: 0.00012); C21H15N5O2 (Ion: [M[M-H2O-H]-], MassErrorPPM: 2.18975, MassErrorMass: 0.00081); C9H17N7O8 (Ion: [M[M-H]-], MassErrorPPM: -2.97258, MassErrorMass: -0.00104)…		61500								53200
FP363	MET152										352.112	7.48	7	1	-				359.136	7.02348	352.112176 - 352.112176	7.484 - 7.484	4.0:5.0	Q Exactive HF (MS lvl: 1, pol: -)	Phe			22	C11H17N9O6 (Ion: [M[M-H2O-H]-], MassErrorPPM: -0.44450, MassErrorMass: -0.00016); C11H25N5O5S2 (Ion: [M[M-H2O-H]-], MassErrorPPM: 0.81382, MassErrorMass: 0.00030); C12H21N9OS2 (Ion: [M[M-H2O-H]-], MassErrorPPM: -2.78599, MassErrorMass: -0.00103); C12H29N5S4 (Ion: [M[M-H2O-H]-], MassErrorPPM: -1.52767, MassErrorMass: -0.00057); C19H21N3O3S (Ion: [M[M-H2O-H]-], MassErrorPPM: -0.93759, MassErrorMass…		61500								53200
FP517	MET153		x	X	X		X	0.846558	0.996387		389.124	7.49	9	1	-				398.154	9.03019	389.123997 - 389.124313	7.468 - 7.501	4.2:4.2	Q Exactive HF (MS lvl: 1, pol: -)	Phe			36	C10H24N12S3 (Ion: [M[M-H2O-H]-], MassErrorPPM: 2.54908, MassErrorMass: 0.00104); C12H28N2O11S (Ion: [M[M-H2O-H]-], MassErrorPPM: 1.37057, MassErrorMass: 0.00056); C13H24N6O7S (Ion: [M[M-H2O-H]-], MassErrorPPM: -1.90280, MassErrorMass: -0.00078); C13H32N2O6S3 (Ion: [M[M-H2O-H]-], MassErrorPPM: -0.75859, MassErrorMass: -0.00031); C14H36N2OS5 (Ion: [M[M-H2O-H]-], MassErrorPPM: -2.88775, MassErrorMas…	61300				58000				69332				79800				57200
FP416	MET154		x	X	X			0.895233	0.99885		475.182	7.52	8	1	-				483.209	8.02684	475.182255 - 475.182255	7.523 - 7.523	5.0:5.0	Q Exactive HF (MS lvl: 1, pol: -)	Phe			71	C13H38N2O15S (Ion: [M[M-H2O-H]-], MassErrorPPM: 1.61842, MassErrorMass: 0.00080); C14H34N6O11S (Ion: [M[M-H2O-H]-], MassErrorPPM: -1.08494, MassErrorMass: -0.00054); C15H38N6O6S3 (Ion: [M[M-H2O-H]-], MassErrorPPM: -2.84334, MassErrorMass: -0.00141); C19H22N14O3 (Ion: [M[M-H2O-H]-], MassErrorPPM: 0.33149, MassErrorMass: 0.00016); C19H30N10O2S2 (Ion: [M[M-H2O-H]-], MassErrorPPM: 1.27645, MassErrorM…	1140000	118000			1170000	160000	162	104	1.01516e+06	131000			1340000	167000			999000	136000
FP288	MET155		x				X				577.136	7.54	18	1	-				595.196	18.0604	577.135336 - 577.135860	7.530 - 7.547	8.4:8.0	Q Exactive HF (MS lvl: 1, pol: -)	Phe	11	(Name: TFA, hydrated 1, Type: [M-H2O-H]-, Num: 106, Formula: C30H28O13, RT: None, MassErrorPPM: 0.58337, MassErrorMass: 0.00035, Additional information: {'AdditionalColumn2': 'Bento-Silva et al, 2020, Foods, doi: 10.3390/foods9101471; Ferulic Acid Dehydrotrimers and Tetramers; statedmz595', 'AdditionalColumn1': ''});(Name: TFA, hydrated 2, Type: [M-H2O-H]-, Num: 108, Formula: C30H28O13, RT: None,…	128	C18H32N2O20 (Ion: [M[M-H2O-H]-], MassErrorPPM: -2.52490, MassErrorMass: -0.00151); C20H20N16O5S (Ion: [M[M-H2O-H]-], MassErrorPPM: 1.69717, MassErrorMass: 0.00101); C20H28N12O4S3 (Ion: [M[M-H2O-H]-], MassErrorPPM: 2.48053, MassErrorMass: 0.00148); C21H16N20OS (Ion: [M[M-H2O-H]-], MassErrorPPM: -0.54386, MassErrorMass: -0.00032); C21H24N16S3 (Ion: [M[M-H2O-H]-], MassErrorPPM: 0.23949, MassErrorMas…
FP311	MET155										577.135	7.54	27	1	-				604.226	27.0906	577.135346 - 577.135839	7.530 - 7.547	8.4:8.4	Q Exactive HF (MS lvl: 1, pol: -)	Phe	11	(Name: TFA, hydrated 1, Type: [M-H2O-H]-, Num: 106, Formula: C30H28O13, RT: None, MassErrorPPM: 0.55167, MassErrorMass: 0.00033, Additional information: {'AdditionalColumn2': 'Bento-Silva et al, 2020, Foods, doi: 10.3390/foods9101471; Ferulic Acid Dehydrotrimers and Tetramers; statedmz595', 'AdditionalColumn1': ''});(Name: TFA, hydrated 2, Type: [M-H2O-H]-, Num: 108, Formula: C30H28O13, RT: None,…	53	C27H20N10O7 (Ion: [M[M-H2O-H]-], MassErrorPPM: 2.81618, MassErrorMass: 0.00168); C28H16N14O3 (Ion: [M[M-H2O-H]-], MassErrorPPM: 0.57515, MassErrorMass: 0.00034); C28H24N10O2S2 (Ion: [M[M-H2O-H]-], MassErrorPPM: 1.35850, MassErrorMass: 0.00081); C28H32N6OS4 (Ion: [M[M-H2O-H]-], MassErrorPPM: 2.14186, MassErrorMass: 0.00128); C28H40N2S6 (Ion: [M[M-H2O-H]-], MassErrorPPM: 2.92522, MassErrorMass: 0.0…
FP296	MET155										586.166	7.55	18	1	-				604.226	18.0604	586.165537 - 586.166045	7.539 - 7.564	7.8:8.2	Q Exactive HF (MS lvl: 1, pol: -)	Phe			127	C18H39NO19S (Ion: [M[M-H2O-H]-], MassErrorPPM: -0.22958, MassErrorMass: -0.00014); C19H35N5O15S (Ion: [M[M-H2O-H]-], MassErrorPPM: -2.43717, MassErrorMass: -0.00147); C19H43NO14S3 (Ion: [M[M-H2O-H]-], MassErrorPPM: -1.66551, MassErrorMass: -0.00101); C21H15N23O (Ion: [M[M-H2O-H]-], MassErrorPPM: 0.95023, MassErrorMass: 0.00058); C21H23N19S2 (Ion: [M[M-H2O-H]-], MassErrorPPM: 1.72189, MassErrorMas…
FP623	MET155										586.166	7.55	9	1	-				595.196	9.03019	586.165580 - 586.166112	7.527 - 7.564	7.5:8.0	Q Exactive HF (MS lvl: 1, pol: -)	Phe			173	C15H31N11O13S (Ion: [M[M-H2O-H]-], MassErrorPPM: 2.00116, MassErrorMass: 0.00121); C15H39N7O12S3 (Ion: [M[M-H2O-H]-], MassErrorPPM: 2.77283, MassErrorMass: 0.00168); C16H27N15O9S (Ion: [M[M-H2O-H]-], MassErrorPPM: -0.20643, MassErrorMass: -0.00012); C16H35N11O8S3 (Ion: [M[M-H2O-H]-], MassErrorPPM: 0.56524, MassErrorMass: 0.00034); C16H43N7O7S5 (Ion: [M[M-H2O-H]-], MassErrorPPM: 1.33690, MassError…
FP425_FerulicAcid	MET156A	ID_FerulicAcid	x				X				193.05	7.64	9	1	-	[M-H]-		194.058	202.081	9.03019	193.050384 - 193.050555	7.635 - 7.646	3.0:3.0	Q Exactive HF (MS lvl: 1, pol: -)	Phe	1	(Name: Ferulic acid, Type: M match, Num: 67, Formula: C10H10O4, RT: None, MassErrorPPM: -0.95251, MassErrorMass: -0.00018, Additional information: {'AdditionalColumn2': 'Vallverdu-Queralt et al, 2014, FoodChemistry, doi: 10.1016/j.foodchem.2013.12.106', 'AdditionalColumn1': ''})	1	C10H10O4 (Ion: [M], MassErrorPPM: -0.95251, MassErrorMass: -0.00018)
FP381_FerulicAcid	MET156A	ID_FerulicAcid									134.037	7.64	8	1	-		193.0504-C2H3O2		142.064	8.02684	134.037290 - 134.037423	7.626 - 7.643	4.0:3.2	Q Exactive HF (MS lvl: 1, pol: -)	Phe
FP115_FerulicAcid	MET156A	ID_FerulicAcid									177.055	7.64	9	1	+		195.0652-H2O		186.085	9.03019	177.054486 - 177.054721	7.626 - 7.671	3.0:3.0	Q Exactive HF (MS lvl: 1, pol: +)	Phe			2	C10H8O3 (Ion: [M[M+H]+], MassErrorPPM: -0.06106, MassErrorMass: -0.00001); C9H4O2 (Ion: [M[M+CH3OH+H]+], MassErrorPPM: -0.06075, MassErrorMass: -0.00001)
FP122_FerulicAcid	MET156A	ID_FerulicAcid									195.065	7.64	9	1	+	[M+H]+		194.058	204.095	9.03019	195.065042 - 195.065295	7.626 - 7.652	3.0:3.0	Q Exactive HF (MS lvl: 1, pol: +)	Phe	1	(Name: Ferulic acid, Type: M match, Num: 67, Formula: C10H10O4, RT: None, MassErrorPPM: -0.04470, MassErrorMass: -0.00001, Additional information: {'AdditionalColumn2': 'Vallverdu-Queralt et al, 2014, FoodChemistry, doi: 10.1016/j.foodchem.2013.12.106', 'AdditionalColumn1': ''})	1	C10H10O4 (Ion: [M], MassErrorPPM: -0.04470, MassErrorMass: -0.00001)
FP514	MET156B		x	X	X	X	X	0.85716	0.997086		387.109	7.67	9	1	-	[M-H]-		388.116	396.139	9.03019	387.108348 - 387.108775	7.654 - 7.684	5.0:6.0	Q Exactive HF (MS lvl: 1, pol: -)	Phe			6	C12H24N2O10S (Ion: [M], MassErrorPPM: 1.56238, MassErrorMass: 0.00061); C13H20N6O6S (Ion: [M], MassErrorPPM: -1.87989, MassErrorMass: -0.00073); C13H28N2O5S3 (Ion: [M], MassErrorPPM: -0.67664, MassErrorMass: -0.00026); C14H32N2S5 (Ion: [M], MassErrorPPM: -2.91567, MassErrorMass: -0.00113); C20H20O8 (Ion: [M], MassErrorPPM: -0.11238, MassErrorMass: -0.00004); C21H24O3S2 (Ion: [M], MassErrorPPM: -2…	342000				362000				382890				391000	6990			418000
FP441	MET156B										261.038	7.64	9	1	-				270.068	9.03019	261.037914 - 261.038159	7.638 - 7.646	5.0:5.0	Q Exactive HF (MS lvl: 1, pol: -)	Phe			8	C9H8N6O5 (Ion: [M[M-H2O-H]-], MassErrorPPM: 0.91973, MassErrorMass: 0.00026); C9H16N2O4S2 (Ion: [M[M-H2O-H]-], MassErrorPPM: 2.58726, MassErrorMass: 0.00072); C10H12N6S2 (Ion: [M[M-H2O-H]-], MassErrorPPM: -2.18322, MassErrorMass: -0.00061); C17H12O2S (Ion: [M[M-H2O-H]-], MassErrorPPM: 0.26629, MassErrorMass: 0.00007); C9H6N6O4 (Ion: [M[M-H]-], MassErrorPPM: 0.98676, MassErrorMass: 0.00026); C9H14…
FP494	MET156B										369.098	7.65	9	1	-	[M-H2O-H]-	387.1085-H2O	388.116	378.128	9.03019	369.097669 - 369.097869	7.643 - 7.660	4.0:4.2	Q Exactive HF (MS lvl: 1, pol: -)	Phe			6	C12H24N2O10S (Ion: [M], MassErrorPPM: 1.10962, MassErrorMass: 0.00043); C13H20N6O6S (Ion: [M], MassErrorPPM: -2.33266, MassErrorMass: -0.00091); C13H28N2O5S3 (Ion: [M], MassErrorPPM: -1.12941, MassErrorMass: -0.00044); C17H12N10O2 (Ion: [M], MassErrorPPM: 2.91320, MassErrorMass: 0.00113); C20H20O8 (Ion: [M], MassErrorPPM: -0.56514, MassErrorMass: -0.00022); C21H24O3S2 (Ion: [M], MassErrorPPM: -2.…
FP340	MET157		x	X	X	X		0.918356	0.999456		237.041	7.69	7	1	-				244.064	7.02348	237.040409 - 237.040614	7.679 - 7.699	4.0:4.0	Q Exactive HF (MS lvl: 1, pol: -)	Phe			6	C11H12O7 (Ion: [M[M-H2O-H]-], MassErrorPPM: 0.23075, MassErrorMass: 0.00006); C11H10O6 (Ion: [M[M-H]-], MassErrorPPM: 0.25241, MassErrorMass: 0.00006); C7H6N8 (Ion: [M[M+Cl]-], MassErrorPPM: -2.07805, MassErrorMass: -0.00042); C10H8O4 (Ion: [M[M+Fa-H]-], MassErrorPPM: 0.32850, MassErrorMass: 0.00006); C7H5N5O (Ion: [M[M+?]-], MassErrorPPM: -0.49080, MassErrorMass: -0.00009); C7H13NS2 (Ion: [M[M+?…	4740000	332000	97	89	5300000	677000	119	106	5.24863e+06	532000	114	96	5920000	607000	128	103	5350000	667000	109	100
FP327	MET157										121.029	7.68	7	1	-				128.053	7.02348	121.029438 - 121.029532	7.679 - 7.680	4.0:4.7	Q Exactive HF (MS lvl: 1, pol: -)	Phe			2	C7H8O3 (Ion: [M[M-H2O-H]-], MassErrorPPM: -0.06112, MassErrorMass: -0.00001); C7H6O2 (Ion: [M[M-H]-], MassErrorPPM: -0.06195, MassErrorMass: -0.00001)	3370000	250000	93	88	3580000	492000	116	105	3.74738e+06	359000			4250000	463000	123	102	3470000	494000
FP404	MET158		x	X	X			0.900689	0.999021		384.13	7.69	8	1	-				392.157	8.02684	384.130273 - 384.130273	7.694 - 7.694	4.0:5.0	Q Exactive HF (MS lvl: 1, pol: -)	Phe			28	C10H25N7O8S (Ion: [M[M-H2O-H]-], MassErrorPPM: -1.04731, MassErrorMass: -0.00042); C15H13N15 (Ion: [M[M-H2O-H]-], MassErrorPPM: 0.68902, MassErrorMass: 0.00028); C17H25NO10 (Ion: [M[M-H2O-H]-], MassErrorPPM: 0.65430, MassErrorMass: 0.00026); C18H21N5O6 (Ion: [M[M-H2O-H]-], MassErrorPPM: -2.65962, MassErrorMass: -0.00107); C18H29NO5S2 (Ion: [M[M-H2O-H]-], MassErrorPPM: -1.50124, MassErrorMass: -0.…	147000	162000			126000	173000			258537	220000			102000	163000			189000	273000	140	101
FP628	MET159		x				X				595.146	7.71	9	1	-				604.177	9.03019	595.146034 - 595.146637	7.693 - 7.720	8.5:19.0	Q Exactive HF (MS lvl: 1, pol: -)	Phe	3	(Name: TFA, hydrated 1, Type: [M-H]-, Num: 106, Formula: C30H28O13, RT: None, MassErrorPPM: 0.90897, MassErrorMass: 0.00054, Additional information: {'AdditionalColumn2': 'Bento-Silva et al, 2020, Foods, doi: 10.3390/foods9101471; Ferulic Acid Dehydrotrimers and Tetramers; statedmz595', 'AdditionalColumn1': ''});(Name: TFA, hydrated 2, Type: [M-H]-, Num: 108, Formula: C30H28O13, RT: None, MassErr…	202	C13H38N14O2S6 (Ion: [M[M-H2O-H]-], MassErrorPPM: 2.36563, MassErrorMass: 0.00145); C15H26N12O15 (Ion: [M[M-H2O-H]-], MassErrorPPM: 0.06169, MassErrorMass: 0.00004); C15H34N8O14S2 (Ion: [M[M-H2O-H]-], MassErrorPPM: 0.82207, MassErrorMass: 0.00050); C15H42N4O13S4 (Ion: [M[M-H2O-H]-], MassErrorPPM: 1.58245, MassErrorMass: 0.00097); C16H22N16O11 (Ion: [M[M-H2O-H]-], MassErrorPPM: -2.11363, MassErrorM…
FP299	MET159										595.146	7.71	18	1	-				613.207	18.0604	595.146017 - 595.146170	7.693 - 7.720	9.7:9.3	Q Exactive HF (MS lvl: 1, pol: -)	Phe	3	(Name: TFA, hydrated 1, Type: [M-H]-, Num: 106, Formula: C30H28O13, RT: None, MassErrorPPM: 0.66693, MassErrorMass: 0.00040, Additional information: {'AdditionalColumn2': 'Bento-Silva et al, 2020, Foods, doi: 10.3390/foods9101471; Ferulic Acid Dehydrotrimers and Tetramers; statedmz595', 'AdditionalColumn1': ''});(Name: TFA, hydrated 2, Type: [M-H]-, Num: 108, Formula: C30H28O13, RT: None, MassErr…	155	C18H34N2O21 (Ion: [M[M-H2O-H]-], MassErrorPPM: -2.37137, MassErrorMass: -0.00146); C20H22N16O6S (Ion: [M[M-H2O-H]-], MassErrorPPM: 1.72689, MassErrorMass: 0.00106); C20H30N12O5S3 (Ion: [M[M-H2O-H]-], MassErrorPPM: 2.48727, MassErrorMass: 0.00153); C21H18N20O2S (Ion: [M[M-H2O-H]-], MassErrorPPM: -0.44843, MassErrorMass: -0.00028); C21H26N16OS3 (Ion: [M[M-H2O-H]-], MassErrorPPM: 0.31196, MassErrorM…
FP316	MET159										595.146	7.7	27	1	-				622.236	27.0906	595.146108 - 595.146216	7.693 - 7.715	5.0:12.0	Q Exactive HF (MS lvl: 1, pol: -)	Phe	3	(Name: TFA, hydrated 1, Type: [M-H]-, Num: 106, Formula: C30H28O13, RT: None, MassErrorPPM: 0.74285, MassErrorMass: 0.00044, Additional information: {'AdditionalColumn2': 'Bento-Silva et al, 2020, Foods, doi: 10.3390/foods9101471; Ferulic Acid Dehydrotrimers and Tetramers; statedmz595', 'AdditionalColumn1': ''});(Name: TFA, hydrated 2, Type: [M-H]-, Num: 108, Formula: C30H28O13, RT: None, MassErr…	63	C27H22N10O8 (Ion: [M[M-H2O-H]-], MassErrorPPM: 2.91754, MassErrorMass: 0.00179); C28H18N14O4 (Ion: [M[M-H2O-H]-], MassErrorPPM: 0.74223, MassErrorMass: 0.00046); C28H26N10O3S2 (Ion: [M[M-H2O-H]-], MassErrorPPM: 1.50261, MassErrorMass: 0.00092); C28H34N6O2S4 (Ion: [M[M-H2O-H]-], MassErrorPPM: 2.26300, MassErrorMass: 0.00139); C29H14N18 (Ion: [M[M-H2O-H]-], MassErrorPPM: -1.43308, MassErrorMass: -0…
FP618	MET160		x	X			X	1	1		581.167	7.72	9	1	-				590.197	9.03019	581.166700 - 581.167286	7.693 - 7.777	19.0:19.0	Q Exactive HF (MS lvl: 1, pol: -)	Phe			187	C15H28N12O14 (Ion: [M[M-H2O-H]-], MassErrorPPM: -0.09620, MassErrorMass: -0.00006); C15H36N8O13S2 (Ion: [M[M-H2O-H]-], MassErrorPPM: 0.68190, MassErrorMass: 0.00041); C15H44N4O12S4 (Ion: [M[M-H2O-H]-], MassErrorPPM: 1.45999, MassErrorMass: 0.00088); C16H24N16O10 (Ion: [M[M-H2O-H]-], MassErrorPPM: -2.32218, MassErrorMass: -0.00139); C16H32N12O9S2 (Ion: [M[M-H2O-H]-], MassErrorPPM: -1.54409, MassEr…	199000				301000				261716				295000				245000
FP225	MET161		x	X	X	X		0.842351	0.996082		431.192	7.82	12	1	-				443.233	12.0403	431.192355 - 431.192355	7.815 - 7.815	12.0:5.0	Q Exactive HF (MS lvl: 1, pol: -)	Phe			43	C12H38N2O13S (Ion: [M[M-H2O-H]-], MassErrorPPM: 1.62172, MassErrorMass: 0.00073); C13H34N6O9S (Ion: [M[M-H2O-H]-], MassErrorPPM: -1.34578, MassErrorMass: -0.00061); C18H22N14O (Ion: [M[M-H2O-H]-], MassErrorPPM: 0.20904, MassErrorMass: 0.00009); C18H30N10S2 (Ion: [M[M-H2O-H]-], MassErrorPPM: 1.24634, MassErrorMass: 0.00056); C20H34O11 (Ion: [M[M-H2O-H]-], MassErrorPPM: 0.17795, MassErrorMass: 0.00…	1070000	109000			1020000	409000	289	108	916895				1020000	140000			970000	209000
FP264	MET161										425.172	7.8	18	1	-				443.233	18.0604	425.172014 - 425.172014	7.796 - 7.796	4.0:5.0	Q Exactive HF (MS lvl: 1, pol: -)	Phe	3	(Name: N,N`-Dicoumaroyl putrescine (cis/cis), Type: [M+Fa-H]-, Num: 124, Formula: C22H24N2O4, RT: None, MassErrorPPM: 0.53979, MassErrorMass: 0.00021, Additional information: {'AdditionalColumn2': 'Bento-Silva et al, 2020, Foods, doi: 10.3390/foods9101471; Soluble Hydroxycinnamic Acid Amides; statedmz381', 'AdditionalColumn1': ''});(Name: N,N`-Dicoumaroyl putrescine (cis/trans), Type: [M+Fa-H]-, …	18	C23H28N2O7 (Ion: [M[M-H2O-H]-], MassErrorPPM: 0.45299, MassErrorMass: 0.00020); C24H24N6O3 (Ion: [M[M-H2O-H]-], MassErrorPPM: -2.55473, MassErrorMass: -0.00113); C24H32N2O2S2 (Ion: [M[M-H2O-H]-], MassErrorPPM: -1.50338, MassErrorMass: -0.00067); C32H28S (Ion: [M[M-H2O-H]-], MassErrorPPM: -2.96672, MassErrorMass: -0.00132); C23H26N2O6 (Ion: [M[M-H]-], MassErrorPPM: 0.47448, MassErrorMass: 0.00020)…	27700	109000			133000	409000	296	107	29126.3					140000			29600	209000
FP457	MET162		x				X				299.092	7.83	9	1	-				308.123	9.03019	299.092305 - 299.092611	7.820 - 7.836	4.0:4.0	Q Exactive HF (MS lvl: 1, pol: -)	Phe			13	C9H22N2O8S (Ion: [M[M-H2O-H]-], MassErrorPPM: 1.91070, MassErrorMass: 0.00061); C10H18N6O4S (Ion: [M[M-H2O-H]-], MassErrorPPM: -2.28910, MassErrorMass: -0.00073); C10H26N2O3S3 (Ion: [M[M-H2O-H]-], MassErrorPPM: -0.82105, MassErrorMass: -0.00026); C17H18O6 (Ion: [M[M-H2O-H]-], MassErrorPPM: -0.13261, MassErrorMass: -0.00004); C18H22OS2 (Ion: [M[M-H2O-H]-], MassErrorPPM: -2.86437, MassErrorMass: -0…	8710																12700
FP289	MET163		x				X				577.135	7.87	18	1	-				595.196	18.0604	577.135405 - 577.135405	7.874 - 7.874	3.0:3.0	Q Exactive HF (MS lvl: 1, pol: -)	Phe	11	(Name: TFA, hydrated 1, Type: [M-H2O-H]-, Num: 106, Formula: C30H28O13, RT: None, MassErrorPPM: 0.41939, MassErrorMass: 0.00025, Additional information: {'AdditionalColumn2': 'Bento-Silva et al, 2020, Foods, doi: 10.3390/foods9101471; Ferulic Acid Dehydrotrimers and Tetramers; statedmz595', 'AdditionalColumn1': ''});(Name: TFA, hydrated 2, Type: [M-H2O-H]-, Num: 108, Formula: C30H28O13, RT: None,…	130	C18H32N2O20 (Ion: [M[M-H2O-H]-], MassErrorPPM: -2.68887, MassErrorMass: -0.00160); C20H20N16O5S (Ion: [M[M-H2O-H]-], MassErrorPPM: 1.53319, MassErrorMass: 0.00091); C20H28N12O4S3 (Ion: [M[M-H2O-H]-], MassErrorPPM: 2.31655, MassErrorMass: 0.00138); C21H16N20OS (Ion: [M[M-H2O-H]-], MassErrorPPM: -0.70784, MassErrorMass: -0.00042); C21H24N16S3 (Ion: [M[M-H2O-H]-], MassErrorPPM: 0.07552, MassErrorMas…
FP343	MET164		x				X				283.061	7.87	7	1	-				290.085	7.02348	283.061066 - 283.061066	7.874 - 7.874	5.0:5.0	Q Exactive HF (MS lvl: 1, pol: -)	Phe	1	(Name: Hesperetin, Type: [M-H2O-H]-, Num: 83, Formula: C16H14O6, RT: None, MassErrorPPM: -0.44467, MassErrorMass: -0.00013, Additional information: {'AdditionalColumn2': 'Vallverdu-Queralt et al, 2014, FoodChemistry, doi: 10.1016/j.foodchem.2013.12.106', 'AdditionalColumn1': ''})	13	C8H18N2O8S (Ion: [M[M-H2O-H]-], MassErrorPPM: 1.70708, MassErrorMass: 0.00052); C9H14N6O4S (Ion: [M[M-H2O-H]-], MassErrorPPM: -2.71560, MassErrorMass: -0.00082); C9H22N2O3S3 (Ion: [M[M-H2O-H]-], MassErrorPPM: -1.16965, MassErrorMass: -0.00035); C16H14O6 (Ion: [M[M-H2O-H]-], MassErrorPPM: -0.44467, MassErrorMass: -0.00013); C8H16N2O7S (Ion: [M[M-H]-], MassErrorPPM: 1.81884, MassErrorMass: 0.00052)…
FP613	MET165		x	X	X		X	0.7693	0.987722		567.187	7.91	9	1	-		611.1774-CO2		576.218	9.03019	567.187294 - 567.187294	7.906 - 7.906	6.0:6.0	Q Exactive HF (MS lvl: 1, pol: -)	Phe			148	C15H30N12O13 (Ion: [M[M-H2O-H]-], MassErrorPPM: -0.68148, MassErrorMass: -0.00040); C15H38N8O12S2 (Ion: [M[M-H2O-H]-], MassErrorPPM: 0.11517, MassErrorMass: 0.00007); C16H26N16O9 (Ion: [M[M-H2O-H]-], MassErrorPPM: -2.96055, MassErrorMass: -0.00174); C16H34N12O8S2 (Ion: [M[M-H2O-H]-], MassErrorPPM: -2.16390, MassErrorMass: -0.00127); C16H42N8O7S4 (Ion: [M[M-H2O-H]-], MassErrorPPM: -1.36725, MassEr…	107000	9480			43800				38747.8				48100				41600
FP227	MET165										271.061	7.91	14	1	-				285.108	14.047	271.061109 - 271.061200	7.906 - 7.912	5.0:4.7	Q Exactive HF (MS lvl: 1, pol: -)	Phe	3	(Name: Catechin, Type: [M-H2O-H]-, Num: 48, Formula: C15H14O6, RT: None, MassErrorPPM: -0.13658, MassErrorMass: -0.00004, Additional information: {'AdditionalColumn2': 'Vallverdu-Queralt et al, 2014, FoodChemistry, doi: 10.1016/j.foodchem.2013.12.106', 'AdditionalColumn1': ''});(Name: Epicatechin, Type: [M-H2O-H]-, Num: 56, Formula: C15H14O6, RT: None, MassErrorPPM: -0.13658, MassErrorMass: -0.00…	3	C15H14O6 (Ion: [M[M-H2O-H]-], MassErrorPPM: -0.13658, MassErrorMass: -0.00004); C15H12O5 (Ion: [M[M-H]-], MassErrorPPM: -0.14195, MassErrorMass: -0.00004); C14H10O3 (Ion: [M[M+Fa-H]-], MassErrorPPM: -0.15757, MassErrorMass: -0.00004)	13200								11483.7				11100				22300
FP342	MET165										271.061	7.91	7	1	-				278.085	7.02348	271.061109 - 271.061385	7.906 - 7.916	5.0:5.0	Q Exactive HF (MS lvl: 1, pol: -)	Phe	3	(Name: Catechin, Type: [M-H2O-H]-, Num: 48, Formula: C15H14O6, RT: None, MassErrorPPM: 0.00082, MassErrorMass: 0.00000, Additional information: {'AdditionalColumn2': 'Vallverdu-Queralt et al, 2014, FoodChemistry, doi: 10.1016/j.foodchem.2013.12.106', 'AdditionalColumn1': ''});(Name: Epicatechin, Type: [M-H2O-H]-, Num: 56, Formula: C15H14O6, RT: None, MassErrorPPM: 0.00082, MassErrorMass: 0.00000,…	12	C7H18N2O8S (Ion: [M[M-H2O-H]-], MassErrorPPM: 2.24159, MassErrorMass: 0.00065); C8H14N6O4S (Ion: [M[M-H2O-H]-], MassErrorPPM: -2.36405, MassErrorMass: -0.00069); C8H22N2O3S3 (Ion: [M[M-H2O-H]-], MassErrorPPM: -0.75415, MassErrorMass: -0.00022); C15H14O6 (Ion: [M[M-H2O-H]-], MassErrorPPM: 0.00082, MassErrorMass: 0.00000); C16H18OS2 (Ion: [M[M-H2O-H]-], MassErrorPPM: -2.99491, MassErrorMass: -0.000…	13200								11483.7				11100				22300
FP634	MET165										611.177	7.92	9	1	-				620.208	9.03019	611.177142 - 611.177764	7.906 - 7.930	10.8:15.0	Q Exactive HF (MS lvl: 1, pol: -)	Phe			223	C16H30N12O15 (Ion: [M[M-H2O-H]-], MassErrorPPM: -0.16688, MassErrorMass: -0.00011); C16H38N8O14S2 (Ion: [M[M-H2O-H]-], MassErrorPPM: 0.57416, MassErrorMass: 0.00036); C16H46N4O13S4 (Ion: [M[M-H2O-H]-], MassErrorPPM: 1.31520, MassErrorMass: 0.00083); C17H26N16O11 (Ion: [M[M-H2O-H]-], MassErrorPPM: -2.28686, MassErrorMass: -0.00144); C17H34N12O10S2 (Ion: [M[M-H2O-H]-], MassErrorPPM: -1.54582, MassE…
FP408	MET166		x	X	X	X	X	0.832783	0.995324		393.117	7.95	8	1	-	[M+Na-2H]-	437.1066-CO2	372.142	401.144	8.02684	393.116754 - 393.117096	7.932 - 7.955	4.6:4.6	Q Exactive HF (MS lvl: 1, pol: -)	Phe			4	C10H24N6O7S (Ion: [M], MassErrorPPM: -1.21584, MassErrorMass: -0.00045); C17H24O9 (Ion: [M], MassErrorPPM: 0.62754, MassErrorMass: 0.00023); C18H20N4O5 (Ion: [M], MassErrorPPM: -2.96249, MassErrorMass: -0.00110); C18H28O4S2 (Ion: [M], MassErrorPPM: -1.70759, MassErrorMass: -0.00064)	1080000	345000	123	91	1040000	515000	154	110	1.05584e+06	457000	146	98	1120000	491000	163	105	976000	505000	144	103
FP401	MET166										371.135	7.94	8	1	-	[M-H]-	388.1601-H3N	372.142	379.162	8.02684	371.134595 - 371.135013	7.930 - 7.947	4.5:4.8	Q Exactive HF (MS lvl: 1, pol: -)	Phe			3	C10H24N6O7S (Ion: [M], MassErrorPPM: -1.67886, MassErrorMass: -0.00062); C17H24O9 (Ion: [M], MassErrorPPM: 0.16452, MassErrorMass: 0.00006); C18H28O4S2 (Ion: [M], MassErrorPPM: -2.17061, MassErrorMass: -0.00081)	15600000	5700000	118	91	16600000	8620000	149	110	1.67703e+07	7350000	140	98	16700000	8280000	157	105	16300000	8630000	137	103
FP97	MET166										388.16	7.94	8	1	+	[M+NH4]+	485.1456-CClH5NP	370.126	396.187	8.02684	388.159907 - 388.160319	7.929 - 7.949	4.0:4.0	Q Exactive HF (MS lvl: 1, pol: +)	Phe			4	C10H22N6O7S (Ion: [M], MassErrorPPM: -2.15889, MassErrorMass: -0.00080); C17H22O9 (Ion: [M], MassErrorPPM: -0.30547, MassErrorMass: -0.00011); C18H26O4S2 (Ion: [M], MassErrorPPM: -2.65332, MassErrorMass: -0.00098); C22H18N4S (Ion: [M], MassErrorPPM: 2.84751, MassErrorMass: 0.00105)	28200000	9640000	24	91	30900000	15600000	26	110	3.07638e+07	13000000	31	98	30800000	14800000	31	105	30500000	15900000	27	103
FP98	MET166										393.115	7.94	8	1	+	[M+H]+,[M+Na]+	437.1066-CO2	392.10815294,370.12621094	401.142	8.02684	393.115248 - 393.115534	7.923 - 7.949	4.0:4.7	Q Exactive HF (MS lvl: 1, pol: +)	Phe			10	C8H24N8O4S3 (Ion: [M], MassErrorPPM: -0.29344, MassErrorMass: -0.00012); C15H16N6O7 (Ion: [M], MassErrorPPM: 0.26508, MassErrorMass: 0.00010); C15H24N2O6S2 (Ion: [M], MassErrorPPM: 1.45608, MassErrorMass: 0.00057); C16H20N6O2S2 (Ion: [M], MassErrorPPM: -1.95115, MassErrorMass: -0.00077); C16H28N2OS4 (Ion: [M], MassErrorPPM: -0.76015, MassErrorMass: -0.00030); C23H20O4S (Ion: [M], MassErrorPPM: -0…	11000000	3790000	25	91	11300000	5560000	27	110	1.25207e+07	5170000	32	98	11800000	5600000	32	105	11100000	5560000	28	103
FP101	MET166										409.089	7.93	8	1	+	[M+K]+	437.1066-CH2N	370.126	417.116	8.02684	409.089405 - 409.089529	7.918 - 7.945	4.7:5.0	Q Exactive HF (MS lvl: 1, pol: +)	Phe			4	C10H22N6O7S (Ion: [M], MassErrorPPM: -2.10677, MassErrorMass: -0.00078); C17H22O9 (Ion: [M], MassErrorPPM: -0.25335, MassErrorMass: -0.00009); C18H26O4S2 (Ion: [M], MassErrorPPM: -2.60120, MassErrorMass: -0.00096); C22H18N4S (Ion: [M], MassErrorPPM: 2.89963, MassErrorMass: 0.00107)	1020000	357000			1110000	544000	29	110	1.11912e+06	502000	34	98	1190000	569000			1100000	579000	31	103
FP412	MET166										437.107	7.94	8	1	-	[M+Fa-H]-		392.108	445.133	8.02684	437.106391 - 437.106870	7.933 - 7.954	4.7:6.9	Q Exactive HF (MS lvl: 1, pol: -)	Phe			8	C8H24N8O4S3 (Ion: [M], MassErrorPPM: 0.41993, MassErrorMass: 0.00016); C15H16N6O7 (Ion: [M], MassErrorPPM: 0.97845, MassErrorMass: 0.00038); C15H24N2O6S2 (Ion: [M], MassErrorPPM: 2.16945, MassErrorMass: 0.00085); C16H12N10O3 (Ion: [M], MassErrorPPM: -2.42877, MassErrorMass: -0.00095); C16H20N6O2S2 (Ion: [M], MassErrorPPM: -1.23777, MassErrorMass: -0.00049); C16H28N2OS4 (Ion: [M], MassErrorPPM: -0…	1150000	373000	125	91	1150000	613000	158	110	1.20674e+06	492000	149	98	1190000	547000	165	105	1180000	560000	148	103
FP587	MET166										485.146	7.93	9	1	-				494.176	9.03019	485.145399 - 485.145795	7.916 - 7.934	4.0:4.0	Q Exactive HF (MS lvl: 1, pol: -)	Phe			87	C11H28N12O7S2 (Ion: [M[M-H2O-H]-], MassErrorPPM: -2.12627, MassErrorMass: -0.00107); C15H20N16O3S (Ion: [M[M-H2O-H]-], MassErrorPPM: 1.91210, MassErrorMass: 0.00096); C15H28N12O2S3 (Ion: [M[M-H2O-H]-], MassErrorPPM: 2.83839, MassErrorMass: 0.00143); C17H32N2O13S (Ion: [M[M-H2O-H]-], MassErrorPPM: 1.88434, MassErrorMass: 0.00095); C18H28N6O9S (Ion: [M[M-H2O-H]-], MassErrorPPM: -0.76560, MassErrorM…	10800000	382000	202	90	8640000	342000	250	109	9.17215e+06	331000	225	97	9610000	417000	249	104	9430000	368000	235	102
FP278	MET166										485.146	7.93	18	1	-				503.205	18.0604	485.145527 - 485.145776	7.916 - 7.933	4.0:3.8	Q Exactive HF (MS lvl: 1, pol: -)	Phe			47	C18H28N6O9S (Ion: [M[M-H2O-H]-], MassErrorPPM: -0.66970, MassErrorMass: -0.00034); C18H36N2O8S3 (Ion: [M[M-H2O-H]-], MassErrorPPM: 0.25659, MassErrorMass: 0.00013); C19H32N6O4S3 (Ion: [M[M-H2O-H]-], MassErrorPPM: -2.39334, MassErrorMass: -0.00121); C19H40N2O3S5 (Ion: [M[M-H2O-H]-], MassErrorPPM: -1.46706, MassErrorMass: -0.00074); C23H16N14O (Ion: [M[M-H2O-H]-], MassErrorPPM: 0.71874, MassErrorMa…	10800000	290000			8640000	301000	308	109	9.17215e+06	271000	269	97	9610000	366000	297	104	9430000	307000	283	102
FP507	MET167		x			X	X				385.093	7.96	9	1	-	[M-H]-	401.1229-CH4	386.1	394.123	9.03019	385.092770 - 385.093133	7.949 - 7.973	6.4:6.0	Q Exactive HF (MS lvl: 1, pol: -)	Phe	12	(Name: 8-80-DFAc, Type: M match, Num: 87, Formula: C20H18O8, RT: None, MassErrorPPM: -0.02754, MassErrorMass: -0.00001, Additional information: {'AdditionalColumn2': 'Bento-Silva et al, 2020, Foods, doi: 10.3390/foods9101471; Ferulic Acid Dehydrodimers; statedmz385', 'AdditionalColumn1': ''});(Name: 8-80-DFA, Type: M match, Num: 89, Formula: C20H18O8, RT: None, MassErrorPPM: -0.02754, MassErrorMa…	6	C12H22N2O10S (Ion: [M], MassErrorPPM: 1.65596, MassErrorMass: 0.00064); C13H18N6O6S (Ion: [M], MassErrorPPM: -1.80428, MassErrorMass: -0.00070); C13H26N2O5S3 (Ion: [M], MassErrorPPM: -0.59475, MassErrorMass: -0.00023); C14H30N2S5 (Ion: [M], MassErrorPPM: -2.84546, MassErrorMass: -0.00110); C20H18O8 (Ion: [M], MassErrorPPM: -0.02754, MassErrorMass: -0.00001); C21H22O3S2 (Ion: [M], MassErrorPPM: -2…		196000				196000			74909.3	202000			58000	181000			249000	187000
FP6	MET167										351.086	7.96	18	1	+		387.1071-H4O2		369.146	18.0604	351.085950 - 351.086308	7.953 - 7.983	5.0:5.0	Q Exactive HF (MS lvl: 1, pol: +)	Phe			4	C20H14O6 (Ion: [M[M+H]+], MassErrorPPM: -0.61037, MassErrorMass: -0.00021); C19H12N4O2 (Ion: [M[M+Na]+], MassErrorPPM: 2.61607, MassErrorMass: 0.00086); C19H10O5 (Ion: [M[M+CH3OH+H]+], MassErrorPPM: -0.66554, MassErrorMass: -0.00021); C22H14N2 (Ion: [M[M+2Na-H]+], MassErrorPPM: -2.46861, MassErrorMass: -0.00076)													15100				46400
FP159	MET167										369.097	7.97	9	1	+	[M+H]+	401.1229-CH4O	368.089	378.127	9.03019	369.096507 - 369.096899	7.959 - 7.975	5.4:5.2	Q Exactive HF (MS lvl: 1, pol: +)	Phe			5	C12H20N2O9S (Ion: [M], MassErrorPPM: 1.22134, MassErrorMass: 0.00045); C13H16N6O5S (Ion: [M], MassErrorPPM: -2.40822, MassErrorMass: -0.00089); C13H24N2O4S3 (Ion: [M], MassErrorPPM: -1.13950, MassErrorMass: -0.00042); C20H16O7 (Ion: [M], MassErrorPPM: -0.54454, MassErrorMass: -0.00020); C21H20O2S2 (Ion: [M], MassErrorPPM: -2.90538, MassErrorMass: -0.00107)																	96600
FP11	MET167										369.097	7.97	18	1	+		387.1071-H2O		387.157	18.0604	369.096548 - 369.096913	7.959 - 7.975	5.4:5.4	Q Exactive HF (MS lvl: 1, pol: +)	Phe			5	C20H16O7 (Ion: [M[M+H]+], MassErrorPPM: -0.45969, MassErrorMass: -0.00017); C21H20O2S2 (Ion: [M[M+H]+], MassErrorPPM: -2.82053, MassErrorMass: -0.00104); C19H14N4O3 (Ion: [M[M+Na]+], MassErrorPPM: 2.60842, MassErrorMass: 0.00090); C19H12O6 (Ion: [M[M+CH3OH+H]+], MassErrorPPM: -0.49754, MassErrorMass: -0.00017); C22H16N2O (Ion: [M[M+2Na-H]+], MassErrorPPM: -2.19423, MassErrorMass: -0.00071)																	96600
FP247	MET167										385.093	7.96	18	1	-	[M-H]-	387.1071-H2	386.1	403.153	18.0604	385.092721 - 385.093056	7.949 - 7.973	6.4:6.2	Q Exactive HF (MS lvl: 1, pol: -)	Phe	12	(Name: 8-80-DFAc, Type: M match, Num: 87, Formula: C20H18O8, RT: None, MassErrorPPM: -0.12348, MassErrorMass: -0.00005, Additional information: {'AdditionalColumn2': 'Bento-Silva et al, 2020, Foods, doi: 10.3390/foods9101471; Ferulic Acid Dehydrodimers; statedmz385', 'AdditionalColumn1': ''});(Name: 8-80-DFA, Type: M match, Num: 89, Formula: C20H18O8, RT: None, MassErrorPPM: -0.12348, MassErrorMa…	2	C20H18O8 (Ion: [M], MassErrorPPM: -0.12348, MassErrorMass: -0.00005); C21H22O3S2 (Ion: [M], MassErrorPPM: -2.37419, MassErrorMass: -0.00092)									74909.3				58000				249000
FP18	MET167										387.107	7.95	18	1	+	[M+H]+		386.1	405.167	18.0604	387.106892 - 387.107310	7.945 - 7.960	4.0:4.0	Q Exactive HF (MS lvl: 1, pol: +)	Phe	12	(Name: 8-80-DFAc, Type: M match, Num: 87, Formula: C20H18O8, RT: None, MassErrorPPM: -0.81145, MassErrorMass: -0.00031, Additional information: {'AdditionalColumn2': 'Bento-Silva et al, 2020, Foods, doi: 10.3390/foods9101471; Ferulic Acid Dehydrodimers; statedmz385', 'AdditionalColumn1': ''});(Name: 8-80-DFA, Type: M match, Num: 89, Formula: C20H18O8, RT: None, MassErrorPPM: -0.81145, MassErrorMa…	1	C20H18O8 (Ion: [M], MassErrorPPM: -0.81145, MassErrorMass: -0.00031)
FP168	MET167										387.107	7.95	9	1	+	[M+H]+	401.1229-CH2	386.1	396.137	9.03019	387.106892 - 387.107313	7.945 - 7.960	4.0:4.0	Q Exactive HF (MS lvl: 1, pol: +)	Phe	12	(Name: 8-80-DFAc, Type: M match, Num: 87, Formula: C20H18O8, RT: None, MassErrorPPM: -0.80787, MassErrorMass: -0.00031, Additional information: {'AdditionalColumn2': 'Bento-Silva et al, 2020, Foods, doi: 10.3390/foods9101471; Ferulic Acid Dehydrodimers; statedmz385', 'AdditionalColumn1': ''});(Name: 8-80-DFA, Type: M match, Num: 89, Formula: C20H18O8, RT: None, MassErrorPPM: -0.80787, MassErrorMa…	5	C12H22N2O10S (Ion: [M], MassErrorPPM: 0.87564, MassErrorMass: 0.00034); C13H18N6O6S (Ion: [M], MassErrorPPM: -2.58461, MassErrorMass: -0.00100); C13H26N2O5S3 (Ion: [M], MassErrorPPM: -1.37508, MassErrorMass: -0.00053); C17H10N10O2 (Ion: [M], MassErrorPPM: 2.68864, MassErrorMass: 0.00104); C20H18O8 (Ion: [M], MassErrorPPM: -0.80787, MassErrorMass: -0.00031)
FP176	MET167										401.123	7.97	9	1	+	[M+CH3OH+H]+		368.089	410.153	9.03019	401.122717 - 401.123125	7.953 - 7.998	4.0:4.0	Q Exactive HF (MS lvl: 1, pol: +)	Phe			5	C12H20N2O9S (Ion: [M], MassErrorPPM: 1.29645, MassErrorMass: 0.00048); C13H16N6O5S (Ion: [M], MassErrorPPM: -2.33310, MassErrorMass: -0.00086); C13H24N2O4S3 (Ion: [M], MassErrorPPM: -1.06439, MassErrorMass: -0.00039); C20H16O7 (Ion: [M], MassErrorPPM: -0.46942, MassErrorMass: -0.00017); C21H20O2S2 (Ion: [M], MassErrorPPM: -2.83026, MassErrorMass: -0.00104)	140000				94700								128000				82000
FP522	MET168		x	X	X	X	X	0.810591	0.993205		401.087	7.98	9	1	-				410.118	9.03019	401.087312 - 401.087469	7.982 - 7.989	5.0:5.0	Q Exactive HF (MS lvl: 1, pol: -)	Phe			46	C10H20N12OS3 (Ion: [M[M-H2O-H]-], MassErrorPPM: 1.63590, MassErrorMass: 0.00069); C10H28N8S5 (Ion: [M[M-H2O-H]-], MassErrorPPM: 2.74753, MassErrorMass: 0.00115); C12H24N2O12S (Ion: [M[M-H2O-H]-], MassErrorPPM: 0.49095, MassErrorMass: 0.00021); C13H20N6O8S (Ion: [M[M-H2O-H]-], MassErrorPPM: -2.68920, MassErrorMass: -0.00113); C13H28N2O7S3 (Ion: [M[M-H2O-H]-], MassErrorPPM: -1.57758, MassErrorMass:…	1030000				1280000				1.19591e+06				1410000				1720000
FP351	MET168										313.072	8.02	7	1	-				320.095	7.02348	313.071666 - 313.071960	8.006 - 8.027	6.0:6.0	Q Exactive HF (MS lvl: 1, pol: -)	Phe			19	C9H20N2O9S (Ion: [M[M-H2O-H]-], MassErrorPPM: 1.94792, MassErrorMass: 0.00065); C10H16N6O5S (Ion: [M[M-H2O-H]-], MassErrorPPM: -2.07509, MassErrorMass: -0.00069); C10H24N2O4S3 (Ion: [M[M-H2O-H]-], MassErrorPPM: -0.66884, MassErrorMass: -0.00022); C17H16O7 (Ion: [M[M-H2O-H]-], MassErrorPPM: -0.00938, MassErrorMass: -0.00000); C18H20O2S2 (Ion: [M[M-H2O-H]-], MassErrorPPM: -2.62615, MassErrorMass: -…
FP255	MET168										401.087	7.99	18	1	-				419.148	18.0604	401.087362 - 401.087516	7.987 - 7.989	5.0:5.0	Q Exactive HF (MS lvl: 1, pol: -)	Phe			12	C18H8N14 (Ion: [M[M-H2O-H]-], MassErrorPPM: -0.85039, MassErrorMass: -0.00036); C20H20O10 (Ion: [M[M-H2O-H]-], MassErrorPPM: -0.88372, MassErrorMass: -0.00037); C21H24O5S2 (Ion: [M[M-H2O-H]-], MassErrorPPM: -2.95225, MassErrorMass: -0.00124); C25H16N4OS (Ion: [M[M-H2O-H]-], MassErrorPPM: 1.89416, MassErrorMass: 0.00080); C20H18O9 (Ion: [M[M-H]-], MassErrorPPM: -0.92082, MassErrorMass: -0.00037); …	1030000				1280000				1.19591e+06				1410000				1720000
FP635	MET169										611.177	8.05	9	1	-				620.207	9.03019	611.177245 - 611.177380	8.042 - 8.058	3.0:3.0	Q Exactive HF (MS lvl: 1, pol: -)	Phe			219	C16H30N12O15 (Ion: [M[M-H2O-H]-], MassErrorPPM: -0.33376, MassErrorMass: -0.00021); C16H38N8O14S2 (Ion: [M[M-H2O-H]-], MassErrorPPM: 0.40728, MassErrorMass: 0.00026); C16H46N4O13S4 (Ion: [M[M-H2O-H]-], MassErrorPPM: 1.14832, MassErrorMass: 0.00072); C17H26N16O11 (Ion: [M[M-H2O-H]-], MassErrorPPM: -2.45374, MassErrorMass: -0.00155); C17H34N12O10S2 (Ion: [M[M-H2O-H]-], MassErrorPPM: -1.71270, MassE…	4870
FP629	MET170		x				X				595.146	8.06	9	1	-				604.177	9.03019	595.146242 - 595.146242	8.058 - 8.058	3.0:3.0	Q Exactive HF (MS lvl: 1, pol: -)	Phe	3	(Name: TFA, hydrated 1, Type: [M-H]-, Num: 106, Formula: C30H28O13, RT: None, MassErrorPPM: 0.87760, MassErrorMass: 0.00052, Additional information: {'AdditionalColumn2': 'Bento-Silva et al, 2020, Foods, doi: 10.3390/foods9101471; Ferulic Acid Dehydrotrimers and Tetramers; statedmz595', 'AdditionalColumn1': ''});(Name: TFA, hydrated 2, Type: [M-H]-, Num: 108, Formula: C30H28O13, RT: None, MassErr…	202	C13H38N14O2S6 (Ion: [M[M-H2O-H]-], MassErrorPPM: 2.33518, MassErrorMass: 0.00143); C15H26N12O15 (Ion: [M[M-H2O-H]-], MassErrorPPM: 0.03124, MassErrorMass: 0.00002); C15H34N8O14S2 (Ion: [M[M-H2O-H]-], MassErrorPPM: 0.79162, MassErrorMass: 0.00049); C15H42N4O13S4 (Ion: [M[M-H2O-H]-], MassErrorPPM: 1.55200, MassErrorMass: 0.00095); C16H22N16O11 (Ion: [M[M-H2O-H]-], MassErrorPPM: -2.14408, MassErrorM…						47900				33800				19300				46900
FP553	MET171		x				X				433.15	8.07	9	1	-	[M-H]-		434.157	442.181	9.03019	433.150009 - 433.150420	8.058 - 8.080	6.0:6.0	Q Exactive HF (MS lvl: 1, pol: -)	Phe			8	C12H26N12S3 (Ion: [M], MassErrorPPM: 2.06278, MassErrorMass: 0.00090); C14H30N2O11S (Ion: [M], MassErrorPPM: 0.95489, MassErrorMass: 0.00041); C15H26N6O7S (Ion: [M], MassErrorPPM: -2.12233, MassErrorMass: -0.00092); C15H34N2O6S3 (Ion: [M], MassErrorPPM: -1.04669, MassErrorMass: -0.00045); C19H18N10O3 (Ion: [M], MassErrorPPM: 2.56721, MassErrorMass: 0.00111); C22H26O9 (Ion: [M], MassErrorPPM: -0.5…		40000				32500				29200				29900				35100
FP165	MET171										385.128	8.07	9	1	+		433.1502-CH4O2		394.158	9.03019	385.127809 - 385.128227	8.068 - 8.073	5.0:5.5	Q Exactive HF (MS lvl: 1, pol: +)	Phe			26	C13H24N2O9S (Ion: [M[M+H]+], MassErrorPPM: 1.26692, MassErrorMass: 0.00049); C14H20N6O5S (Ion: [M[M+H]+], MassErrorPPM: -2.21116, MassErrorMass: -0.00085); C14H28N2O4S3 (Ion: [M[M+H]+], MassErrorPPM: -0.99539, MassErrorMass: -0.00038); C21H20O7 (Ion: [M[M+H]+], MassErrorPPM: -0.42526, MassErrorMass: -0.00016); C22H24O2S2 (Ion: [M[M+H]+], MassErrorPPM: -2.68757, MassErrorMass: -0.00103); C13H21NO9…
FP201	MET171										457.147	8.11	9	1	+	[M+Na]+		434.158	466.177	9.03019	457.147041 - 457.147041	8.106 - 8.106	6.0:6.0	Q Exactive HF (MS lvl: 1, pol: +)	Phe			8	C12H26N12S3 (Ion: [M], MassErrorPPM: 2.92358, MassErrorMass: 0.00127); C14H30N2O11S (Ion: [M], MassErrorPPM: 1.81569, MassErrorMass: 0.00079); C15H26N6O7S (Ion: [M], MassErrorPPM: -1.26153, MassErrorMass: -0.00055); C15H34N2O6S3 (Ion: [M], MassErrorPPM: -0.18589, MassErrorMass: -0.00008); C16H38N2OS5 (Ion: [M], MassErrorPPM: -2.18746, MassErrorMass: -0.00095); C22H26O9 (Ion: [M], MassErrorPPM: 0.…	196000				215000				203273				239000				192000
FP346	MET172		x	X	X	X	X	0.824244	0.994571		301.072	8.14	7	1	-		343.0823-C2H2O		308.095	7.02348	301.071627 - 301.071912	8.135 - 8.146	5.0:5.0	Q Exactive HF (MS lvl: 1, pol: -)	Phe	1	(Name: Hesperetin, Type: [M-H]-, Num: 83, Formula: C16H14O6, RT: None, MassErrorPPM: -0.15982, MassErrorMass: -0.00005, Additional information: {'AdditionalColumn2': 'Vallverdu-Queralt et al, 2014, FoodChemistry, doi: 10.1016/j.foodchem.2013.12.106', 'AdditionalColumn1': ''})	17	C8H20N2O9S (Ion: [M[M-H2O-H]-], MassErrorPPM: 1.87673, MassErrorMass: 0.00060); C9H16N6O5S (Ion: [M[M-H2O-H]-], MassErrorPPM: -2.29710, MassErrorMass: -0.00074); C9H24N2O4S3 (Ion: [M[M-H2O-H]-], MassErrorPPM: -0.83813, MassErrorMass: -0.00027); C16H16O7 (Ion: [M[M-H2O-H]-], MassErrorPPM: -0.15395, MassErrorMass: -0.00005); C17H20O2S2 (Ion: [M[M-H2O-H]-], MassErrorPPM: -2.86882, MassErrorMass: -0.…	98400				101000				112392				104000				102000
FP228	MET172										301.072	8.14	14	1	-				315.119	14.047	301.071625 - 301.071906	8.135 - 8.146	5.0:4.8	Q Exactive HF (MS lvl: 1, pol: -)	Phe	1	(Name: Hesperetin, Type: [M-H]-, Num: 83, Formula: C16H14O6, RT: None, MassErrorPPM: -0.17052, MassErrorMass: -0.00005, Additional information: {'AdditionalColumn2': 'Vallverdu-Queralt et al, 2014, FoodChemistry, doi: 10.1016/j.foodchem.2013.12.106', 'AdditionalColumn1': ''})	4	C16H16O7 (Ion: [M[M-H2O-H]-], MassErrorPPM: -0.16405, MassErrorMass: -0.00005); C17H20O2S2 (Ion: [M[M-H2O-H]-], MassErrorPPM: -2.87892, MassErrorMass: -0.00092); C16H14O6 (Ion: [M[M-H]-], MassErrorPPM: -0.17052, MassErrorMass: -0.00005); C15H12O4 (Ion: [M[M+Fa-H]-], MassErrorPPM: -0.18945, MassErrorMass: -0.00005)	98400				101000				112392				104000				102000
FP475	MET172										343.082	8.12	9	1	-	[M-H]-	345.0970-H2	344.089	352.112	9.03019	343.082163 - 343.082163	8.122 - 8.122	6.0:6.0	Q Exactive HF (MS lvl: 1, pol: -)	Phe			4	C10H20N2O9S (Ion: [M], MassErrorPPM: 1.40647, MassErrorMass: 0.00048); C11H16N6O5S (Ion: [M], MassErrorPPM: -2.47624, MassErrorMass: -0.00085); C11H24N2O4S3 (Ion: [M], MassErrorPPM: -1.11903, MassErrorMass: -0.00039); C18H16O7 (Ion: [M], MassErrorPPM: -0.48257, MassErrorMass: -0.00017)																	91300
FP360	MET172										343.082	8.13	7	1	-				350.106	7.02348	343.082143 - 343.082478	8.122 - 8.138	6.0:6.0	Q Exactive HF (MS lvl: 1, pol: -)	Phe			25	C10H22N2O10S (Ion: [M[M-H2O-H]-], MassErrorPPM: 1.58871, MassErrorMass: 0.00058); C11H18N6O6S (Ion: [M[M-H2O-H]-], MassErrorPPM: -2.10087, MassErrorMass: -0.00076); C11H26N2O5S3 (Ion: [M[M-H2O-H]-], MassErrorPPM: -0.81118, MassErrorMass: -0.00029); C18H18O8 (Ion: [M[M-H2O-H]-], MassErrorPPM: -0.20637, MassErrorMass: -0.00007); C19H22O3S2 (Ion: [M[M-H2O-H]-], MassErrorPPM: -2.60626, MassErrorMass:…
FP234	MET172										343.082	8.13	16	1	-	[M-H]-	345.0968-H2	344.09	359.136	16.0537	343.082158 - 343.082479	8.122 - 8.138	6.0:5.4	Q Exactive HF (MS lvl: 1, pol: -)	Phe			2	C18H16O7 (Ion: [M], MassErrorPPM: -0.20066, MassErrorMass: -0.00007); C19H20O2S2 (Ion: [M], MassErrorPPM: -2.72616, MassErrorMass: -0.00094)
FP3	MET172										345.097	8.13	16	1	+	[M+H]+		344.09	361.15	16.0537	345.096623 - 345.097033	8.126 - 8.132	5.0:5.0	Q Exactive HF (MS lvl: 1, pol: +)	Phe			2	C18H16O7 (Ion: [M], MassErrorPPM: -0.14339, MassErrorMass: -0.00005); C19H20O2S2 (Ion: [M], MassErrorPPM: -2.66890, MassErrorMass: -0.00092)	147000				147000				130370				146000				124000
FP152	MET172										345.097	8.13	9	1	+	[M+H]+		344.09	354.127	9.03019	345.096980 - 345.096980	8.126 - 8.126	5.0:5.0	Q Exactive HF (MS lvl: 1, pol: +)	Phe			5	C10H20N2O9S (Ion: [M], MassErrorPPM: 2.17687, MassErrorMass: 0.00075); C11H16N6O5S (Ion: [M], MassErrorPPM: -1.70584, MassErrorMass: -0.00059); C11H24N2O4S3 (Ion: [M], MassErrorPPM: -0.34864, MassErrorMass: -0.00012); C18H16O7 (Ion: [M], MassErrorPPM: 0.28782, MassErrorMass: 0.00010); C19H20O2S2 (Ion: [M], MassErrorPPM: -2.23768, MassErrorMass: -0.00077)	147000				147000				130370				146000				124000
FP478	MET172										350.106	8.13	9	1	-	[M-H]-	352.1202-H2	351.113	359.136	9.03019	350.105487 - 350.105834	8.116 - 8.138	6.0:5.4	Q Exactive HF (MS lvl: 1, pol: -)	Phe			3	C9H17N7O8 (Ion: [M], MassErrorPPM: -2.80260, MassErrorMass: -0.00098); C9H25N3O7S2 (Ion: [M], MassErrorPPM: -1.47254, MassErrorMass: -0.00052); C21H13N5O (Ion: [M], MassErrorPPM: 2.47490, MassErrorMass: 0.00087)
FP362	MET172										352.112	8.13	7	1	-	[M-H]-	354.1269-H2	353.12	359.136	7.02348	352.112221 - 352.112550	8.116 - 8.138	5.8:5.4	Q Exactive HF (MS lvl: 1, pol: -)	Phe			6	C11H15N9O5 (Ion: [M], MassErrorPPM: -0.03642, MassErrorMass: -0.00001); C11H23N5O4S2 (Ion: [M], MassErrorPPM: 1.28608, MassErrorMass: 0.00045); C11H31NO3S4 (Ion: [M], MassErrorPPM: 2.60858, MassErrorMass: 0.00092); C12H19N9S2 (Ion: [M], MassErrorPPM: -2.49734, MassErrorMass: -0.00088); C19H19N3O2S (Ion: [M], MassErrorPPM: -0.55465, MassErrorMass: -0.00020); C27H15N (Ion: [M], MassErrorPPM: -2.395…
FP153	MET172										352.12	8.13	9	1	+	[M+H]+		351.113	361.15	9.03019	352.119993 - 352.120358	8.129 - 8.145	5.0:5.0	Q Exactive HF (MS lvl: 1, pol: +)	Phe			3	C9H17N7O8 (Ion: [M], MassErrorPPM: -2.75805, MassErrorMass: -0.00097); C9H25N3O7S2 (Ion: [M], MassErrorPPM: -1.42799, MassErrorMass: -0.00050); C21H13N5O (Ion: [M], MassErrorPPM: 2.51946, MassErrorMass: 0.00088)
FP67	MET172										354.127	8.12	7	1	+	[M+H]+		353.12	361.15	7.02348	354.126750 - 354.127002	8.106 - 8.132	5.0:5.0	Q Exactive HF (MS lvl: 1, pol: +)	Phe			6	C11H15N9O5 (Ion: [M], MassErrorPPM: -0.04570, MassErrorMass: -0.00002); C11H23N5O4S2 (Ion: [M], MassErrorPPM: 1.27680, MassErrorMass: 0.00045); C11H31NO3S4 (Ion: [M], MassErrorPPM: 2.59930, MassErrorMass: 0.00092); C12H19N9S2 (Ion: [M], MassErrorPPM: -2.50662, MassErrorMass: -0.00089); C19H19N3O2S (Ion: [M], MassErrorPPM: -0.56393, MassErrorMass: -0.00020); C27H15N (Ion: [M], MassErrorPPM: -2.404…
FP242	MET173		x	X	X	X	X	0.845895	0.99634		371.113	8.18	18	1	-				389.174	18.0604	371.113388 - 371.113389	8.177 - 8.180	4.0:6.0	Q Exactive HF (MS lvl: 1, pol: -)	Phe			7	C20H22O8 (Ion: [M[M-H2O-H]-], MassErrorPPM: -0.61961, MassErrorMass: -0.00024); C21H26O3S2 (Ion: [M[M-H2O-H]-], MassErrorPPM: -2.84707, MassErrorMass: -0.00111); C20H20O7 (Ion: [M[M-H]-], MassErrorPPM: -0.64692, MassErrorMass: -0.00024); C21H24O2S2 (Ion: [M[M-H]-], MassErrorPPM: -2.98218, MassErrorMass: -0.00111); C19H18N4O3 (Ion: [M[M+Na-2H]-], MassErrorPPM: 2.37411, MassErrorMass: 0.00083); C20…	108000				102000				109381				115000				130000
FP157	MET173										355.117	8.19	9	1	+		371.1135-O		364.148	9.03019	355.117207 - 355.117606	8.183 - 8.189	5.3:5.7	Q Exactive HF (MS lvl: 1, pol: +)	Phe			21	C12H22N2O8S (Ion: [M[M+H]+], MassErrorPPM: 1.10200, MassErrorMass: 0.00039); C13H18N6O4S (Ion: [M[M+H]+], MassErrorPPM: -2.67084, MassErrorMass: -0.00095); C13H26N2O3S3 (Ion: [M[M+H]+], MassErrorPPM: -1.35204, MassErrorMass: -0.00048); C20H18O6 (Ion: [M[M+H]+], MassErrorPPM: -0.73359, MassErrorMass: -0.00026); C12H19NO8S (Ion: [M[M+NH4]+], MassErrorPPM: 1.16360, MassErrorMass: 0.00039); C13H15N5O…	163000				129000
FP7	MET173										355.117	8.19	18	1	+		371.1134-O		373.178	18.0604	355.117194 - 355.117606	8.183 - 8.189	5.3:5.0	Q Exactive HF (MS lvl: 1, pol: +)	Phe			4	C20H18O6 (Ion: [M[M+H]+], MassErrorPPM: -0.73045, MassErrorMass: -0.00026); C19H16N4O2 (Ion: [M[M+Na]+], MassErrorPPM: 2.44887, MassErrorMass: 0.00081); C19H14O5 (Ion: [M[M+CH3OH+H]+], MassErrorPPM: -0.79688, MassErrorMass: -0.00026); C22H18N2 (Ion: [M[M+2Na-H]+], MassErrorPPM: -2.58156, MassErrorMass: -0.00080)	163000				129000
FP497	MET173										371.114	8.18	9	1	-				380.144	9.03019	371.113391 - 371.113757	8.173 - 8.184	4.0:4.6	Q Exactive HF (MS lvl: 1, pol: -)	Phe			26	C12H26N2O10S (Ion: [M[M-H2O-H]-], MassErrorPPM: 1.34787, MassErrorMass: 0.00053); C13H22N6O6S (Ion: [M[M-H2O-H]-], MassErrorPPM: -2.07662, MassErrorMass: -0.00081); C13H30N2O5S3 (Ion: [M[M-H2O-H]-], MassErrorPPM: -0.87958, MassErrorMass: -0.00034); C20H22O8 (Ion: [M[M-H2O-H]-], MassErrorPPM: -0.31823, MassErrorMass: -0.00012); C21H26O3S2 (Ion: [M[M-H2O-H]-], MassErrorPPM: -2.54569, MassErrorMass:…	108000				102000				109381	7180			115000				130000
FP411	MET174		x	X	X	X		0.913992	0.999364		427.161	8.19	8	1	-				435.188	8.02684	427.161043 - 427.161080	8.182 - 8.188	4.0:3.0	Q Exactive HF (MS lvl: 1, pol: -)	Phe			52	C12H34N2O13S (Ion: [M[M-H2O-H]-], MassErrorPPM: 1.65139, MassErrorMass: 0.00074); C13H30N6O9S (Ion: [M[M-H2O-H]-], MassErrorPPM: -1.34292, MassErrorMass: -0.00060); C13H38N2O8S3 (Ion: [M[M-H2O-H]-], MassErrorPPM: -0.29626, MassErrorMass: -0.00013); C18H18N14O (Ion: [M[M-H2O-H]-], MassErrorPPM: 0.22595, MassErrorMass: 0.00010); C18H26N10S2 (Ion: [M[M-H2O-H]-], MassErrorPPM: 1.27262, MassErrorMass:…	1520000	137000			1640000	166000	157	111	1.65592e+06	154000			1790000	213000			1670000	173000	147	104
FP529_Pinoresinol	MET175	ID_Pinoresinol	x	X	X	X	X	0.791447	0.990929		403.14	8.22	9	1	-				412.17	9.03019	403.139626 - 403.139968	8.212 - 8.223	7.0:7.8	Q Exactive HF (MS lvl: 1, pol: -)	Phe			40	C11H26N12S3 (Ion: [M[M-H2O-H]-], MassErrorPPM: 2.39631, MassErrorMass: 0.00101); C13H30N2O11S (Ion: [M[M-H2O-H]-], MassErrorPPM: 1.25693, MassErrorMass: 0.00053); C14H26N6O7S (Ion: [M[M-H2O-H]-], MassErrorPPM: -1.90777, MassErrorMass: -0.00081); C14H34N2O6S3 (Ion: [M[M-H2O-H]-], MassErrorPPM: -0.80155, MassErrorMass: -0.00034); C15H38N2OS5 (Ion: [M[M-H2O-H]-], MassErrorPPM: -2.86002, MassErrorMas…	43900				55200				58051.2				68200				58700
FP630	MET176		x	X	X	X	X	0.843321	0.996154		597.198	8.22	9	1	-				606.229	9.03019	597.198076 - 597.198669	8.215 - 8.231	4.0:5.6	Q Exactive HF (MS lvl: 1, pol: -)	Phe			186	C15H44N4O17S2 (Ion: [M[M-H2O-H]-], MassErrorPPM: 2.92250, MassErrorMass: 0.00180); C16H32N12O14 (Ion: [M[M-H2O-H]-], MassErrorPPM: -0.00342, MassErrorMass: -0.00000); C16H40N8O13S2 (Ion: [M[M-H2O-H]-], MassErrorPPM: 0.75443, MassErrorMass: 0.00046); C17H28N16O10 (Ion: [M[M-H2O-H]-], MassErrorPPM: -2.17149, MassErrorMass: -0.00134); C17H36N12O9S2 (Ion: [M[M-H2O-H]-], MassErrorPPM: -1.41364, MassEr…	103000	6710			104000	22000			85929.3	12100			96600	21200			92200	21400
FP179	MET176										403.139	8.22	9	1	+				412.169	9.03019	403.138662 - 403.138662	8.221 - 8.221	19.0:19.0	Q Exactive HF (MS lvl: 1, pol: +)	Phe			32	C13H26N2O10S (Ion: [M[M+H]+], MassErrorPPM: 1.40683, MassErrorMass: 0.00057); C14H22N6O6S (Ion: [M[M+H]+], MassErrorPPM: -1.91547, MassErrorMass: -0.00077); C14H30N2O5S3 (Ion: [M[M+H]+], MassErrorPPM: -0.75416, MassErrorMass: -0.00030); C15H34N2S5 (Ion: [M[M+H]+], MassErrorPPM: -2.91514, MassErrorMass: -0.00117); C21H22O8 (Ion: [M[M+H]+], MassErrorPPM: -0.20956, MassErrorMass: -0.00008); C22H26O3…		41000								21700				40300				44700
FP300	MET176										597.198	8.22	18	1	-				615.259	18.0604	597.198081 - 597.198664	8.215 - 8.231	4.0:4.4	Q Exactive HF (MS lvl: 1, pol: -)	Phe			141	C18H40N12O4S4 (Ion: [M[M-H2O-H]-], MassErrorPPM: -2.82336, MassErrorMass: -0.00174); C18H48N8O3S6 (Ion: [M[M-H2O-H]-], MassErrorPPM: -2.06551, MassErrorMass: -0.00127); C18H56N4O2S8 (Ion: [M[M-H2O-H]-], MassErrorPPM: -1.30766, MassErrorMass: -0.00081); C19H40N2O20 (Ion: [M[M-H2O-H]-], MassErrorPPM: -2.19371, MassErrorMass: -0.00135); C21H28N16O5S (Ion: [M[M-H2O-H]-], MassErrorPPM: 1.89090, MassEr…	103000	46000			104000				85929.3				96600				92200	31200
FP537	MET177		x	X	X			0.882335	0.998371		418.207	8.25	9	1	-				427.237	9.03019	418.207488 - 418.207488	8.247 - 8.247	5.0:4.0	Q Exactive HF (MS lvl: 1, pol: -)	Phe			29	C16H27N11O4 (Ion: [M[M-H2O-H]-], MassErrorPPM: 1.32437, MassErrorMass: 0.00058); C16H35N7O3S2 (Ion: [M[M-H2O-H]-], MassErrorPPM: 2.39247, MassErrorMass: 0.00105); C17H23N15 (Ion: [M[M-H2O-H]-], MassErrorPPM: -1.73127, MassErrorMass: -0.00076); C19H35NO10 (Ion: [M[M-H2O-H]-], MassErrorPPM: -1.76329, MassErrorMass: -0.00077); C24H31N5OS (Ion: [M[M-H2O-H]-], MassErrorPPM: 0.90582, MassErrorMass: 0.0…	67700	166000			144000	479000	214	113	68897.4				59900	108000			98900	266000
FP261	MET177										409.177	8.23	18	1	-				427.237	18.0604	409.177195 - 409.177195	8.228 - 8.228	5.0:4.0	Q Exactive HF (MS lvl: 1, pol: -)	Phe	4	(Name: N,N`-Coumaroyl feruloyl putrescine (cis/cis), Type: [M-H]-, Num: 128, Formula: C23H26N2O5, RT: None, MassErrorPPM: 0.72757, MassErrorMass: 0.00030, Additional information: {'AdditionalColumn2': 'Bento-Silva et al, 2020, Foods, doi: 10.3390/foods9101471; Soluble Hydroxycinnamic Acid Amides; statedmz411', 'AdditionalColumn1': ''});(Name: N,N`-Coumaroyl feruloyl putrescine (cis/trans), Type: …	11	C23H28N2O6 (Ion: [M[M-H2O-H]-], MassErrorPPM: 0.69463, MassErrorMass: 0.00030); C24H24N6O2 (Ion: [M[M-H2O-H]-], MassErrorPPM: -2.42545, MassErrorMass: -0.00104); C24H32N2OS2 (Ion: [M[M-H2O-H]-], MassErrorPPM: -1.33482, MassErrorMass: -0.00057); C23H26N2O5 (Ion: [M[M-H]-], MassErrorPPM: 0.72757, MassErrorMass: 0.00030); C24H22N6O (Ion: [M[M-H]-], MassErrorPPM: -2.52951, MassErrorMass: -0.00104); C…	34000	171000			195000	479000	293	112	59555					108000			33100	267000
FP177	MET178		x				X				401.123	8.3	9	1	+				410.153	9.03019	401.122717 - 401.123125	8.282 - 8.304	19.0:19.0	Q Exactive HF (MS lvl: 1, pol: +)	Phe			28	C13H24N2O10S (Ion: [M[M+H]+], MassErrorPPM: 1.18768, MassErrorMass: 0.00048); C14H20N6O6S (Ion: [M[M+H]+], MassErrorPPM: -2.15135, MassErrorMass: -0.00086); C14H28N2O5S3 (Ion: [M[M+H]+], MassErrorPPM: -0.98419, MassErrorMass: -0.00039); C18H12N10O2 (Ion: [M[M+H]+], MassErrorPPM: 2.93718, MassErrorMass: 0.00118); C21H20O8 (Ion: [M[M+H]+], MassErrorPPM: -0.43685, MassErrorMass: -0.00017); C22H24O3S…
FP426	MET179		x		X	X	X				193.051	8.3	9	1	-				202.081	9.03019	193.050453 - 193.050641	8.294 - 8.314	5.0:5.0	Q Exactive HF (MS lvl: 1, pol: -)	Phe	1	(Name: Ferulic acid, Type: [M-H]-, Num: 67, Formula: C10H10O4, RT: None, MassErrorPPM: -0.61337, MassErrorMass: -0.00012, Additional information: {'AdditionalColumn2': 'Vallverdu-Queralt et al, 2014, FoodChemistry, doi: 10.1016/j.foodchem.2013.12.106', 'AdditionalColumn1': ''})	3	C10H12O5 (Ion: [M[M-H2O-H]-], MassErrorPPM: -0.56600, MassErrorMass: -0.00012); C10H10O4 (Ion: [M[M-H]-], MassErrorPPM: -0.61337, MassErrorMass: -0.00012); C9H8O2 (Ion: [M[M+Fa-H]-], MassErrorPPM: -0.78371, MassErrorMass: -0.00012)	72900				83300												147000
FP119	MET179										193.05	8.3	9	1	+				202.08	9.03019	193.049502 - 193.049711	8.298 - 8.309	5.0:5.0	Q Exactive HF (MS lvl: 1, pol: +)	Phe			2	C10H8O4 (Ion: [M[M+H]+], MassErrorPPM: 0.49141, MassErrorMass: 0.00009); C9H4O3 (Ion: [M[M+CH3OH+H]+], MassErrorPPM: 0.60226, MassErrorMass: 0.00010)
FP464	MET179										313.108	8.31	9	1	-		385.0929-C2O3		322.138	9.03019	313.108115 - 313.108156	8.307 - 8.310	5.0:5.0	Q Exactive HF (MS lvl: 1, pol: -)	Phe			15	C10H24N2O8S (Ion: [M[M-H2O-H]-], MassErrorPPM: 1.91307, MassErrorMass: 0.00064); C11H20N6O4S (Ion: [M[M-H2O-H]-], MassErrorPPM: -2.10950, MassErrorMass: -0.00070); C11H28N2O3S3 (Ion: [M[M-H2O-H]-], MassErrorPPM: -0.70341, MassErrorMass: -0.00023); C18H20O6 (Ion: [M[M-H2O-H]-], MassErrorPPM: -0.04402, MassErrorMass: -0.00001); C19H24OS2 (Ion: [M[M-H2O-H]-], MassErrorPPM: -2.66050, MassErrorMass: -…	24300				19200				27552.4				31200				48300
FP352	MET179										313.108	8.3	7	1	-				320.131	7.02348	313.108163 - 313.108165	8.294 - 8.307	5.0:5.0	Q Exactive HF (MS lvl: 1, pol: -)	Phe			16	C10H24N2O8S (Ion: [M[M-H2O-H]-], MassErrorPPM: 1.99886, MassErrorMass: 0.00066); C11H20N6O4S (Ion: [M[M-H2O-H]-], MassErrorPPM: -2.02370, MassErrorMass: -0.00067); C11H28N2O3S3 (Ion: [M[M-H2O-H]-], MassErrorPPM: -0.61761, MassErrorMass: -0.00021); C18H20O6 (Ion: [M[M-H2O-H]-], MassErrorPPM: 0.04178, MassErrorMass: 0.00001); C19H24OS2 (Ion: [M[M-H2O-H]-], MassErrorPPM: -2.57470, MassErrorMass: -0.…	24300				19200				27552.4				31200				48300
FP232	MET179										313.108	8.3	16	1	-				329.161	16.0537	313.108104 - 313.108373	8.294 - 8.314	5.0:4.6	Q Exactive HF (MS lvl: 1, pol: -)	Phe			5	C18H20O6 (Ion: [M[M-H2O-H]-], MassErrorPPM: 0.11812, MassErrorMass: 0.00004); C19H24OS2 (Ion: [M[M-H2O-H]-], MassErrorPPM: -2.49836, MassErrorMass: -0.00083); C18H18O5 (Ion: [M[M-H]-], MassErrorPPM: 0.12807, MassErrorMass: 0.00004); C19H22S2 (Ion: [M[M-H]-], MassErrorPPM: -2.63842, MassErrorMass: -0.00083); C17H16O3 (Ion: [M[M+Fa-H]-], MassErrorPPM: 0.16124, MassErrorMass: 0.00004)	24300				19200				27552.4				31200				48300
FP468	MET179										320.131	8.3	9	1	-		385.0929-H2PS		329.162	9.03019	320.131360 - 320.131599	8.291 - 8.314	5.0:4.6	Q Exactive HF (MS lvl: 1, pol: -)	Phe			9	C9H21N7O7 (Ion: [M[M-H2O-H]-], MassErrorPPM: -2.79473, MassErrorMass: -0.00095); C21H17N5 (Ion: [M[M-H2O-H]-], MassErrorPPM: 2.66894, MassErrorMass: 0.00091); C9H19N7O6 (Ion: [M[M-H]-], MassErrorPPM: -2.94836, MassErrorMass: -0.00095); C9H27N3O5S2 (Ion: [M[M-H]-], MassErrorPPM: -1.49415, MassErrorMass: -0.00048); C12H23N5OS (Ion: [M[M+Cl]-], MassErrorPPM: -0.96026, MassErrorMass: -0.00027); C12H3…
FP355	MET179										322.138	8.3	7	1	-				329.162	7.02348	322.138123 - 322.138478	8.294 - 8.310	5.0:4.6	Q Exactive HF (MS lvl: 1, pol: -)	Phe			13	C11H19N9O4 (Ion: [M[M-H2O-H]-], MassErrorPPM: 0.28869, MassErrorMass: 0.00010); C11H27N5O3S2 (Ion: [M[M-H2O-H]-], MassErrorPPM: 1.65756, MassErrorMass: 0.00057); C19H23N3OS (Ion: [M[M-H2O-H]-], MassErrorPPM: -0.24773, MassErrorMass: -0.00008); C11H17N9O3 (Ion: [M[M-H]-], MassErrorPPM: 0.30787, MassErrorMass: 0.00010); C11H25N5O2S2 (Ion: [M[M-H]-], MassErrorPPM: 1.75304, MassErrorMass: 0.00057); C…
FP12	MET179										369.097	8.31	18	1	+		387.1071-H2O		387.156	18.0604	369.096548 - 369.096625	8.303 - 8.309	4.3:4.3	Q Exactive HF (MS lvl: 1, pol: +)	Phe			4	C20H16O7 (Ion: [M[M+H]+], MassErrorPPM: -0.82181, MassErrorMass: -0.00030); C19H14N4O3 (Ion: [M[M+Na]+], MassErrorPPM: 2.22330, MassErrorMass: 0.00077); C19H12O6 (Ion: [M[M+CH3OH+H]+], MassErrorPPM: -0.89417, MassErrorMass: -0.00030); C22H16N2O (Ion: [M[M+2Na-H]+], MassErrorPPM: -2.60547, MassErrorMass: -0.00084)																	24800
FP248	MET179										385.093	8.31	18	1	-	[M-H]-	387.1071-H2	386.1	403.153	18.0604	385.092721 - 385.093056	8.299 - 8.314	6.6:4.8	Q Exactive HF (MS lvl: 1, pol: -)	Phe	12	(Name: 8-80-DFAc, Type: M match, Num: 87, Formula: C20H18O8, RT: None, MassErrorPPM: -0.12348, MassErrorMass: -0.00005, Additional information: {'AdditionalColumn2': 'Bento-Silva et al, 2020, Foods, doi: 10.3390/foods9101471; Ferulic Acid Dehydrodimers; statedmz385', 'AdditionalColumn1': ''});(Name: 8-80-DFA, Type: M match, Num: 89, Formula: C20H18O8, RT: None, MassErrorPPM: -0.12348, MassErrorMa…	2	C20H18O8 (Ion: [M], MassErrorPPM: -0.12348, MassErrorMass: -0.00005); C21H22O3S2 (Ion: [M], MassErrorPPM: -2.37419, MassErrorMass: -0.00092)	47100				71400				90309.1				88600				91500
FP508	MET179										385.093	8.31	9	1	-	[M-H]-	387.1071-H2	386.1	394.123	9.03019	385.092770 - 385.093133	8.299 - 8.314	6.6:3.0	Q Exactive HF (MS lvl: 1, pol: -)	Phe	12	(Name: 8-80-DFAc, Type: M match, Num: 87, Formula: C20H18O8, RT: None, MassErrorPPM: -0.02754, MassErrorMass: -0.00001, Additional information: {'AdditionalColumn2': 'Bento-Silva et al, 2020, Foods, doi: 10.3390/foods9101471; Ferulic Acid Dehydrodimers; statedmz385', 'AdditionalColumn1': ''});(Name: 8-80-DFA, Type: M match, Num: 89, Formula: C20H18O8, RT: None, MassErrorPPM: -0.02754, MassErrorMa…	6	C12H22N2O10S (Ion: [M], MassErrorPPM: 1.65596, MassErrorMass: 0.00064); C13H18N6O6S (Ion: [M], MassErrorPPM: -1.80428, MassErrorMass: -0.00070); C13H26N2O5S3 (Ion: [M], MassErrorPPM: -0.59475, MassErrorMass: -0.00023); C14H30N2S5 (Ion: [M], MassErrorPPM: -2.84546, MassErrorMass: -0.00110); C20H18O8 (Ion: [M], MassErrorPPM: -0.02754, MassErrorMass: -0.00001); C21H22O3S2 (Ion: [M], MassErrorPPM: -2…	47100				71400				90309.1				88600				91500
FP19	MET179										387.107	8.3	18	1	+	[M+H]+		386.1	405.167	18.0604	387.106892 - 387.107310	8.298 - 8.309	11.0:11.0	Q Exactive HF (MS lvl: 1, pol: +)	Phe	12	(Name: 8-80-DFAc, Type: M match, Num: 87, Formula: C20H18O8, RT: None, MassErrorPPM: -0.81145, MassErrorMass: -0.00031, Additional information: {'AdditionalColumn2': 'Bento-Silva et al, 2020, Foods, doi: 10.3390/foods9101471; Ferulic Acid Dehydrodimers; statedmz385', 'AdditionalColumn1': ''});(Name: 8-80-DFA, Type: M match, Num: 89, Formula: C20H18O8, RT: None, MassErrorPPM: -0.81145, MassErrorMa…	1	C20H18O8 (Ion: [M], MassErrorPPM: -0.81145, MassErrorMass: -0.00031)	64400				102000				91446.3				125000				148000
FP169	MET179										387.107	8.3	9	1	+	[M+H]+		386.1	396.137	9.03019	387.106892 - 387.107313	8.298 - 8.309	11.0:11.0	Q Exactive HF (MS lvl: 1, pol: +)	Phe	12	(Name: 8-80-DFAc, Type: M match, Num: 87, Formula: C20H18O8, RT: None, MassErrorPPM: -0.80787, MassErrorMass: -0.00031, Additional information: {'AdditionalColumn2': 'Bento-Silva et al, 2020, Foods, doi: 10.3390/foods9101471; Ferulic Acid Dehydrodimers; statedmz385', 'AdditionalColumn1': ''});(Name: 8-80-DFA, Type: M match, Num: 89, Formula: C20H18O8, RT: None, MassErrorPPM: -0.80787, MassErrorMa…	5	C12H22N2O10S (Ion: [M], MassErrorPPM: 0.87564, MassErrorMass: 0.00034); C13H18N6O6S (Ion: [M], MassErrorPPM: -2.58461, MassErrorMass: -0.00100); C13H26N2O5S3 (Ion: [M], MassErrorPPM: -1.37508, MassErrorMass: -0.00053); C17H10N10O2 (Ion: [M], MassErrorPPM: 2.68864, MassErrorMass: 0.00104); C20H18O8 (Ion: [M], MassErrorPPM: -0.80787, MassErrorMass: -0.00031)	64400				102000				91446.3				125000				148000
FP25	MET179										409.089	8.3	18	1	+	[M+Na]+		386.1	427.149	18.0604	409.089063 - 409.089294	8.298 - 8.304	16.0:7.3	Q Exactive HF (MS lvl: 1, pol: +)	Phe	12	(Name: 8-80-DFAc, Type: M match, Num: 87, Formula: C20H18O8, RT: None, MassErrorPPM: -0.46225, MassErrorMass: -0.00018, Additional information: {'AdditionalColumn2': 'Bento-Silva et al, 2020, Foods, doi: 10.3390/foods9101471; Ferulic Acid Dehydrodimers; statedmz385', 'AdditionalColumn1': ''});(Name: 8-80-DFA, Type: M match, Num: 89, Formula: C20H18O8, RT: None, MassErrorPPM: -0.46225, MassErrorMa…	2	C20H18O8 (Ion: [M], MassErrorPPM: -0.46225, MassErrorMass: -0.00018); C21H22O3S2 (Ion: [M], MassErrorPPM: -2.71297, MassErrorMass: -0.00105)
FP290	MET179										577.136	8.32	18	1	-				595.196	18.0604	577.135405 - 577.135860	8.307 - 8.333	5.8:5.4	Q Exactive HF (MS lvl: 1, pol: -)	Phe	11	(Name: TFA, hydrated 1, Type: [M-H2O-H]-, Num: 106, Formula: C30H28O13, RT: None, MassErrorPPM: 0.60705, MassErrorMass: 0.00036, Additional information: {'AdditionalColumn2': 'Bento-Silva et al, 2020, Foods, doi: 10.3390/foods9101471; Ferulic Acid Dehydrotrimers and Tetramers; statedmz595', 'AdditionalColumn1': ''});(Name: TFA, hydrated 2, Type: [M-H2O-H]-, Num: 108, Formula: C30H28O13, RT: None,…	127	C18H32N2O20 (Ion: [M[M-H2O-H]-], MassErrorPPM: -2.50122, MassErrorMass: -0.00149); C20H20N16O5S (Ion: [M[M-H2O-H]-], MassErrorPPM: 1.72085, MassErrorMass: 0.00103); C20H28N12O4S3 (Ion: [M[M-H2O-H]-], MassErrorPPM: 2.50421, MassErrorMass: 0.00149); C21H16N20OS (Ion: [M[M-H2O-H]-], MassErrorPPM: -0.52018, MassErrorMass: -0.00031); C21H24N16S3 (Ion: [M[M-H2O-H]-], MassErrorPPM: 0.26317, MassErrorMas…									19828.3				10000				86100
FP616	MET179										577.136	8.32	9	1	-				586.166	9.03019	577.135390 - 577.135871	8.307 - 8.333	5.8:5.0	Q Exactive HF (MS lvl: 1, pol: -)	Phe	11	(Name: TFA, hydrated 1, Type: [M-H2O-H]-, Num: 106, Formula: C30H28O13, RT: None, MassErrorPPM: 0.63616, MassErrorMass: 0.00038, Additional information: {'AdditionalColumn2': 'Bento-Silva et al, 2020, Foods, doi: 10.3390/foods9101471; Ferulic Acid Dehydrotrimers and Tetramers; statedmz595', 'AdditionalColumn1': ''});(Name: TFA, hydrated 2, Type: [M-H2O-H]-, Num: 108, Formula: C30H28O13, RT: None,…	187	C13H36N14OS6 (Ion: [M[M-H2O-H]-], MassErrorPPM: 2.16596, MassErrorMass: 0.00129); C15H24N12O14 (Ion: [M[M-H2O-H]-], MassErrorPPM: -0.20759, MassErrorMass: -0.00012); C15H32N8O13S2 (Ion: [M[M-H2O-H]-], MassErrorPPM: 0.57577, MassErrorMass: 0.00034); C15H40N4O12S4 (Ion: [M[M-H2O-H]-], MassErrorPPM: 1.35912, MassErrorMass: 0.00081); C16H20N16O10 (Ion: [M[M-H2O-H]-], MassErrorPPM: -2.44862, MassError…									19828.3				10000				86100
FP312	MET179										577.136	8.32	27	1	-				604.226	27.0906	577.135408 - 577.135887	8.307 - 8.333	5.8:5.6	Q Exactive HF (MS lvl: 1, pol: -)	Phe	11	(Name: TFA, hydrated 1, Type: [M-H2O-H]-, Num: 106, Formula: C30H28O13, RT: None, MassErrorPPM: 0.63711, MassErrorMass: 0.00038, Additional information: {'AdditionalColumn2': 'Bento-Silva et al, 2020, Foods, doi: 10.3390/foods9101471; Ferulic Acid Dehydrotrimers and Tetramers; statedmz595', 'AdditionalColumn1': ''});(Name: TFA, hydrated 2, Type: [M-H2O-H]-, Num: 108, Formula: C30H28O13, RT: None,…	52	C27H20N10O7 (Ion: [M[M-H2O-H]-], MassErrorPPM: 2.90163, MassErrorMass: 0.00173); C28H16N14O3 (Ion: [M[M-H2O-H]-], MassErrorPPM: 0.66059, MassErrorMass: 0.00039); C28H24N10O2S2 (Ion: [M[M-H2O-H]-], MassErrorPPM: 1.44395, MassErrorMass: 0.00086); C28H32N6OS4 (Ion: [M[M-H2O-H]-], MassErrorPPM: 2.22730, MassErrorMass: 0.00133); C30H28O13 (Ion: [M[M-H2O-H]-], MassErrorPPM: 0.63711, MassErrorMass: 0.00…						3030			19828.3				10000				86100
FP295	MET179										586.166	8.31	18	1	-				604.226	18.0604	586.165551 - 586.166163	8.299 - 8.329	5.0:5.6	Q Exactive HF (MS lvl: 1, pol: -)	Phe			127	C18H39NO19S (Ion: [M[M-H2O-H]-], MassErrorPPM: -0.21658, MassErrorMass: -0.00013); C19H35N5O15S (Ion: [M[M-H2O-H]-], MassErrorPPM: -2.42418, MassErrorMass: -0.00147); C19H43NO14S3 (Ion: [M[M-H2O-H]-], MassErrorPPM: -1.65251, MassErrorMass: -0.00100); C21H15N23O (Ion: [M[M-H2O-H]-], MassErrorPPM: 0.96323, MassErrorMass: 0.00058); C21H23N19S2 (Ion: [M[M-H2O-H]-], MassErrorPPM: 1.73489, MassErrorMas…						3030
FP644	MET179										771.194	8.31	9	1	-				780.224	9.03019	771.194068 - 771.194680	8.299 - 8.314	3.0:3.0	Q Exactive HF (MS lvl: 1, pol: -)	Phe	12	(Name: 8-80-DFAc, Type: [2M-H]-, Num: 87, Formula: C20H18O8, RT: None, MassErrorPPM: 1.53671, MassErrorMass: 0.00059, Additional information: {'AdditionalColumn2': 'Bento-Silva et al, 2020, Foods, doi: 10.3390/foods9101471; Ferulic Acid Dehydrodimers; statedmz385', 'AdditionalColumn1': ''});(Name: 8-80-DFA, Type: [2M-H]-, Num: 89, Formula: C20H18O8, RT: None, MassErrorPPM: 1.53671, MassErrorMass:…	597	Too many hits 597
FP237	MET181		x	X	X	X	X	0.725848	0.979395		341.103	8.46	17	1	-	[M-H]-	401.1228-C2H4O2	342.11	358.16	17.057	341.102926 - 341.103210	8.444 - 8.472	5.0:5.0	Q Exactive HF (MS lvl: 1, pol: -)	Phe	2	(Name: 8-50-DFAdc (trans), Type: M match, Num: 103, Formula: C19H18O6, RT: None, MassErrorPPM: -0.14945, MassErrorMass: -0.00005, Additional information: {'AdditionalColumn2': 'Bento-Silva et al, 2020, Foods, doi: 10.3390/foods9101471; Ferulic Acid Dehydrodimers; statedmz341', 'AdditionalColumn1': ''});(Name: 8-50-DFAdc (cis), Type: M match, Num: 104, Formula: C19H18O6, RT: None, MassErrorPPM: -0…	2	C19H18O6 (Ion: [M], MassErrorPPM: -0.14945, MassErrorMass: -0.00005); C20H22OS2 (Ion: [M], MassErrorPPM: -2.68957, MassErrorMass: -0.00092)	57000	17800			56900	22700			95386.1				91300				163000	15600
FP5	MET181										343.118	8.46	17	1	+	[M+H]+	401.1228-C2H2O2	342.11	360.174	17.057	343.117404 - 343.117669	8.454 - 8.457	5.0:5.0	Q Exactive HF (MS lvl: 1, pol: +)	Phe	2	(Name: 8-50-DFAdc (trans), Type: M match, Num: 103, Formula: C19H18O6, RT: None, MassErrorPPM: -0.23182, MassErrorMass: -0.00008, Additional information: {'AdditionalColumn2': 'Bento-Silva et al, 2020, Foods, doi: 10.3390/foods9101471; Ferulic Acid Dehydrodimers; statedmz341', 'AdditionalColumn1': ''});(Name: 8-50-DFAdc (cis), Type: M match, Num: 104, Formula: C19H18O6, RT: None, MassErrorPPM: -0…	2	C19H18O6 (Ion: [M], MassErrorPPM: -0.23182, MassErrorMass: -0.00008); C20H22OS2 (Ion: [M], MassErrorPPM: -2.77194, MassErrorMass: -0.00095)
FP14	MET181										369.097	8.45	18	1	+	[M+H]+	401.1228-CH4O	368.09	387.157	18.0604	369.096913 - 369.096913	8.450 - 8.450	3.0:3.0	Q Exactive HF (MS lvl: 1, pol: +)	Phe			2	C20H16O7 (Ion: [M], MassErrorPPM: 0.08565, MassErrorMass: 0.00003); C21H20O2S2 (Ion: [M], MassErrorPPM: -2.27519, MassErrorMass: -0.00084)
FP249	MET181										385.093	8.47	18	1	-	[M-H]-	401.1228-CH4	386.1	403.153	18.0604	385.092721 - 385.093056	8.460 - 8.472	3.0:4.4	Q Exactive HF (MS lvl: 1, pol: -)	Phe	12	(Name: 8-80-DFAc, Type: M match, Num: 87, Formula: C20H18O8, RT: None, MassErrorPPM: -0.12348, MassErrorMass: -0.00005, Additional information: {'AdditionalColumn2': 'Bento-Silva et al, 2020, Foods, doi: 10.3390/foods9101471; Ferulic Acid Dehydrodimers; statedmz385', 'AdditionalColumn1': ''});(Name: 8-80-DFA, Type: M match, Num: 89, Formula: C20H18O8, RT: None, MassErrorPPM: -0.12348, MassErrorMa…	2	C20H18O8 (Ion: [M], MassErrorPPM: -0.12348, MassErrorMass: -0.00005); C21H22O3S2 (Ion: [M], MassErrorPPM: -2.37419, MassErrorMass: -0.00092)
FP509	MET181										385.093	8.47	9	1	-	[M-H]-	404.1341-H5N,401.1229-CH4	386.1	394.123	9.03019	385.092770 - 385.093133	8.460 - 8.472	3.0:6.2	Q Exactive HF (MS lvl: 1, pol: -)	Phe	12	(Name: 8-80-DFAc, Type: M match, Num: 87, Formula: C20H18O8, RT: None, MassErrorPPM: -0.02754, MassErrorMass: -0.00001, Additional information: {'AdditionalColumn2': 'Bento-Silva et al, 2020, Foods, doi: 10.3390/foods9101471; Ferulic Acid Dehydrodimers; statedmz385', 'AdditionalColumn1': ''});(Name: 8-80-DFA, Type: M match, Num: 89, Formula: C20H18O8, RT: None, MassErrorPPM: -0.02754, MassErrorMa…	6	C12H22N2O10S (Ion: [M], MassErrorPPM: 1.65596, MassErrorMass: 0.00064); C13H18N6O6S (Ion: [M], MassErrorPPM: -1.80428, MassErrorMass: -0.00070); C13H26N2O5S3 (Ion: [M], MassErrorPPM: -0.59475, MassErrorMass: -0.00023); C14H30N2S5 (Ion: [M], MassErrorPPM: -2.84546, MassErrorMass: -0.00110); C20H18O8 (Ion: [M], MassErrorPPM: -0.02754, MassErrorMass: -0.00001); C21H22O3S2 (Ion: [M], MassErrorPPM: -2…
FP20	MET181										387.107	8.45	18	1	+	[M+H]+	401.1228-CH2	386.1	405.167	18.0604	387.106892 - 387.107310	8.437 - 8.462	3.0:3.0	Q Exactive HF (MS lvl: 1, pol: +)	Phe	12	(Name: 8-80-DFAc, Type: M match, Num: 87, Formula: C20H18O8, RT: None, MassErrorPPM: -0.81145, MassErrorMass: -0.00031, Additional information: {'AdditionalColumn2': 'Bento-Silva et al, 2020, Foods, doi: 10.3390/foods9101471; Ferulic Acid Dehydrodimers; statedmz385', 'AdditionalColumn1': ''});(Name: 8-80-DFA, Type: M match, Num: 89, Formula: C20H18O8, RT: None, MassErrorPPM: -0.81145, MassErrorMa…	1	C20H18O8 (Ion: [M], MassErrorPPM: -0.81145, MassErrorMass: -0.00031)
FP170	MET181										387.107	8.45	9	1	+	[M+H]+	401.1229-CH2,404.1341-H3N,453.0804-ClHNO	386.1	396.137	9.03019	387.106892 - 387.107313	8.437 - 8.462	3.0:3.0	Q Exactive HF (MS lvl: 1, pol: +)	Phe	12	(Name: 8-80-DFAc, Type: M match, Num: 87, Formula: C20H18O8, RT: None, MassErrorPPM: -0.80787, MassErrorMass: -0.00031, Additional information: {'AdditionalColumn2': 'Bento-Silva et al, 2020, Foods, doi: 10.3390/foods9101471; Ferulic Acid Dehydrodimers; statedmz385', 'AdditionalColumn1': ''});(Name: 8-80-DFA, Type: M match, Num: 89, Formula: C20H18O8, RT: None, MassErrorPPM: -0.80787, MassErrorMa…	5	C12H22N2O10S (Ion: [M], MassErrorPPM: 0.87564, MassErrorMass: 0.00034); C13H18N6O6S (Ion: [M], MassErrorPPM: -2.58461, MassErrorMass: -0.00100); C13H26N2O5S3 (Ion: [M], MassErrorPPM: -1.37508, MassErrorMass: -0.00053); C17H10N10O2 (Ion: [M], MassErrorPPM: 2.68864, MassErrorMass: 0.00104); C20H18O8 (Ion: [M], MassErrorPPM: -0.80787, MassErrorMass: -0.00031)
FP23	MET181										401.123	8.44	18	1	+	[M+CH3OH+H]+		368.089	419.182	18.0604	401.122820 - 401.122820	8.438 - 8.438	3.0:19.0	Q Exactive HF (MS lvl: 1, pol: +)	Phe			1	C20H16O7 (Ion: [M], MassErrorPPM: -0.74384, MassErrorMass: -0.00027)
FP178	MET181										401.123	8.44	9	1	+				410.153	9.03019	401.122717 - 401.123075	8.437 - 8.454	3.0:3.0	Q Exactive HF (MS lvl: 1, pol: +)	Phe			30	C13H24N2O10S (Ion: [M[M+H]+], MassErrorPPM: 1.05848, MassErrorMass: 0.00042); C14H20N6O6S (Ion: [M[M+H]+], MassErrorPPM: -2.28055, MassErrorMass: -0.00091); C14H28N2O5S3 (Ion: [M[M+H]+], MassErrorPPM: -1.11339, MassErrorMass: -0.00045); C18H12N10O2 (Ion: [M[M+H]+], MassErrorPPM: 2.80798, MassErrorMass: 0.00112); C21H20O8 (Ion: [M[M+H]+], MassErrorPPM: -0.56605, MassErrorMass: -0.00023); C22H24O3S…
FP180	MET181										404.134	8.45	9	1	+	[M+NH4]+		386.1	413.164	9.03019	404.134070 - 404.134070	8.454 - 8.454	10.0:9.0	Q Exactive HF (MS lvl: 1, pol: +)	Phe	12	(Name: 8-80-DFAc, Type: M match, Num: 87, Formula: C20H18O8, RT: None, MassErrorPPM: 0.20015, MassErrorMass: 0.00008, Additional information: {'AdditionalColumn2': 'Bento-Silva et al, 2020, Foods, doi: 10.3390/foods9101471; Ferulic Acid Dehydrodimers; statedmz385', 'AdditionalColumn1': ''});(Name: 8-80-DFA, Type: M match, Num: 89, Formula: C20H18O8, RT: None, MassErrorPPM: 0.20015, MassErrorMass:…	6	C12H22N2O10S (Ion: [M], MassErrorPPM: 1.88365, MassErrorMass: 0.00073); C13H18N6O6S (Ion: [M], MassErrorPPM: -1.57659, MassErrorMass: -0.00061); C13H26N2O5S3 (Ion: [M], MassErrorPPM: -0.36706, MassErrorMass: -0.00014); C14H30N2S5 (Ion: [M], MassErrorPPM: -2.61777, MassErrorMass: -0.00101); C20H18O8 (Ion: [M], MassErrorPPM: 0.20015, MassErrorMass: 0.00008); C21H22O3S2 (Ion: [M], MassErrorPPM: -2.0…
FP569	MET181										453.08	8.44	9	1	-				462.111	9.03019	453.080248 - 453.080643	8.433 - 8.444	3.0:8.0	Q Exactive HF (MS lvl: 1, pol: -)	Phe	1	(Name: Apigenin-7-O-glucoside, Type: [M+Na-2H]-, Num: 76, Formula: C21H20O10, RT: None, MassErrorPPM: 0.29963, MassErrorMass: 0.00013, Additional information: {'AdditionalColumn2': 'Vallverdu-Queralt et al, 2014, FoodChemistry, doi: 10.1016/j.foodchem.2013.12.106', 'AdditionalColumn1': ''})	76	C11H20N8O11S (Ion: [M[M-H2O-H]-], MassErrorPPM: 2.23782, MassErrorMass: 0.00106); C12H16N12O7S (Ion: [M[M-H2O-H]-], MassErrorPPM: -0.59210, MassErrorMass: -0.00028); C12H24N8O6S3 (Ion: [M[M-H2O-H]-], MassErrorPPM: 0.39710, MassErrorMass: 0.00019); C12H32N4O5S5 (Ion: [M[M-H2O-H]-], MassErrorPPM: 1.38630, MassErrorMass: 0.00065); C13H20N12O2S3 (Ion: [M[M-H2O-H]-], MassErrorPPM: -2.43282, MassErrorM…
FP309	MET181										771.194	8.46	18	1	-	[2M-H]-		386.101	789.256	18.0604	771.194085 - 771.194178	8.446 - 8.466	10.0:3.0	Q Exactive HF (MS lvl: 1, pol: -)	Phe	12	(Name: 8-80-DFAc, Type: M match, Num: 87, Formula: C20H18O8, RT: None, MassErrorPPM: 1.40447, MassErrorMass: 0.00054, Additional information: {'AdditionalColumn2': 'Bento-Silva et al, 2020, Foods, doi: 10.3390/foods9101471; Ferulic Acid Dehydrodimers; statedmz385', 'AdditionalColumn1': ''});(Name: 8-80-DFA, Type: M match, Num: 89, Formula: C20H18O8, RT: None, MassErrorPPM: 1.40447, MassErrorMass:…	3	C20H18O8 (Ion: [M], MassErrorPPM: 1.40447, MassErrorMass: 0.00054); C21H14N4O4 (Ion: [M], MassErrorPPM: -2.05577, MassErrorMass: -0.00079); C21H22O3S2 (Ion: [M], MassErrorPPM: -0.84624, MassErrorMass: -0.00033)
FP645	MET181										771.194	8.46	9	1	-				780.224	9.03019	771.194068 - 771.194680	8.446 - 8.472	10.0:9.4	Q Exactive HF (MS lvl: 1, pol: -)	Phe	12	(Name: 8-80-DFAc, Type: [2M-H]-, Num: 87, Formula: C20H18O8, RT: None, MassErrorPPM: 1.53671, MassErrorMass: 0.00059, Additional information: {'AdditionalColumn2': 'Bento-Silva et al, 2020, Foods, doi: 10.3390/foods9101471; Ferulic Acid Dehydrodimers; statedmz385', 'AdditionalColumn1': ''});(Name: 8-80-DFA, Type: [2M-H]-, Num: 89, Formula: C20H18O8, RT: None, MassErrorPPM: 1.53671, MassErrorMass:…	597	Too many hits 597
FP648	MET183		x				X				791.257	8.52	9	1	-				800.287	9.03019	791.256867 - 791.257065	8.517 - 8.523	19.0:19.0	Q Exactive HF (MS lvl: 1, pol: -)	Phe			589	Too many hits 589																	19700
FP649	MET184		x	X	X			0.894114	0.998813		819.237	8.53	9	1	-				828.267	9.03019	819.236694 - 819.237181	8.515 - 8.542	10.0:4.0	Q Exactive HF (MS lvl: 1, pol: -)	Phe			731	Too many hits 731	719000	187000			706000	189000			623687	211000	249	99	631000	180000			606000	225000	264	105
FP35	MET185		x	X	X			0.892329	0.998752		515.155	8.53	18	1	+				533.215	18.0604	515.154919 - 515.154919	8.529 - 8.529	4.0:4.0	Q Exactive HF (MS lvl: 1, pol: +)	Phe			67	C18H30N2O13S (Ion: [M[M+H]+], MassErrorPPM: 1.51248, MassErrorMass: 0.00078); C19H26N6O9S (Ion: [M[M+H]+], MassErrorPPM: -1.08600, MassErrorMass: -0.00056); C19H34N2O8S3 (Ion: [M[M+H]+], MassErrorPPM: -0.17770, MassErrorMass: -0.00009); C20H30N6O4S3 (Ion: [M[M+H]+], MassErrorPPM: -2.77617, MassErrorMass: -0.00143); C20H38N2O3S5 (Ion: [M[M+H]+], MassErrorPPM: -1.86787, MassErrorMass: -0.00096); C2…	1200000	167000			1110000	233000			1.06057e+06	217000			1000000	247000	117	106	977000	247000
FP504	MET186		x				X				385.057	8.62	9	1	-				394.087	9.03019	385.056724 - 385.056955	8.614 - 8.626	5.0:5.0	Q Exactive HF (MS lvl: 1, pol: -)	Phe			36	C11H20N2O12S (Ion: [M[M-H2O-H]-], MassErrorPPM: 2.34110, MassErrorMass: 0.00095); C12H16N6O8S (Ion: [M[M-H2O-H]-], MassErrorPPM: -0.96522, MassErrorMass: -0.00039); C12H24N2O7S3 (Ion: [M[M-H2O-H]-], MassErrorPPM: 0.19051, MassErrorMass: 0.00008); C13H28N2O2S5 (Ion: [M[M-H2O-H]-], MassErrorPPM: -1.96008, MassErrorMass: -0.00079); C17H4N14 (Ion: [M[M-H2O-H]-], MassErrorPPM: 0.76714, MassErrorMass: …
FP244	MET186										385.057	8.62	18	1	-				403.117	18.0604	385.056707 - 385.057008	8.614 - 8.626	5.0:5.0	Q Exactive HF (MS lvl: 1, pol: -)	Phe			11	C19H16O10 (Ion: [M[M-H2O-H]-], MassErrorPPM: 0.74454, MassErrorMass: 0.00030); C20H12N4O6 (Ion: [M[M-H2O-H]-], MassErrorPPM: -2.56178, MassErrorMass: -0.00104); C20H20O5S2 (Ion: [M[M-H2O-H]-], MassErrorPPM: -1.40605, MassErrorMass: -0.00057); C19H14O9 (Ion: [M[M-H]-], MassErrorPPM: 0.78186, MassErrorMass: 0.00030); C20H10N4O5 (Ion: [M[M-H]-], MassErrorPPM: -2.67870, MassErrorMass: -0.00103); C20H…
FP254	MET187		x	X	X		X	0.895135	0.998847		399.109	8.68	18	1	-		429.1193-CH2O		417.169	18.0604	399.108313 - 399.108776	8.670 - 8.697	4.9:4.9	Q Exactive HF (MS lvl: 1, pol: -)	Phe			12	C21H22O9 (Ion: [M[M-H2O-H]-], MassErrorPPM: 0.07180, MassErrorMass: 0.00003); C22H26O4S2 (Ion: [M[M-H2O-H]-], MassErrorPPM: -2.00652, MassErrorMass: -0.00084); C26H18N4S (Ion: [M[M-H2O-H]-], MassErrorPPM: 2.86283, MassErrorMass: 0.00120); C21H20O8 (Ion: [M[M-H]-], MassErrorPPM: 0.07754, MassErrorMass: 0.00003); C22H24O3S2 (Ion: [M[M-H]-], MassErrorPPM: -2.09434, MassErrorMass: -0.00084); C20H18N4…	297000	496000	232	92	1380000	2500000	292	116	885442	616000	257	101	371000	1340000	285	107	961000	2000000	271	108
FP521	MET187										399.109	8.68	9	1	-		429.1194-CH2O		408.139	9.03019	399.108446 - 399.108677	8.670 - 8.697	5.0:4.8	Q Exactive HF (MS lvl: 1, pol: -)	Phe			41	C11H22N12S3 (Ion: [M[M-H2O-H]-], MassErrorPPM: 2.84300, MassErrorMass: 0.00119); C13H26N2O11S (Ion: [M[M-H2O-H]-], MassErrorPPM: 1.69263, MassErrorMass: 0.00071); C14H22N6O7S (Ion: [M[M-H2O-H]-], MassErrorPPM: -1.50258, MassErrorMass: -0.00063); C14H30N2O6S3 (Ion: [M[M-H2O-H]-], MassErrorPPM: -0.38569, MassErrorMass: -0.00016); C15H34N2OS5 (Ion: [M[M-H2O-H]-], MassErrorPPM: -2.46401, MassErrorMas…	297000	283000			1380000	1020000	206	115	885442	499000	189	101	371000	556000	212	109	961000	1160000	195	107
FP266	MET187										429.119	8.67	18	1	-				447.179	18.0604	429.118977 - 429.119440	8.651 - 8.694	4.7:4.0	Q Exactive HF (MS lvl: 1, pol: -)	Phe			23	C20H12N14 (Ion: [M[M-H2O-H]-], MassErrorPPM: 0.40819, MassErrorMass: 0.00018); C22H24O10 (Ion: [M[M-H2O-H]-], MassErrorPPM: 0.37695, MassErrorMass: 0.00017); C23H20N4O6 (Ion: [M[M-H2O-H]-], MassErrorPPM: -2.60428, MassErrorMass: -0.00117); C23H28O5S2 (Ion: [M[M-H2O-H]-], MassErrorPPM: -1.56218, MassErrorMass: -0.00070); C27H20N4OS (Ion: [M[M-H2O-H]-], MassErrorPPM: 2.98107, MassErrorMass: 0.00134…	226000	246000	235	93	647000	810000	298	114	421341	196000	260	101	224000	528000	288	108	408000	668000	274	106
FP550	MET187										429.119	8.65	9	1	-				438.149	9.03019	429.119342 - 429.119385	8.651 - 8.657	5.0:4.0	Q Exactive HF (MS lvl: 1, pol: -)	Phe			52	C14H28N2O12S (Ion: [M[M-H2O-H]-], MassErrorPPM: 2.01559, MassErrorMass: 0.00090); C15H24N6O8S (Ion: [M[M-H2O-H]-], MassErrorPPM: -0.96564, MassErrorMass: -0.00043); C15H32N2O7S3 (Ion: [M[M-H2O-H]-], MassErrorPPM: 0.07646, MassErrorMass: 0.00003); C16H28N6O3S3 (Ion: [M[M-H2O-H]-], MassErrorPPM: -2.90477, MassErrorMass: -0.00130); C16H36N2O2S5 (Ion: [M[M-H2O-H]-], MassErrorPPM: -1.86268, MassErrorM…	226000	128000			647000	423000	221	115	421341	193000			224000	261000			408000	431000	208	107
FP556	MET187										438.149	8.68	9	1	-				447.179	9.03019	438.149241 - 438.149283	8.674 - 8.678	4.0:4.0	Q Exactive HF (MS lvl: 1, pol: -)	Phe			46	C15H23N9O8 (Ion: [M[M-H2O-H]-], MassErrorPPM: 0.30866, MassErrorMass: 0.00014); C15H31N5O7S2 (Ion: [M[M-H2O-H]-], MassErrorPPM: 1.33017, MassErrorMass: 0.00061); C15H39NO6S4 (Ion: [M[M-H2O-H]-], MassErrorPPM: 2.35168, MassErrorMass: 0.00108); C16H19N13O4 (Ion: [M[M-H2O-H]-], MassErrorPPM: -2.61369, MassErrorMass: -0.00119); C16H27N9O3S2 (Ion: [M[M-H2O-H]-], MassErrorPPM: -1.59218, MassErrorMass: …	128000	246000			423000	810000			193309	196000	205	100	261000	528000	228	108	431000	658000
FP281	MET187										513.102	8.67	18	1	-				531.162	18.0604	513.101583 - 513.101628	8.655 - 8.689	4.7:4.3	Q Exactive HF (MS lvl: 1, pol: -)	Phe			66	C19H8N20O (Ion: [M[M-H2O-H]-], MassErrorPPM: 0.85358, MassErrorMass: 0.00045); C19H16N16S2 (Ion: [M[M-H2O-H]-], MassErrorPPM: 1.73120, MassErrorMass: 0.00092); C21H20N6O11 (Ion: [M[M-H2O-H]-], MassErrorPPM: 0.82727, MassErrorMass: 0.00044); C21H28N2O10S2 (Ion: [M[M-H2O-H]-], MassErrorPPM: 1.70489, MassErrorMass: 0.00091); C22H16N10O7 (Ion: [M[M-H2O-H]-], MassErrorPPM: -1.68345, MassErrorMass: -0.…	77400	134000			375000	664000	310	116	225035	174000			94800	338000	300	107	282000	672000	286	108
FP598	MET187										513.102	8.68	9	1	-				522.132	9.03019	513.101610 - 513.101657	8.676 - 8.689	4.5:4.0	Q Exactive HF (MS lvl: 1, pol: -)	Phe			125	C13H24N8O13S (Ion: [M[M-H2O-H]-], MassErrorPPM: 2.09451, MassErrorMass: 0.00111); C13H32N4O12S3 (Ion: [M[M-H2O-H]-], MassErrorPPM: 2.97214, MassErrorMass: 0.00158); C14H20N12O9S (Ion: [M[M-H2O-H]-], MassErrorPPM: -0.41620, MassErrorMass: -0.00022); C14H28N8O8S3 (Ion: [M[M-H2O-H]-], MassErrorPPM: 0.46142, MassErrorMass: 0.00025); C14H36N4O7S5 (Ion: [M[M-H2O-H]-], MassErrorPPM: 1.33905, MassErrorMa…	77400	74300			375000	278000	258	115	225035	174000			94800	156000			282000	338000	242	107
FP532	MET188		x	X	X			0.903041	0.999088		408.139	8.68	9	1	-				417.169	9.03019	408.138638 - 408.138638	8.677 - 8.677	5.0:5.0	Q Exactive HF (MS lvl: 1, pol: -)	Phe			33	C14H21N9O7 (Ion: [M[M-H2O-H]-], MassErrorPPM: 0.19272, MassErrorMass: 0.00008); C14H29N5O6S2 (Ion: [M[M-H2O-H]-], MassErrorPPM: 1.28599, MassErrorMass: 0.00055); C14H37NO5S4 (Ion: [M[M-H2O-H]-], MassErrorPPM: 2.37927, MassErrorMass: 0.00102); C15H17N13O3 (Ion: [M[M-H2O-H]-], MassErrorPPM: -2.93494, MassErrorMass: -0.00125); C15H25N9O2S2 (Ion: [M[M-H2O-H]-], MassErrorPPM: -1.84167, MassErrorMass: …	283000	496000	172	92	1020000	2500000			498566	616000			556000	1340000			1160000	2000000
FP235	MET189		x	X	X	X	X	0.878581	0.99821		343.082	8.7	16	1	-				359.136	16.0537	343.082158 - 343.082182	8.695 - 8.697	6.0:3.0	Q Exactive HF (MS lvl: 1, pol: -)	Phe			7	C18H18O8 (Ion: [M[M-H2O-H]-], MassErrorPPM: -0.44173, MassErrorMass: -0.00016); C19H22O3S2 (Ion: [M[M-H2O-H]-], MassErrorPPM: -2.84162, MassErrorMass: -0.00103); C18H16O7 (Ion: [M[M-H]-], MassErrorPPM: -0.46195, MassErrorMass: -0.00016); C19H20O2S2 (Ion: [M[M-H]-], MassErrorPPM: -2.98746, MassErrorMass: -0.00103); C17H14N4O3 (Ion: [M[M+Na-2H]-], MassErrorPPM: 2.83461, MassErrorMass: 0.00091); C18…	283000				358000				281842				317000				318000
FP298	MET190		x	X			X	1	1		593.167	8.7	18	1	-				611.227	18.0604	593.166866 - 593.167008	8.695 - 8.710	6.3:5.0	Q Exactive HF (MS lvl: 1, pol: -)	Phe			141	C18H36N12O4S4 (Ion: [M[M-H2O-H]-], MassErrorPPM: -2.86489, MassErrorMass: -0.00175); C18H44N8O3S6 (Ion: [M[M-H2O-H]-], MassErrorPPM: -2.10205, MassErrorMass: -0.00129); C18H52N4O2S8 (Ion: [M[M-H2O-H]-], MassErrorPPM: -1.33920, MassErrorMass: -0.00082); C19H36N2O20 (Ion: [M[M-H2O-H]-], MassErrorPPM: -2.23109, MassErrorMass: -0.00137); C21H24N16O5S (Ion: [M[M-H2O-H]-], MassErrorPPM: 1.88041, MassEr…		17700			31100				23237.5	11700			25400	13800			31000
FP315	MET190										593.167	8.7	27	1	-				620.257	27.0906	593.167004 - 593.167004	8.697 - 8.697	6.0:4.0	Q Exactive HF (MS lvl: 1, pol: -)	Phe			58	C29H20N14O3 (Ion: [M[M-H2O-H]-], MassErrorPPM: 0.91944, MassErrorMass: 0.00056); C29H28N10O2S2 (Ion: [M[M-H2O-H]-], MassErrorPPM: 1.68228, MassErrorMass: 0.00103); C29H36N6OS4 (Ion: [M[M-H2O-H]-], MassErrorPPM: 2.44512, MassErrorMass: 0.00150); C31H32O13 (Ion: [M[M-H2O-H]-], MassErrorPPM: 0.89657, MassErrorMass: 0.00055); C32H28N4O9 (Ion: [M[M-H2O-H]-], MassErrorPPM: -1.28578, MassErrorMass: -0.0…					31100				23237.5				25400	43800			31000
FP627	MET190										593.167	8.7	9	1	-				602.197	9.03019	593.166887 - 593.167378	8.695 - 8.710	6.2:6.2	Q Exactive HF (MS lvl: 1, pol: -)	Phe			197	C14H40N14OS6 (Ion: [M[M-H2O-H]-], MassErrorPPM: 2.47296, MassErrorMass: 0.00151); C16H28N12O14 (Ion: [M[M-H2O-H]-], MassErrorPPM: 0.16157, MassErrorMass: 0.00010); C16H36N8O13S2 (Ion: [M[M-H2O-H]-], MassErrorPPM: 0.92441, MassErrorMass: 0.00057); C16H44N4O12S4 (Ion: [M[M-H2O-H]-], MassErrorPPM: 1.68725, MassErrorMass: 0.00103); C17H24N16O10 (Ion: [M[M-H2O-H]-], MassErrorPPM: -2.02078, MassErrorMa…					31100				23237.5				25400				31000
FP302	MET190										602.197	8.7	18	1	-				620.257	18.0604	602.197306 - 602.197306	8.697 - 8.697	7.0:4.0	Q Exactive HF (MS lvl: 1, pol: -)	Phe			139	C18H27N19O5S (Ion: [M[M-H2O-H]-], MassErrorPPM: -1.90244, MassErrorMass: -0.00118); C18H35N15O4S3 (Ion: [M[M-H2O-H]-], MassErrorPPM: -1.15069, MassErrorMass: -0.00071); C18H43N11O3S5 (Ion: [M[M-H2O-H]-], MassErrorPPM: -0.39894, MassErrorMass: -0.00025); C18H51N7O2S7 (Ion: [M[M-H2O-H]-], MassErrorPPM: 0.35281, MassErrorMass: 0.00022); C19H43NO19S (Ion: [M[M-H2O-H]-], MassErrorPPM: 0.22564, MassErr…														43800
FP313	MET191		x				X				577.135	8.71	27	1	-				604.226	27.0906	577.135408 - 577.135408	8.714 - 8.714	4.0:4.0	Q Exactive HF (MS lvl: 1, pol: -)	Phe	11	(Name: TFA, hydrated 1, Type: [M-H2O-H]-, Num: 106, Formula: C30H28O13, RT: None, MassErrorPPM: 0.42443, MassErrorMass: 0.00025, Additional information: {'AdditionalColumn2': 'Bento-Silva et al, 2020, Foods, doi: 10.3390/foods9101471; Ferulic Acid Dehydrotrimers and Tetramers; statedmz595', 'AdditionalColumn1': ''});(Name: TFA, hydrated 2, Type: [M-H2O-H]-, Num: 108, Formula: C30H28O13, RT: None,…	53	C27H20N10O7 (Ion: [M[M-H2O-H]-], MassErrorPPM: 2.68895, MassErrorMass: 0.00160); C28H16N14O3 (Ion: [M[M-H2O-H]-], MassErrorPPM: 0.44791, MassErrorMass: 0.00027); C28H24N10O2S2 (Ion: [M[M-H2O-H]-], MassErrorPPM: 1.23127, MassErrorMass: 0.00073); C28H32N6OS4 (Ion: [M[M-H2O-H]-], MassErrorPPM: 2.01462, MassErrorMass: 0.00120); C28H40N2S6 (Ion: [M[M-H2O-H]-], MassErrorPPM: 2.79798, MassErrorMass: 0.0…														12400			34400
FP647	MET193		x				X				787.226	8.89	9	1	-				796.255	9.03019	787.225687 - 787.225687	8.891 - 8.891	13.0:14.0	Q Exactive HF (MS lvl: 1, pol: -)	Phe	1	(Name: G(8–5)ferulic acid [G(8–5)FeA], Type: [2M+Fa-H]-, Num: 22, Formula: C20H19O7, RT: None, MassErrorPPM: 1.78608, MassErrorMass: 0.00066, Additional information: {'AdditionalColumn2': 'Thiobiano et al, 2020, thePlantJJournal, doi: 10.1111/tpj.14686', 'AdditionalColumn1': 'Monolignols/(neo-)lignans/oligolignols'})	616	Too many hits 616
FP391	MET195		x				X				281.082	8.9	8	1	-				289.109	8.02684	281.081970 - 281.081970	8.904 - 8.904	5.0:5.0	Q Exactive HF (MS lvl: 1, pol: -)	Phe			13	C9H20N2O7S (Ion: [M[M-H2O-H]-], MassErrorPPM: 2.28416, MassErrorMass: 0.00069); C10H16N6O3S (Ion: [M[M-H2O-H]-], MassErrorPPM: -2.16770, MassErrorMass: -0.00065); C10H24N2O2S3 (Ion: [M[M-H2O-H]-], MassErrorPPM: -0.61155, MassErrorMass: -0.00018); C17H16O5 (Ion: [M[M-H2O-H]-], MassErrorPPM: 0.11821, MassErrorMass: 0.00004); C18H20S2 (Ion: [M[M-H2O-H]-], MassErrorPPM: -2.77749, MassErrorMass: -0.00…	22300					10300			23186.7	16000							52900
FP467	MET196		x	X			X	1	1		319.166	8.97	9	1	-				328.197	9.03019	319.166226 - 319.166226	8.967 - 8.967	4.0:4.0	Q Exactive HF (MS lvl: 1, pol: -)	Phe			10	C10H26N8O3S (Ion: [M[M-H2O-H]-], MassErrorPPM: -2.34450, MassErrorMass: -0.00079); C17H26N2O5 (Ion: [M[M-H2O-H]-], MassErrorPPM: -0.31601, MassErrorMass: -0.00011); C18H30N2S2 (Ion: [M[M-H2O-H]-], MassErrorPPM: -2.88562, MassErrorMass: -0.00098); C9H28N4O6S (Ion: [M[M-H]-], MassErrorPPM: 1.69948, MassErrorMass: 0.00054); C10H24N8O2S (Ion: [M[M-H]-], MassErrorPPM: -2.47326, MassErrorMass: -0.00079…	36400								24593.5				40900				38900
FP655	MET197		x	X	X	X	X	0.891354	0.998718		870.278	9.05	9	1	-				879.308	9.03019	870.277475 - 870.277579	9.044 - 9.049	4.0:4.3	Q Exactive HF (MS lvl: 1, pol: -)	Phe			834	Too many hits 834	1080000	549000			1460000	993000			1.39933e+06	838000			1430000	905000			1510000	1010000
FP206	MET197										476.161	9.03	9	1	+				485.191	9.03019	476.161245 - 476.161688	9.020 - 9.041	4.5:4.0	Q Exactive HF (MS lvl: 1, pol: +)	Phe			74	C14H17N15O5 (Ion: [M[M+H]+], MassErrorPPM: 1.01139, MassErrorMass: 0.00048); C14H25N11O4S2 (Ion: [M[M+H]+], MassErrorPPM: 1.99423, MassErrorMass: 0.00095); C14H33N7O3S4 (Ion: [M[M+H]+], MassErrorPPM: 2.97707, MassErrorMass: 0.00141); C15H13N19O (Ion: [M[M+H]+], MassErrorPPM: -1.80033, MassErrorMass: -0.00086); C15H21N15S2 (Ion: [M[M+H]+], MassErrorPPM: -0.81749, MassErrorMass: -0.00039); C16H29NO…	672000	793000			1410000	1810000			892416	719000			980000	1300000			1050000	1290000
FP588	MET198		x	X	X			0.915439	0.999395		485.151	9.05	9	1	-				494.181	9.03019	485.150684 - 485.150684	9.051 - 9.051	4.0:5.0	Q Exactive HF (MS lvl: 1, pol: -)	Phe			90	C15H24N10O10 (Ion: [M[M-H2O-H]-], MassErrorPPM: 1.65387, MassErrorMass: 0.00083); C15H32N6O9S2 (Ion: [M[M-H2O-H]-], MassErrorPPM: 2.58015, MassErrorMass: 0.00130); C16H20N14O6 (Ion: [M[M-H2O-H]-], MassErrorPPM: -0.99604, MassErrorMass: -0.00050); C16H28N10O5S2 (Ion: [M[M-H2O-H]-], MassErrorPPM: -0.06976, MassErrorMass: -0.00004); C16H36N6O4S4 (Ion: [M[M-H2O-H]-], MassErrorPPM: 0.85652, MassErrorM…	416000	734000			783000	1460000			497659	521000			597000	1140000			721000	1300000
FP535	MET199		x	X	X	X		0.871485	0.997877	x	413.124	9.06	9	1	-				422.155	9.03019	413.124098 - 413.124560	9.044 - 9.069	4.5:4.4	Q Exactive HF (MS lvl: 1, pol: -)	Phe			43	C14H28N2O11S (Ion: [M[M-H2O-H]-], MassErrorPPM: 1.89283, MassErrorMass: 0.00082); C15H24N6O7S (Ion: [M[M-H2O-H]-], MassErrorPPM: -1.19874, MassErrorMass: -0.00052); C15H32N2O6S3 (Ion: [M[M-H2O-H]-], MassErrorPPM: -0.11808, MassErrorMass: -0.00005); C16H36N2OS5 (Ion: [M[M-H2O-H]-], MassErrorPPM: -2.12899, MassErrorMass: -0.00092); C22H24O9 (Ion: [M[M-H2O-H]-], MassErrorPPM: 0.38870, MassErrorMass:…	30700000	14500000	175	94	71200000	34200000	212	117	4.65888e+07	17400000	195	104	34000000	21600000	218	114	41200000	26400000	201	111
FP82	MET199										149.06	9.05	8	1	+				157.086	8.02684	149.059803 - 149.059803	9.054 - 9.054	4.0:19.0	Q Exactive HF (MS lvl: 1, pol: +)	Phe			2	C9H8O2 (Ion: [M[M+H]+], MassErrorPPM: 0.65754, MassErrorMass: 0.00010); C8H4O (Ion: [M[M+CH3OH+H]+], MassErrorPPM: 0.85628, MassErrorMass: 0.00010)	797000				1660000	779000	18	117	901913	442000			853000	592000			991000	610000
FP113	MET199										177.055	9.06	9	1	+				186.085	9.03019	177.054612 - 177.054825	9.038 - 9.068	5.0:4.9	Q Exactive HF (MS lvl: 1, pol: +)	Phe			2	C10H8O3 (Ion: [M[M+H]+], MassErrorPPM: 0.66026, MassErrorMass: 0.00012); C9H4O2 (Ion: [M[M+CH3OH+H]+], MassErrorPPM: 0.82097, MassErrorMass: 0.00012)	16900000	10400000	34	94	37500000	27500000	38	117	2.22436e+07	9230000	42	104	19700000	16300000	44	114	22900000	19100000	39	111
FP131	MET199										221.081	9.06	9	1	+				230.111	9.03019	221.080861 - 221.081037	9.053 - 9.074	5.0:4.5	Q Exactive HF (MS lvl: 1, pol: +)	Phe			2	C12H12O4 (Ion: [M[M+H]+], MassErrorPPM: 0.49096, MassErrorMass: 0.00011); C11H8O3 (Ion: [M[M+CH3OH+H]+], MassErrorPPM: 0.58521, MassErrorMass: 0.00011)	1560000	1660000	41	97	4030000	4470000	43	117	2.19419e+06	1130000			1820000	2110000	51	114	2390000	2750000	44	111
FP138	MET199										251.091	9.05	9	1	+				260.122	9.03019	251.091377 - 251.091655	9.037 - 9.061	5.0:5.0	Q Exactive HF (MS lvl: 1, pol: +)	Phe			2	C13H14O5 (Ion: [M[M+H]+], MassErrorPPM: 0.33090, MassErrorMass: 0.00008); C12H10O4 (Ion: [M[M+CH3OH+H]+], MassErrorPPM: 0.38867, MassErrorMass: 0.00008)	2830000	1630000	45	94	6660000	4790000	48	117	3.87906e+06	1590000	52	104	3490000	2880000	57	114	4090000	3320000	49	111
FP1	MET199										321.097	9.05	12	1	+				333.137	12.0403	321.096648 - 321.097003	9.037 - 9.054	5.0:4.2	Q Exactive HF (MS lvl: 1, pol: +)	Phe			5	C16H16O7 (Ion: [M[M+H]+], MassErrorPPM: -0.16028, MassErrorMass: -0.00005); C17H20O2S2 (Ion: [M[M+H]+], MassErrorPPM: -2.87515, MassErrorMass: -0.00092); C15H12O6 (Ion: [M[M+CH3OH+H]+], MassErrorPPM: -0.17116, MassErrorMass: -0.00005); C13H14N8 (Ion: [M[M+K]+], MassErrorPPM: -1.66695, MassErrorMass: -0.00047); C18H16N2O (Ion: [M[M+2Na-H]+], MassErrorPPM: -2.14867, MassErrorMass: -0.00059)	913000	358000	82	94	1880000	1110000	97	117	1.22479e+06	300000			1020000	630000	107	114	1160000	765000	93	111
FP9	MET199										367.118	9.08	18	1	+				385.178	18.0604	367.117452 - 367.117766	9.074 - 9.087	7.5:3.5	Q Exactive HF (MS lvl: 1, pol: +)	Phe			5	C21H18O6 (Ion: [M[M+H]+], MassErrorPPM: -0.01931, MassErrorMass: -0.00001); C22H22OS2 (Ion: [M[M+H]+], MassErrorPPM: -2.39291, MassErrorMass: -0.00088); C20H14O5 (Ion: [M[M+CH3OH+H]+], MassErrorPPM: -0.01517, MassErrorMass: -0.00001); C21H18S2 (Ion: [M[M+CH3OH+H]+], MassErrorPPM: -2.61631, MassErrorMass: -0.00087); C23H18N2 (Ion: [M[M+2Na-H]+], MassErrorPPM: -1.70440, MassErrorMass: -0.00055)	166000	214000			436000	756000	98	121	269512				159000	135000			243000	262000	94	115
FP243	MET199										383.114	9.08	18	1	-				401.174	18.0604	383.113595 - 383.114039	9.061 - 9.090	4.5:4.1	Q Exactive HF (MS lvl: 1, pol: -)	Phe			8	C21H22O8 (Ion: [M[M-H2O-H]-], MassErrorPPM: 0.43808, MassErrorMass: 0.00018); C22H18N4O4 (Ion: [M[M-H2O-H]-], MassErrorPPM: -2.88421, MassErrorMass: -0.00116); C22H26O3S2 (Ion: [M[M-H2O-H]-], MassErrorPPM: -1.72290, MassErrorMass: -0.00069); C21H20O7 (Ion: [M[M-H]-], MassErrorPPM: 0.46122, MassErrorMass: 0.00018); C22H24O2S2 (Ion: [M[M-H]-], MassErrorPPM: -1.80108, MassErrorMass: -0.00069); C18H1…	1530000	5970000	231	99	5010000	14900000	291	123	3.17157e+06	2200000	256	107	1220000	4170000	283	116	2780000	6800000	270	114
FP503	MET199										383.114	9.08	9	1	-				392.144	9.03019	383.113596 - 383.114048	9.061 - 9.090	4.6:4.3	Q Exactive HF (MS lvl: 1, pol: -)	Phe			36	C13H26N2O10S (Ion: [M[M-H2O-H]-], MassErrorPPM: 2.05928, MassErrorMass: 0.00083); C14H22N6O6S (Ion: [M[M-H2O-H]-], MassErrorPPM: -1.26302, MassErrorMass: -0.00051); C14H30N2O5S3 (Ion: [M[M-H2O-H]-], MassErrorPPM: -0.10171, MassErrorMass: -0.00004); C15H34N2S5 (Ion: [M[M-H2O-H]-], MassErrorPPM: -2.26269, MassErrorMass: -0.00091); C21H22O8 (Ion: [M[M-H2O-H]-], MassErrorPPM: 0.44289, MassErrorMass: …	1530000	1890000	166	97	5010000	4660000	203	122	3.17157e+06	1620000	185	107	1220000	1770000	208	115	2780000	2970000	192	111
FP16	MET199										385.128	9.05	18	1	+				403.188	18.0604	385.128002 - 385.128002	9.054 - 9.054	12.0:4.0	Q Exactive HF (MS lvl: 1, pol: +)	Phe			7	C21H20O7 (Ion: [M[M+H]+], MassErrorPPM: -0.46658, MassErrorMass: -0.00018); C22H24O2S2 (Ion: [M[M+H]+], MassErrorPPM: -2.72889, MassErrorMass: -0.00105); C20H18N4O3 (Ion: [M[M+Na]+], MassErrorPPM: 2.46529, MassErrorMass: 0.00089); C20H16O6 (Ion: [M[M+CH3OH+H]+], MassErrorPPM: -0.50334, MassErrorMass: -0.00018); C21H20OS2 (Ion: [M[M+CH3OH+H]+], MassErrorPPM: -2.97143, MassErrorMass: -0.00105); C18…	1660000	447000			1600000	1280000	99	122	1.38053e+06	173000			1380000	341000			1440000	567000
FP173	MET199										397.128	9.06	9	1	+				406.158	9.03019	397.128019 - 397.128370	9.053 - 9.075	4.8:5.0	Q Exactive HF (MS lvl: 1, pol: +)	Phe			30	C14H24N2O9S (Ion: [M[M+H]+], MassErrorPPM: 1.61855, MassErrorMass: 0.00064); C15H20N6O5S (Ion: [M[M+H]+], MassErrorPPM: -1.75416, MassErrorMass: -0.00069); C15H28N2O4S3 (Ion: [M[M+H]+], MassErrorPPM: -0.57523, MassErrorMass: -0.00023); C22H20O7 (Ion: [M[M+H]+], MassErrorPPM: -0.02236, MassErrorMass: -0.00001); C23H24O2S2 (Ion: [M[M+H]+], MassErrorPPM: -2.21614, MassErrorMass: -0.00088); C14H21NO9…	2270000	932000	57	94	5880000	2590000	63	117	3.3235e+06	1200000	66	104	2390000	1460000	72	114	3230000	1960000	64	111
FP22	MET199										397.128	9.06	18	1	+				415.188	18.0604	397.128018 - 397.128370	9.053 - 9.075	4.8:4.0	Q Exactive HF (MS lvl: 1, pol: +)	Phe			9	C22H20O7 (Ion: [M[M+H]+], MassErrorPPM: 0.00943, MassErrorMass: 0.00000); C23H24O2S2 (Ion: [M[M+H]+], MassErrorPPM: -2.18435, MassErrorMass: -0.00087); C21H18N4O3 (Ion: [M[M+Na]+], MassErrorPPM: 2.87523, MassErrorMass: 0.00108); C21H16O6 (Ion: [M[M+CH3OH+H]+], MassErrorPPM: 0.01575, MassErrorMass: 0.00001); C22H20OS2 (Ion: [M[M+CH3OH+H]+], MassErrorPPM: -2.37099, MassErrorMass: -0.00086); C18H22N…	2270000	1410000	83	94	5880000	4510000	100	117	3.3235e+06	965000	97	103	2390000	2340000	109	114	3230000	3050000	95	111
FP262	MET199										413.124	9.06	18	1	-				431.185	18.0604	413.124096 - 413.124559	9.044 - 9.069	4.5:4.3	Q Exactive HF (MS lvl: 1, pol: -)	Phe			18	C22H24O9 (Ion: [M[M-H2O-H]-], MassErrorPPM: 0.37898, MassErrorMass: 0.00016); C23H20N4O5 (Ion: [M[M-H2O-H]-], MassErrorPPM: -2.71259, MassErrorMass: -0.00117); C23H28O4S2 (Ion: [M[M-H2O-H]-], MassErrorPPM: -1.63193, MassErrorMass: -0.00071); C22H22O8 (Ion: [M[M-H]-], MassErrorPPM: 0.39788, MassErrorMass: 0.00016); C23H18N4O4 (Ion: [M[M-H]-], MassErrorPPM: -2.82815, MassErrorMass: -0.00117); C23H2…	30700000	25000000	233	97	71200000	63300000	294	117	4.65888e+07	18400000	258	104	34000000	38500000	286	114	41200000	43300000	272	111
FP27	MET199										415.139	9.06	18	1	+				433.199	18.0604	415.138369 - 415.138954	9.048 - 9.075	4.9:4.1	Q Exactive HF (MS lvl: 1, pol: +)	Phe			11	C22H22O8 (Ion: [M[M+H]+], MassErrorPPM: -0.10999, MassErrorMass: -0.00005); C23H26O3S2 (Ion: [M[M+H]+], MassErrorPPM: -2.20836, MassErrorMass: -0.00091); C21H20N4O4 (Ion: [M[M+Na]+], MassErrorPPM: 2.61749, MassErrorMass: 0.00103); C22H16N8 (Ion: [M[M+Na]+], MassErrorPPM: -0.78937, MassErrorMass: -0.00031); C21H18O7 (Ion: [M[M+CH3OH+H]+], MassErrorPPM: -0.11398, MassErrorMass: -0.00004); C22H22O2S…	4220000	3450000	84	97	11300000	10800000	101	117	6.13652e+06	2500000	98	104	4790000	5700000	110	114	6360000	7220000	96	111
FP187	MET199										415.139	9.06	9	1	+				424.169	9.03019	415.138565 - 415.138991	9.048 - 9.075	4.8:4.2	Q Exactive HF (MS lvl: 1, pol: +)	Phe			38	C14H26N2O10S (Ion: [M[M+H]+], MassErrorPPM: 1.53348, MassErrorMass: 0.00064); C15H22N6O6S (Ion: [M[M+H]+], MassErrorPPM: -1.69255, MassErrorMass: -0.00070); C15H30N2O5S3 (Ion: [M[M+H]+], MassErrorPPM: -0.56489, MassErrorMass: -0.00023); C16H34N2S5 (Ion: [M[M+H]+], MassErrorPPM: -2.66326, MassErrorMass: -0.00110); C22H22O8 (Ion: [M[M+H]+], MassErrorPPM: -0.03607, MassErrorMass: -0.00001); C23H26O3…	4220000	1960000	63	94	11300000	5640000	68	117	6.13652e+06	2330000	70	104	4790000	3060000	78	114	6360000	4070000	68	111
FP190	MET199										427.139	9.03	9	1	+				436.169	9.03019	427.138607 - 427.138962	9.029 - 9.037	4.5:4.5	Q Exactive HF (MS lvl: 1, pol: +)	Phe			43	C13H14N16S (Ion: [M[M+H]+], MassErrorPPM: 1.53255, MassErrorMass: 0.00065); C15H26N2O10S (Ion: [M[M+H]+], MassErrorPPM: 1.49969, MassErrorMass: 0.00064); C16H22N6O6S (Ion: [M[M+H]+], MassErrorPPM: -1.63549, MassErrorMass: -0.00070); C16H30N2O5S3 (Ion: [M[M+H]+], MassErrorPPM: -0.53958, MassErrorMass: -0.00023); C17H34N2S5 (Ion: [M[M+H]+], MassErrorPPM: -2.57886, MassErrorMass: -0.00110); C23H22O8…	1400000	422000			2870000	1140000	71	117	1.82507e+06	549000	73	104	1570000	670000	81	114	1770000	711000	70	111
FP28	MET199										427.139	9.03	18	1	+				445.199	18.0604	427.138651 - 427.138974	9.029 - 9.037	4.5:3.5	Q Exactive HF (MS lvl: 1, pol: +)	Phe			12	C23H22O8 (Ion: [M[M+H]+], MassErrorPPM: 0.00755, MassErrorMass: 0.00000); C24H26O3S2 (Ion: [M[M+H]+], MassErrorPPM: -2.03172, MassErrorMass: -0.00087); C18H28O8S (Ion: [M[M+Na]+], MassErrorPPM: -2.37729, MassErrorMass: -0.00096); C22H20N4O4 (Ion: [M[M+Na]+], MassErrorPPM: 2.66045, MassErrorMass: 0.00108); C23H16N8 (Ion: [M[M+Na]+], MassErrorPPM: -0.64526, MassErrorMass: -0.00026); C22H18O7 (Ion: …	1400000	372000			2870000	1220000	102	117	1.82507e+06	357000	99	104	1570000	821000	111	114	1770000	871000	97	111
FP563	MET199										443.135	9.04	9	1	-				452.165	9.03019	443.134490 - 443.135119	9.027 - 9.051	4.1:4.2	Q Exactive HF (MS lvl: 1, pol: -)	Phe			64	C9H26N12O6S2 (Ion: [M[M-H2O-H]-], MassErrorPPM: -2.82865, MassErrorMass: -0.00131); C13H18N16O2S (Ion: [M[M-H2O-H]-], MassErrorPPM: 1.57682, MassErrorMass: 0.00073); C13H26N12OS3 (Ion: [M[M-H2O-H]-], MassErrorPPM: 2.58731, MassErrorMass: 0.00120); C15H30N2O12S (Ion: [M[M-H2O-H]-], MassErrorPPM: 1.54653, MassErrorMass: 0.00071); C16H26N6O8S (Ion: [M[M-H2O-H]-], MassErrorPPM: -1.34429, MassErrorMas…	16500000	4680000	188	94	29200000	11400000	231	117	2.12605e+07	6390000	210	102	18700000	8240000	233	110	19100000	8450000	214	109
FP269	MET199										443.135	9.04	18	1	-				461.195	18.0604	443.134491 - 443.135109	9.027 - 9.051	4.1:4.1	Q Exactive HF (MS lvl: 1, pol: -)	Phe			27	C21H14N14 (Ion: [M[M-H2O-H]-], MassErrorPPM: 0.18970, MassErrorMass: 0.00009); C23H26O10 (Ion: [M[M-H2O-H]-], MassErrorPPM: 0.15941, MassErrorMass: 0.00007); C24H22N4O6 (Ion: [M[M-H2O-H]-], MassErrorPPM: -2.73141, MassErrorMass: -0.00126); C24H30O5S2 (Ion: [M[M-H2O-H]-], MassErrorPPM: -1.72092, MassErrorMass: -0.00080); C28H22N4OS (Ion: [M[M-H2O-H]-], MassErrorPPM: 2.68455, MassErrorMass: 0.00124…	16500000	5420000	237	94	29300000	14300000	300	117	2.12605e+07	5180000	263	102	18700000	10600000	290	110	19100000	11200000	276	109
FP32	MET199										445.149	9.04	18	1	+				463.209	18.0604	445.149186 - 445.149345	9.034 - 9.037	5.0:4.0	Q Exactive HF (MS lvl: 1, pol: +)	Phe			20	C20H16N10O3 (Ion: [M[M+H]+], MassErrorPPM: 2.89406, MassErrorMass: 0.00129); C23H24O9 (Ion: [M[M+H]+], MassErrorPPM: -0.14551, MassErrorMass: -0.00006); C24H28O4S2 (Ion: [M[M+H]+], MassErrorPPM: -2.10209, MassErrorMass: -0.00093); C28H20N4S (Ion: [M[M+H]+], MassErrorPPM: 2.48203, MassErrorMass: 0.00110); C20H13N9O3 (Ion: [M[M+NH4]+], MassErrorPPM: 3.01411, MassErrorMass: 0.00129); C28H17N3S (Ion:…	4280000	1540000	88	94	8980000	4510000	106	117	5.50316e+06	1380000	103	104	5160000	3010000	115	114	5770000	3360000
FP270	MET199										446.109	9.06	18	1	-				464.17	18.0604	446.109173 - 446.109173	9.064 - 9.064	5.0:5.0	Q Exactive HF (MS lvl: 1, pol: -)	Phe			26	C18H15N11O5 (Ion: [M[M-H2O-H]-], MassErrorPPM: 2.68519, MassErrorMass: 0.00125); C19H11N15O (Ion: [M[M-H2O-H]-], MassErrorPPM: -0.18714, MassErrorMass: -0.00009); C19H19N11S2 (Ion: [M[M-H2O-H]-], MassErrorPPM: 0.81688, MassErrorMass: 0.00038); C21H23NO11 (Ion: [M[M-H2O-H]-], MassErrorPPM: -0.21724, MassErrorMass: -0.00010); C22H27NO6S2 (Ion: [M[M-H2O-H]-], MassErrorPPM: -2.08555, MassErrorMass: -…	61800	299000			219000	699000	301	123	138260	111000			58300	189000			162000	354000
FP271	MET199										449.101	9.06	18	1	-				467.161	18.0604	449.100660 - 449.101209	9.058 - 9.071	5.0:4.8	Q Exactive HF (MS lvl: 1, pol: -)	Phe			25	C24H16N6O5 (Ion: [M[M-H2O-H]-], MassErrorPPM: 1.10985, MassErrorMass: 0.00052); C24H24N2O4S2 (Ion: [M[M-H2O-H]-], MassErrorPPM: 2.10746, MassErrorMass: 0.00099); C25H12N10O (Ion: [M[M-H2O-H]-], MassErrorPPM: -1.74412, MassErrorMass: -0.00082); C25H20N6S2 (Ion: [M[M-H2O-H]-], MassErrorPPM: -0.74651, MassErrorMass: -0.00035); C32H20O2S (Ion: [M[M-H2O-H]-], MassErrorPPM: 0.71893, MassErrorMass: 0.00…	415000	360000	238	97	1100000	945000	302	117	638526	248000	264	104	574000	624000	291	114	838000	869000	277	111
FP272	MET199										451.098	9.04	18	1	-				469.159	18.0604	451.098035 - 451.098035	9.039 - 9.039	4.0:5.0	Q Exactive HF (MS lvl: 1, pol: -)	Phe			27	C19H22N2O12 (Ion: [M[M-H2O-H]-], MassErrorPPM: -2.98429, MassErrorMass: -0.00140); C23H22N2O7S (Ion: [M[M-H2O-H]-], MassErrorPPM: 2.33993, MassErrorMass: 0.00110); C24H18N6O3S (Ion: [M[M-H2O-H]-], MassErrorPPM: -0.50192, MassErrorMass: -0.00024); C24H26N2O2S3 (Ion: [M[M-H2O-H]-], MassErrorPPM: 0.49145, MassErrorMass: 0.00023); C31H18O5 (Ion: [M[M-H2O-H]-], MassErrorPPM: 0.95729, MassErrorMass: 0.…	117000	149000			313000	395000			171928	93500			151000	184000			217000	294000	278	111
FP574	MET199										458.131	9.07	9	1	-				467.161	9.03019	458.131049 - 458.131368	9.058 - 9.085	5.0:5.0	Q Exactive HF (MS lvl: 1, pol: -)	Phe			70	C12H27N7O11S (Ion: [M[M-H2O-H]-], MassErrorPPM: 0.24839, MassErrorMass: 0.00012); C12H35N3O10S3 (Ion: [M[M-H2O-H]-], MassErrorPPM: 1.22712, MassErrorMass: 0.00059); C13H23N11O7S (Ion: [M[M-H2O-H]-], MassErrorPPM: -2.55158, MassErrorMass: -0.00122); C13H31N7O6S3 (Ion: [M[M-H2O-H]-], MassErrorPPM: -1.57285, MassErrorMass: -0.00075); C17H15N15O3 (Ion: [M[M-H2O-H]-], MassErrorPPM: 1.71543, MassErrorM…	202000	360000	194	98	476000	945000			245193	248000			318000	624000			509000	869000	222	113
FP577	MET199										465.117	9.03	9	1	-				474.147	9.03019	465.116337 - 465.116708	9.026 - 9.043	4.6:4.8	Q Exactive HF (MS lvl: 1, pol: -)	Phe			81	C13H24N8O10S (Ion: [M[M-H2O-H]-], MassErrorPPM: 1.58899, MassErrorMass: 0.00077); C13H32N4O9S3 (Ion: [M[M-H2O-H]-], MassErrorPPM: 2.55360, MassErrorMass: 0.00124); C14H20N12O6S (Ion: [M[M-H2O-H]-], MassErrorPPM: -1.17057, MassErrorMass: -0.00057); C14H28N8O5S3 (Ion: [M[M-H2O-H]-], MassErrorPPM: -0.20597, MassErrorMass: -0.00010); C14H36N4O4S5 (Ion: [M[M-H2O-H]-], MassErrorPPM: 0.75864, MassErrorM…	1350000	390000	195	94	2210000	799000	239	117	1.87818e+06	533000	217	102	1540000	640000	241	110	1350000	584000	225	109
FP273	MET199										465.117	9.03	18	1	-				483.177	18.0604	465.116343 - 465.116975	9.026 - 9.048	4.5:4.2	Q Exactive HF (MS lvl: 1, pol: -)	Phe			33	C21H20N6O8 (Ion: [M[M-H2O-H]-], MassErrorPPM: 0.41889, MassErrorMass: 0.00020); C21H28N2O7S2 (Ion: [M[M-H2O-H]-], MassErrorPPM: 1.38350, MassErrorMass: 0.00067); C22H16N10O4 (Ion: [M[M-H2O-H]-], MassErrorPPM: -2.34067, MassErrorMass: -0.00113); C22H24N6O3S2 (Ion: [M[M-H2O-H]-], MassErrorPPM: -1.37606, MassErrorMass: -0.00067); C22H32N2O2S4 (Ion: [M[M-H2O-H]-], MassErrorPPM: -0.41145, MassErrorMas…	1350000	448000	239	94	2210000	1020000	303	117	1.87818e+06	419000	265	102	1540000	816000	292	110	1350000	796000	279	109
FP33	MET199										467.131	9.03	18	1	+				485.191	18.0604	467.130839 - 467.131553	9.014 - 9.041	4.5:4.2	Q Exactive HF (MS lvl: 1, pol: +)	Phe			37	C21H18N6O7 (Ion: [M[M+H]+], MassErrorPPM: 0.56821, MassErrorMass: 0.00026); C21H26N2O6S2 (Ion: [M[M+H]+], MassErrorPPM: 1.57009, MassErrorMass: 0.00073); C22H14N10O3 (Ion: [M[M+H]+], MassErrorPPM: -2.29798, MassErrorMass: -0.00107); C22H22N6O2S2 (Ion: [M[M+H]+], MassErrorPPM: -1.29610, MassErrorMass: -0.00060); C22H30N2OS4 (Ion: [M[M+H]+], MassErrorPPM: -0.29422, MassErrorMass: -0.00014); C29H22O…	2260000	793000	89	94	3610000	1810000	107	117	2.8398e+06	719000	104	104	2300000	1300000	116	114	2360000	1290000	101	111
FP205	MET199										467.131	9.03	9	1	+				476.161	9.03019	467.131093 - 467.131514	9.014 - 9.038	4.7:4.9	Q Exactive HF (MS lvl: 1, pol: +)	Phe			79	C13H22N8O9S (Ion: [M[M+H]+], MassErrorPPM: 2.00233, MassErrorMass: 0.00093); C14H18N12O5S (Ion: [M[M+H]+], MassErrorPPM: -0.86386, MassErrorMass: -0.00040); C14H26N8O4S3 (Ion: [M[M+H]+], MassErrorPPM: 0.13802, MassErrorMass: 0.00006); C14H34N4O3S5 (Ion: [M[M+H]+], MassErrorPPM: 1.13990, MassErrorMass: 0.00053); C15H22N12S3 (Ion: [M[M+H]+], MassErrorPPM: -2.72817, MassErrorMass: -0.00127); C21H18N…	2260000	672000	74	94	3610000	1410000	85	117	2.8398e+06	892000	86	104	2300000	980000	95	114	2360000	1050000	82	111
FP581	MET199										476.12	9.07	9	1	-				485.15	9.03019	476.119638 - 476.120014	9.058 - 9.082	5.0:5.0	Q Exactive HF (MS lvl: 1, pol: -)	Phe			79	C12H25N13O3S3 (Ion: [M[M-H2O-H]-], MassErrorPPM: 2.30356, MassErrorMass: 0.00114); C14H29N3O14S (Ion: [M[M-H2O-H]-], MassErrorPPM: 1.33212, MassErrorMass: 0.00066); C15H25N7O10S (Ion: [M[M-H2O-H]-], MassErrorPPM: -1.36612, MassErrorMass: -0.00068); C15H33N3O9S3 (Ion: [M[M-H2O-H]-], MassErrorPPM: -0.42295, MassErrorMass: -0.00021); C16H37N3O4S5 (Ion: [M[M-H2O-H]-], MassErrorPPM: -2.17802, MassErro…	858000	416000	198	94	1640000	784000	244	117	1.37802e+06	500000	221	104	982000	597000	245	114	1220000	727000	229	111
FP275	MET199										476.12	9.06	18	1	-				494.18	18.0604	476.119613 - 476.120022	9.049 - 9.082	4.8:4.8	Q Exactive HF (MS lvl: 1, pol: -)	Phe			42	C19H17N11O6 (Ion: [M[M-H2O-H]-], MassErrorPPM: 2.76190, MassErrorMass: 0.00137); C20H13N15O2 (Ion: [M[M-H2O-H]-], MassErrorPPM: 0.06366, MassErrorMass: 0.00003); C20H21N11OS2 (Ion: [M[M-H2O-H]-], MassErrorPPM: 1.00684, MassErrorMass: 0.00050); C20H29N7S4 (Ion: [M[M-H2O-H]-], MassErrorPPM: 1.95001, MassErrorMass: 0.00097); C22H25NO12 (Ion: [M[M-H2O-H]-], MassErrorPPM: 0.03539, MassErrorMass: 0.000…	858000	734000	241	97	1640000	1460000	305	117	1.37802e+06	521000	267	104	982000	1140000	294	114	1220000	1300000	281	111
FP585	MET199										481.112	9.06	9	1	-				490.142	9.03019	481.111601 - 481.111774	9.058 - 9.064	4.5:5.0	Q Exactive HF (MS lvl: 1, pol: -)	Phe			91	C13H24N8O11S (Ion: [M[M-H2O-H]-], MassErrorPPM: 1.99693, MassErrorMass: 0.00100); C13H32N4O10S3 (Ion: [M[M-H2O-H]-], MassErrorPPM: 2.93069, MassErrorMass: 0.00147); C14H20N12O7S (Ion: [M[M-H2O-H]-], MassErrorPPM: -0.67438, MassErrorMass: -0.00034); C14H28N8O6S3 (Ion: [M[M-H2O-H]-], MassErrorPPM: 0.25938, MassErrorMass: 0.00013); C14H36N4O5S5 (Ion: [M[M-H2O-H]-], MassErrorPPM: 1.19314, MassErrorMa…	1030000	474000			2110000	1090000	248	117	1.44129e+06	546000			989000	661000			1220000	812000	233	111
FP277	MET199										481.112	9.06	18	1	-				499.172	18.0604	481.111461 - 481.111997	9.048 - 9.071	4.6:4.3	Q Exactive HF (MS lvl: 1, pol: -)	Phe			40	C21H20N6O9 (Ion: [M[M-H2O-H]-], MassErrorPPM: 0.73335, MassErrorMass: 0.00037); C21H28N2O8S2 (Ion: [M[M-H2O-H]-], MassErrorPPM: 1.66711, MassErrorMass: 0.00083); C22H16N10O5 (Ion: [M[M-H2O-H]-], MassErrorPPM: -1.93796, MassErrorMass: -0.00097); C22H24N6O4S2 (Ion: [M[M-H2O-H]-], MassErrorPPM: -1.00420, MassErrorMass: -0.00050); C22H32N2O3S4 (Ion: [M[M-H2O-H]-], MassErrorPPM: -0.07044, MassErrorMas…	1030000	836000	242	97	2110000	2000000	307	117	1.44129e+06	574000	268	104	989000	1210000	296	114	1220000	1390000	282	111
FP591	MET199										490.142	9.06	9	1	-				499.172	9.03019	490.141665 - 490.141904	9.043 - 9.069	4.5:4.5	Q Exactive HF (MS lvl: 1, pol: -)	Phe			87	C14H19N15O7 (Ion: [M[M-H2O-H]-], MassErrorPPM: 0.87564, MassErrorMass: 0.00045); C14H27N11O6S2 (Ion: [M[M-H2O-H]-], MassErrorPPM: 1.79283, MassErrorMass: 0.00091); C14H35N7O5S4 (Ion: [M[M-H2O-H]-], MassErrorPPM: 2.71003, MassErrorMass: 0.00138); C15H15N19O3 (Ion: [M[M-H2O-H]-], MassErrorPPM: -1.74829, MassErrorMass: -0.00089); C15H23N15O2S2 (Ion: [M[M-H2O-H]-], MassErrorPPM: -0.83110, MassErrorMa…	474000	836000	204	98	1090000	2000000			546358	574000	227	106	661000	1210000	253	111	812000	1390000
FP280	MET199										497.107	9.08	18	1	-				515.167	18.0604	497.106407 - 497.106972	9.069 - 9.102	4.4:4.4	Q Exactive HF (MS lvl: 1, pol: -)	Phe			51	C19H8N20 (Ion: [M[M-H2O-H]-], MassErrorPPM: 0.79741, MassErrorMass: 0.00041); C21H20N6O10 (Ion: [M[M-H2O-H]-], MassErrorPPM: 0.77028, MassErrorMass: 0.00040); C21H28N2O9S2 (Ion: [M[M-H2O-H]-], MassErrorPPM: 1.67510, MassErrorMass: 0.00086); C22H16N10O6 (Ion: [M[M-H2O-H]-], MassErrorPPM: -1.81824, MassErrorMass: -0.00094); C22H24N6O5S2 (Ion: [M[M-H2O-H]-], MassErrorPPM: -0.91342, MassErrorMass: -0…	601000	2290000	243	99	1660000	5220000	309	123	1.26342e+06	803000	271	107	432000	1420000	299	116	1020000	2640000	285	114
FP593	MET199										497.107	9.08	9	1	-				506.137	9.03019	497.106419 - 497.107005	9.071 - 9.102	4.5:4.5	Q Exactive HF (MS lvl: 1, pol: -)	Phe			105	C13H24N8O12S (Ion: [M[M-H2O-H]-], MassErrorPPM: 2.04939, MassErrorMass: 0.00106); C13H32N4O11S3 (Ion: [M[M-H2O-H]-], MassErrorPPM: 2.95421, MassErrorMass: 0.00152); C14H20N12O8S (Ion: [M[M-H2O-H]-], MassErrorPPM: -0.53914, MassErrorMass: -0.00028); C14H28N8O7S3 (Ion: [M[M-H2O-H]-], MassErrorPPM: 0.36569, MassErrorMass: 0.00019); C14H36N4O6S5 (Ion: [M[M-H2O-H]-], MassErrorPPM: 1.27051, MassErrorMa…	601000	627000	205	97	1660000	1410000	255	122	1.26342e+06	583000	228	107	432000	620000	255	115	1020000	1130000	239	111
FP602	MET199										527.117	9.06	9	1	-				536.148	9.03019	527.117017 - 527.117738	9.046 - 9.067	4.6:4.5	Q Exactive HF (MS lvl: 1, pol: -)	Phe			132	C14H26N8O13S (Ion: [M[M-H2O-H]-], MassErrorPPM: 2.23610, MassErrorMass: 0.00122); C15H22N12O9S (Ion: [M[M-H2O-H]-], MassErrorPPM: -0.21018, MassErrorMass: -0.00011); C15H30N8O8S3 (Ion: [M[M-H2O-H]-], MassErrorPPM: 0.64492, MassErrorMass: 0.00035); C15H38N4O7S5 (Ion: [M[M-H2O-H]-], MassErrorPPM: 1.50002, MassErrorMass: 0.00082); C16H18N16O5S (Ion: [M[M-H2O-H]-], MassErrorPPM: -2.65646, MassErrorMa…	5090000	2390000	211	94	9660000	4650000	262	117	7.62031e+06	2830000	233	104	5420000	3430000	262	114	6970000	4280000	246	111
FP283	MET199										527.117	9.06	18	1	-				545.178	18.0604	527.117019 - 527.117732	9.046 - 9.073	4.5:4.5	Q Exactive HF (MS lvl: 1, pol: -)	Phe			81	C18H30N2O15S (Ion: [M[M-H2O-H]-], MassErrorPPM: -2.61805, MassErrorMass: -0.00143); C20H10N20O (Ion: [M[M-H2O-H]-], MassErrorPPM: 1.13560, MassErrorMass: 0.00062); C20H18N16S2 (Ion: [M[M-H2O-H]-], MassErrorPPM: 1.99070, MassErrorMass: 0.00109); C22H22N6O11 (Ion: [M[M-H2O-H]-], MassErrorPPM: 1.10996, MassErrorMass: 0.00061); C22H30N2O10S2 (Ion: [M[M-H2O-H]-], MassErrorPPM: 1.96506, MassErrorMass: …	5090000	4230000	245	97	9660000	8660000	312	117	7.62031e+06	3040000	272	104	5420000	6160000	301	114	6970000	7410000	287	111
FP286	MET199										557.128	9.04	18	1	-				575.188	18.0604	557.128089 - 557.128089	9.043 - 9.043	5.0:5.0	Q Exactive HF (MS lvl: 1, pol: -)	Phe			110	C18H32N12S5 (Ion: [M[M-H2O-H]-], MassErrorPPM: -2.98398, MassErrorMass: -0.00172); C19H32N2O16S (Ion: [M[M-H2O-H]-], MassErrorPPM: -2.31054, MassErrorMass: -0.00133); C21H12N20O2 (Ion: [M[M-H2O-H]-], MassErrorPPM: 1.24759, MassErrorMass: 0.00072); C21H20N16OS2 (Ion: [M[M-H2O-H]-], MassErrorPPM: 2.05815, MassErrorMass: 0.00119); C21H28N12S4 (Ion: [M[M-H2O-H]-], MassErrorPPM: 2.86871, MassErrorMass…	498000	184000			708000	323000			638408	149000			617000	318000	302	110	555000	367000
FP211	MET199										557.165	9.05	9	1	+				566.196	9.03019	557.165203 - 557.165696	9.048 - 9.056	4.8:4.2	Q Exactive HF (MS lvl: 1, pol: +)	Phe			145	C13H24N12O13 (Ion: [M[M+H]+], MassErrorPPM: -0.80889, MassErrorMass: -0.00045); C13H32N8O12S2 (Ion: [M[M+H]+], MassErrorPPM: 0.03080, MassErrorMass: 0.00002); C14H28N12O8S2 (Ion: [M[M+H]+], MassErrorPPM: -2.37139, MassErrorMass: -0.00132); C14H36N8O7S4 (Ion: [M[M+H]+], MassErrorPPM: -1.53170, MassErrorMass: -0.00085); C18H20N16O4S (Ion: [M[M+H]+], MassErrorPPM: 1.28944, MassErrorMass: 0.00072); C…	11300000	1330000	77	95	14000000	1920000	89	118	1.18728e+07	1710000	90	104	12300000	1790000	100	113	11900000	1860000	87	110
FP37	MET199										557.165	9.05	18	1	+				575.226	18.0604	557.165201 - 557.165740	9.048 - 9.056	4.8:4.0	Q Exactive HF (MS lvl: 1, pol: +)	Phe			99	C18H20N16O4S (Ion: [M[M+H]+], MassErrorPPM: 1.29410, MassErrorMass: 0.00072); C18H28N12O3S3 (Ion: [M[M+H]+], MassErrorPPM: 2.13379, MassErrorMass: 0.00119); C18H36N8O2S5 (Ion: [M[M+H]+], MassErrorPPM: 2.97348, MassErrorMass: 0.00165); C19H16N20S (Ion: [M[M+H]+], MassErrorPPM: -1.10809, MassErrorMass: -0.00062); C20H32N2O14S (Ion: [M[M+H]+], MassErrorPPM: 1.26893, MassErrorMass: 0.00071); C21H28N6…	11300000	676000	90	96	14000000	1330000	109	119	1.18728e+07	1010000	106	105	12300000	1110000	118	112	11900000	1200000	102	110
FP41	MET199										851.252	9.05	18	1	+				869.312	18.0604	851.251805 - 851.251805	9.054 - 9.054	3.0:4.0	Q Exactive HF (MS lvl: 1, pol: +)	Phe			844	Too many hits 844		132000			283000	496000	110	120	144118	125000				182000			110000	258000
FP654	MET199										861.247	9.06	9	1	-				870.278	9.03019	861.246787 - 861.247883	9.043 - 9.071	4.7:4.7	Q Exactive HF (MS lvl: 1, pol: -)	Phe			899	Too many hits 899	9030000	1080000	228	95	10500000	1460000	287	118	9.94609e+06	1400000	252	104	9560000	1430000	279	113	9740000	1510000	266	110
FP310	MET199										861.247	9.05	18	1	-				879.308	18.0604	861.246837 - 861.247940	9.043 - 9.071	4.8:4.7	Q Exactive HF (MS lvl: 1, pol: -)	Phe			875	Too many hits 875	9030000	549000	255	96	10500000	993000	319	119	9.94609e+06	838000	279	105	9560000	905000	309	112	9740000	1010000	296	110
FP219	MET199										880.287	9.05	9	1	+				889.317	9.03019	880.286392 - 880.286727	9.053 - 9.056	5.0:4.7	Q Exactive HF (MS lvl: 1, pol: +)	Phe			902	Too many hits 902	4700000	569000			5730000	798000	94	118	4.8894e+06	729000	95	104	4810000	757000	105	113	5130000	855000
FP42	MET199										880.287	9.05	18	1	+				898.347	18.0604	880.286639 - 880.287290	9.048 - 9.056	5.0:4.3	Q Exactive HF (MS lvl: 1, pol: +)	Phe			889	Too many hits 889	4700000	214000			5730000	565000	111	119	4.8894e+06	446000	107	105	4810000	425000			5130000	561000	103	110
FP43	MET199										885.242	9.05	18	1	+				903.302	18.0604	885.241647 - 885.242498	9.048 - 9.054	5.0:5.0	Q Exactive HF (MS lvl: 1, pol: +)	Phe			1017	Too many hits 1017	6880000	483000			7890000	826000	112	119	7.26163e+06	595000			6800000	722000	120	112	6560000	806000	104	110
FP220	MET199										885.242	9.05	9	1	+				894.272	9.03019	885.241646 - 885.242570	9.048 - 9.056	5.0:5.0	Q Exactive HF (MS lvl: 1, pol: +)	Phe			1035	Too many hits 1035	6880000	861000	81	95	7890000	1050000	95	118	7.26163e+06	1120000	96	104	6800000	996000	106	113	6560000	1140000	91	110
FP221	MET199										889.318	9.05	9	1	+				898.347	9.03019	889.317697 - 889.317697	9.048 - 9.048	4.0:4.0	Q Exactive HF (MS lvl: 1, pol: +)	Phe			925	Too many hits 925	569000	304000			798000	514000			729300	403000			757000	428000			855000	561000	92	111
FP545	MET200		x	X	X	X		0.875528	0.998072		422.154	9.07	9	1	-				431.184	9.03019	422.154418 - 422.154418	9.073 - 9.073	4.0:4.0	Q Exactive HF (MS lvl: 1, pol: -)	Phe			38	C15H23N9O7 (Ion: [M[M-H2O-H]-], MassErrorPPM: 0.48075, MassErrorMass: 0.00021); C15H31N5O6S2 (Ion: [M[M-H2O-H]-], MassErrorPPM: 1.53929, MassErrorMass: 0.00068); C15H39NO5S4 (Ion: [M[M-H2O-H]-], MassErrorPPM: 2.59784, MassErrorMass: 0.00115); C16H19N13O3 (Ion: [M[M-H2O-H]-], MassErrorPPM: -2.54755, MassErrorMass: -0.00112); C16H27N9O2S2 (Ion: [M[M-H2O-H]-], MassErrorPPM: -1.48900, MassErrorMass: …	14500000	25000000			34200000	63300000			1.74296e+07	18400000			21600000	38500000			26400000	43300000
FP392	MET201		x				X				311.093	9.08	8	1	-				319.119	8.02684	311.092553 - 311.092553	9.079 - 9.079	4.0:7.0	Q Exactive HF (MS lvl: 1, pol: -)	Phe			15	C10H22N2O8S (Ion: [M[M-H2O-H]-], MassErrorPPM: 2.12975, MassErrorMass: 0.00070); C11H18N6O4S (Ion: [M[M-H2O-H]-], MassErrorPPM: -1.91739, MassErrorMass: -0.00063); C11H26N2O3S3 (Ion: [M[M-H2O-H]-], MassErrorPPM: -0.50271, MassErrorMass: -0.00017); C18H18O6 (Ion: [M[M-H2O-H]-], MassErrorPPM: 0.16071, MassErrorMass: 0.00005); C19H22OS2 (Ion: [M[M-H2O-H]-], MassErrorPPM: -2.47175, MassErrorMass: -0.…																	66800
FP376	MET202		x	X	X	X		0.925173	0.999581		451.088	9.1	7	1	-				458.112	7.02348	451.088082 - 451.088465	9.058 - 9.123	10.0:10.0	Q Exactive HF (MS lvl: 1, pol: -)	Phe			78	C10H22N12O4S3 (Ion: [M[M-H2O-H]-], MassErrorPPM: 2.62150, MassErrorMass: 0.00123); C13H22N6O11S (Ion: [M[M-H2O-H]-], MassErrorPPM: -1.24359, MassErrorMass: -0.00058); C13H30N2O10S3 (Ion: [M[M-H2O-H]-], MassErrorPPM: -0.25019, MassErrorMass: -0.00012); C14H34N2O5S5 (Ion: [M[M-H2O-H]-], MassErrorPPM: -2.09871, MassErrorMass: -0.00099); C18H10N14O3 (Ion: [M[M-H2O-H]-], MassErrorPPM: 0.24544, MassErr…	1800000	387000	113	100	1800000	425000			1.96695e+06	475000			2270000	501000	149	117	2020000	503000	126	112
FP372	MET203		x	X	X	X		0.877879	0.998179		435.093	9.15	7	1	-				442.117	7.02348	435.093128 - 435.093402	9.143 - 9.160	4.4:4.6	Q Exactive HF (MS lvl: 1, pol: -)	Phe			69	C10H22N12O3S3 (Ion: [M[M-H2O-H]-], MassErrorPPM: 2.46448, MassErrorMass: 0.00112); C12H26N2O14S (Ion: [M[M-H2O-H]-], MassErrorPPM: 1.40527, MassErrorMass: 0.00064); C13H22N6O10S (Ion: [M[M-H2O-H]-], MassErrorPPM: -1.53674, MassErrorMass: -0.00070); C13H30N2O9S3 (Ion: [M[M-H2O-H]-], MassErrorPPM: -0.50836, MassErrorMass: -0.00023); C14H34N2O4S5 (Ion: [M[M-H2O-H]-], MassErrorPPM: -2.42199, MassErro…	3600000	644000	111	101	3340000	684000	137	124	3.72241e+06	870000	129	108	4380000	928000	146	118	3610000	790000	124	116
FP600	MET204		x	X	X	X	X	0.780854	0.989476		525.14	9.19	9	1	-	[M-H]-	527.1549-H2	526.148	534.171	9.03019	525.140189 - 525.140807	9.174 - 9.206	3.0:3.0	Q Exactive HF (MS lvl: 1, pol: -)	Phe			20	C12H22N12O12 (Ion: [M], MassErrorPPM: -0.47385, MassErrorMass: -0.00025); C12H30N8O11S2 (Ion: [M], MassErrorPPM: 0.41374, MassErrorMass: 0.00022); C13H26N12O7S2 (Ion: [M], MassErrorPPM: -2.12547, MassErrorMass: -0.00112); C13H34N8O6S4 (Ion: [M], MassErrorPPM: -1.23789, MassErrorMass: -0.00065); C14H38N8OS6 (Ion: [M], MassErrorPPM: -2.88952, MassErrorMass: -0.00152); C17H18N16O3S (Ion: [M], MassEr…	13300000	272000	209	102	13300000	326000	260	125	1.42606e+07	311000	231	109	15400000	408000	260	119	13100000	369000	244	117
FP282	MET204										525.14	9.19	18	1	-	[M-H]-	527.1548-H2	526.147	543.2	18.0604	525.140118 - 525.140288	9.180 - 9.201	3.0:6.0	Q Exactive HF (MS lvl: 1, pol: -)	Phe			12	C19H30N2O13S (Ion: [M], MassErrorPPM: 1.16686, MassErrorMass: 0.00061); C20H26N6O9S (Ion: [M], MassErrorPPM: -1.37235, MassErrorMass: -0.00072); C20H34N2O8S3 (Ion: [M], MassErrorPPM: -0.48477, MassErrorMass: -0.00026); C21H38N2O3S5 (Ion: [M], MassErrorPPM: -2.13640, MassErrorMass: -0.00112); C24H18N10O5 (Ion: [M], MassErrorPPM: 2.49728, MassErrorMass: 0.00131); C25H14N14O (Ion: [M], MassErrorPPM:…	13300000	177000	244	103	13300000	98000	311	126	1.42606e+07	151000			15400000	106000			13100000	185000
FP36	MET204										527.155	9.19	18	1	+	[M+H]+		526.148	545.215	18.0604	527.154844 - 527.154844	9.189 - 9.189	3.0:9.0	Q Exactive HF (MS lvl: 1, pol: +)	Phe			13	C19H30N2O13S (Ion: [M], MassErrorPPM: 1.33526, MassErrorMass: 0.00070); C20H26N6O9S (Ion: [M], MassErrorPPM: -1.20395, MassErrorMass: -0.00063); C20H34N2O8S3 (Ion: [M], MassErrorPPM: -0.31637, MassErrorMass: -0.00017); C21H30N6O4S3 (Ion: [M], MassErrorPPM: -2.85558, MassErrorMass: -0.00150); C21H38N2O3S5 (Ion: [M], MassErrorPPM: -1.96800, MassErrorMass: -0.00104); C24H18N10O5 (Ion: [M], MassError…	16200000				19700000	314000	108	126	1.58216e+07	177000			18100000	274000			17300000	268000
FP207	MET204										527.155	9.19	9	1	+	[M+H]+		526.148	536.185	9.03019	527.154705 - 527.155059	9.183 - 9.191	3.0:4.2	Q Exactive HF (MS lvl: 1, pol: +)	Phe			19	C12H22N12O12 (Ion: [M], MassErrorPPM: -0.76585, MassErrorMass: -0.00040); C12H30N8O11S2 (Ion: [M], MassErrorPPM: 0.12174, MassErrorMass: 0.00006); C13H26N12O7S2 (Ion: [M], MassErrorPPM: -2.41747, MassErrorMass: -0.00127); C13H34N8O6S4 (Ion: [M], MassErrorPPM: -1.52989, MassErrorMass: -0.00080); C17H18N16O3S (Ion: [M], MassErrorPPM: 1.45216, MassErrorMass: 0.00076); C17H26N12O2S3 (Ion: [M], MassEr…	16200000	360000	76	102	19700000	1270000	87	125	1.58216e+07	414000	88	109	18100000	496000	97	119	17300000	498000	84	117
FP592	MET205		x	X	X	X	X	0.79929	0.991915		495.13	9.2	9	1	-				504.16	9.03019	495.130116 - 495.130116	9.198 - 9.198	3.0:11.0	Q Exactive HF (MS lvl: 1, pol: -)	Phe			102	C11H22N12O12 (Ion: [M[M-H2O-H]-], MassErrorPPM: -0.12147, MassErrorMass: -0.00006); C11H30N8O11S2 (Ion: [M[M-H2O-H]-], MassErrorPPM: 0.78683, MassErrorMass: 0.00040); C12H26N12O7S2 (Ion: [M[M-H2O-H]-], MassErrorPPM: -1.81165, MassErrorMass: -0.00093); C12H34N8O6S4 (Ion: [M[M-H2O-H]-], MassErrorPPM: -0.90335, MassErrorMass: -0.00046); C13H38N8OS6 (Ion: [M[M-H2O-H]-], MassErrorPPM: -2.59352, MassEr…	3840000	22400			3490000	55700			4.50016e+06	123000			4300000	182000	254	120	3780000	132000
FP347	MET206		x				X				307.12	9.29	7	1	-				314.143	7.02348	307.119562 - 307.119562	9.288 - 9.288	4.0:4.0	Q Exactive HF (MS lvl: 1, pol: -)	Phe			15	C9H22N6O5S (Ion: [M[M-H2O-H]-], MassErrorPPM: 0.49257, MassErrorMass: 0.00016); C10H26N6S3 (Ion: [M[M-H2O-H]-], MassErrorPPM: -2.17195, MassErrorMass: -0.00071); C16H22O7 (Ion: [M[M-H2O-H]-], MassErrorPPM: 2.59598, MassErrorMass: 0.00085); C17H18N4O3 (Ion: [M[M-H2O-H]-], MassErrorPPM: -1.50045, MassErrorMass: -0.00049); C17H26O2S2 (Ion: [M[M-H2O-H]-], MassErrorPPM: -0.06854, MassErrorMass: -0.000…									15453.1				32200				19100
FP230	MET206										299.093	9.29	15	1	-				314.143	15.0503	299.092680 - 299.092680	9.288 - 9.288	4.0:4.0	Q Exactive HF (MS lvl: 1, pol: -)	Phe			5	C17H18O6 (Ion: [M[M-H2O-H]-], MassErrorPPM: 0.56597, MassErrorMass: 0.00018); C18H22OS2 (Ion: [M[M-H2O-H]-], MassErrorPPM: -2.16579, MassErrorMass: -0.00069); C17H16O5 (Ion: [M[M-H]-], MassErrorPPM: 0.60327, MassErrorMass: 0.00018); C18H20S2 (Ion: [M[M-H]-], MassErrorPPM: -2.29244, MassErrorMass: -0.00069); C16H14O3 (Ion: [M[M+Fa-H]-], MassErrorPPM: 0.72430, MassErrorMass: 0.00018)
FP601	MET207		x	X	X	X		0.771635	0.988091	x	525.14	9.31	9	1	-	[M-H]-	527.1549-H2	526.148	534.171	9.03019	525.140189 - 525.140629	9.296 - 9.329	10.0:10.0	Q Exactive HF (MS lvl: 1, pol: -)	Phe			20	C12H22N12O12 (Ion: [M], MassErrorPPM: -0.63665, MassErrorMass: -0.00033); C12H30N8O11S2 (Ion: [M], MassErrorPPM: 0.25094, MassErrorMass: 0.00013); C13H26N12O7S2 (Ion: [M], MassErrorPPM: -2.28828, MassErrorMass: -0.00120); C13H34N8O6S4 (Ion: [M], MassErrorPPM: -1.40069, MassErrorMass: -0.00074); C17H18N16O3S (Ion: [M], MassErrorPPM: 1.58136, MassErrorMass: 0.00083); C17H26N12O2S3 (Ion: [M], MassEr…	40100000	769000	210	104	48000000	1110000	261	127	3.8478e+07	805000	232	110	43100000	1130000	261	121	40200000	939000	245	118
FP208	MET207										527.155	9.32	9	1	+	[M+H]+		526.148	536.185	9.03019	527.154705 - 527.155059	9.319 - 9.325	10.7:7.0	Q Exactive HF (MS lvl: 1, pol: +)	Phe			19	C12H22N12O12 (Ion: [M], MassErrorPPM: -0.79870, MassErrorMass: -0.00042); C12H30N8O11S2 (Ion: [M], MassErrorPPM: 0.08888, MassErrorMass: 0.00005); C13H26N12O7S2 (Ion: [M], MassErrorPPM: -2.45033, MassErrorMass: -0.00129); C13H34N8O6S4 (Ion: [M], MassErrorPPM: -1.56275, MassErrorMass: -0.00082); C17H18N16O3S (Ion: [M], MassErrorPPM: 1.41931, MassErrorMass: 0.00075); C17H26N12O2S3 (Ion: [M], MassEr…	46000000	832000			55100000	484000	88	128	4.51685e+07	936000			50000000	1280000	98	121	47600000	1120000	85	118
FP151_Tricin	MET208	ID_Tricin	x	X	X	X	X	0.755604	0.985402		331.081	9.4	9	1	+	[M+H]+		330.074	340.111	9.03019	331.080744 - 331.081009	9.395 - 9.403	5.2:5.4	Q Exactive HF (MS lvl: 1, pol: +)	Phe			3	C9H18N2O9S (Ion: [M], MassErrorPPM: 0.96565, MassErrorMass: 0.00032); C10H22N2O4S3 (Ion: [M], MassErrorPPM: -1.66709, MassErrorMass: -0.00055); C17H14O7 (Ion: [M], MassErrorPPM: -1.00360, MassErrorMass: -0.00033)	381000000	1140000	53	105	615000000	1700000	58	129	4.80032e+08	1500000	63	111	545000000	1870000	68	122	468000000	1700000	61	119
FP472_Tricin	MET208	ID_Tricin									329.067	9.41	9	1	-	[M-H]-		330.074	338.097	9.03019	329.066494 - 329.066911	9.391 - 9.423	5.1:5.0	Q Exactive HF (MS lvl: 1, pol: -)	Phe			5	C9H18N2O9S (Ion: [M], MassErrorPPM: 2.06109, MassErrorMass: 0.00068); C10H14N6O5S (Ion: [M], MassErrorPPM: -1.98648, MassErrorMass: -0.00066); C10H22N2O4S3 (Ion: [M], MassErrorPPM: -0.57165, MassErrorMass: -0.00019); C17H14O7 (Ion: [M], MassErrorPPM: 0.09184, MassErrorMass: 0.00003); C18H18O2S2 (Ion: [M], MassErrorPPM: -2.54091, MassErrorMass: -0.00084)	381000000	1230000	152	105	589000000	1770000	188	129	4.70672e+08	1560000	174	111	527000000	1820000	193	122	452000000	1740000	177	119
FP419	MET209		x	X	X	X		0.706647	0.974755		163.04	9.78	9	1	-				172.07	9.03019	163.040163 - 163.040163	9.776 - 9.776	4.0:4.0	Q Exactive HF (MS lvl: 1, pol: -)	Phe	2	(Name: Homovanillic acid, Type: [M-H2O-H]-, Num: 52, Formula: C9H10O4, RT: None, MassErrorPPM: 0.51045, MassErrorMass: 0.00009, Additional information: {'AdditionalColumn2': 'Vallverdu-Queralt et al, 2014, FoodChemistry, doi: 10.1016/j.foodchem.2013.12.106', 'AdditionalColumn1': ''});(Name: Coumaric acid, Type: [M-H]-, Num: 65, Formula: C9H8O3, RT: None, MassErrorPPM: 0.57259, MassErrorMass: 0.00…	2	C9H10O4 (Ion: [M[M-H2O-H]-], MassErrorPPM: 0.51045, MassErrorMass: 0.00009); C9H8O3 (Ion: [M[M-H]-], MassErrorPPM: 0.57259, MassErrorMass: 0.00009)	11400000	433000			15500000	672000			1.15676e+07	482000			17700000	980000	170	123	14000000	736000
FP106	MET210		x				X				629.436	11.84	8	1	+				637.464	8.02684	629.436313 - 629.436313	11.837 - 11.837	9.0:3.0	Q Exactive HF (MS lvl: 1, pol: +)	Phe			105	C22H56N14O5S (Ion: [M[M+H]+], MassErrorPPM: 1.83654, MassErrorMass: 0.00115); C22H64N10O4S3 (Ion: [M[M+H]+], MassErrorPPM: 2.57967, MassErrorMass: 0.00162); C23H52N18OS (Ion: [M[M+H]+], MassErrorPPM: -0.28939, MassErrorMass: -0.00018); C23H60N14S3 (Ion: [M[M+H]+], MassErrorPPM: 0.45373, MassErrorMass: 0.00029); C24H68O15S (Ion: [M[M+H]+], MassErrorPPM: 1.81427, MassErrorMass: 0.00114); C25H64N4O1…						78500
FP519	MET212		x	X	X			0.835484	0.995547		391.249	12.1	9	1	-				400.279	9.03019	391.249125 - 391.249125	12.104 - 12.104	3.0:3.0	Q Exactive HF (MS lvl: 1, pol: -)	Phe			20	C15H42N2O8S (Ion: [M[M-H2O-H]-], MassErrorPPM: 1.88969, MassErrorMass: 0.00078); C16H38N6O4S (Ion: [M[M-H2O-H]-], MassErrorPPM: -1.36672, MassErrorMass: -0.00056); C16H46N2O3S3 (Ion: [M[M-H2O-H]-], MassErrorPPM: -0.22844, MassErrorMass: -0.00009); C23H38O6 (Ion: [M[M-H2O-H]-], MassErrorPPM: 0.30536, MassErrorMass: 0.00013); C24H34N4O2 (Ion: [M[M-H2O-H]-], MassErrorPPM: -2.95106, MassErrorMass: -0…	372000	250000			517000	339000			468331	304000			520000	338000	210	124	359000	261000
[truncated: 2 more rows]
[truncated: 92 more columns]
