# Supplementary material for: Towards a broader view of the metabolome: untargeted profiling of soluble and bound polyphenols in plants
Source: Anal Bioanal Chem. 2022 Jun 9;414(25):7421–33. doi: 10.1007/s00216-022-04134-z (PMC9482910; doi:10.1007/s00216-022-04134-z)
Supplement: Supplementary file 3 — (XLSX 12.5 kb) [file 216_2022_4134_MOESM3_ESM.xlsx]

## Sheet: Supplementary Table 1
Towards a broader view of the metabolome: untargeted profiling of soluble and bound polyphenols in plants Analytical and Bioanalytical Chemistry Maria Doppler1,2*, Christoph Bueschl1, Florian Ertl1, Jakob Woischitzschlaeger1, Alexandra Parich1, Rainer Schuhmacher1* 1 University of Natural Resources and Life Sciences, Vienna, Department of Agrobiotechnology (IFA-Tulln), Institute of Bioanalytics a…
Online Resource 3 Composition of QC-reference standard mix
Name	CAS	Molecular Formula
Ferulic acid	537-98-4	C10H10O4
Syringic acid	530-57-4	C9H10O5
L-Phenylalanine	63-91-2	C9H11NO2
U-13C L-Phenylalanine	63-91-2	13C9H11NO2
L-Tryptophan	73-22-3	C11H12N2O2
U-13C L-Tryptophan	73-22-3	13C11H12N2O2
(-)-Thujopsene	470-40-6	C15H24
2,5-Dihydroxybenzoic acid	490-79-9	C7H6O4
Kaempferol	520-18-3	C15H10O6
Indole-3-acetonitrile	771-51-7	C10H8N2
apigenin-6-C-glucoside-6-C-arabinoside = schaftoside	51938-32-0	C26H28O14
N-Methylanthranilate	119-68-6	C8H9NO2
triacetic acid lactone	675-10-5	C6H6O3
methyl indole-3-carboxylate	942-24-5	C10H9NO2
Linoleic acid	60-33-3	C18H32O2
Galangin	548-83-4	C15H10O5
Chrysoeriol = 4',5,7-trihydroxy-3'-methoxyflavone	491-71-4	C16H12O6
3',4',5'-O-trimethyltricetin	18103-42-9	C18H16O7
orientin = luteolin 8-C-glycoside	28608-75-5	C21H20O11
(9Z,12Z,15Z)-Octadecatrienoic acid = alpha linolenic acid	463-40-1	C18H30O2
Feruloylserotonin	68573-23-9	C20H20N2O4
Reserpine	50-55-5	C33H40N2O9
Deoxynivalenol	51481-10-8	C15H20O6
Coumaroyl-Serotonin		C19H18N2O3
Feruloyl-Putrescine		C14H20N2O3
